# Supplementary material for: The response to neoadjuvant chemoradiotherapy with 5-fluorouracil in locally advanced rectal cancer patients: a predictive proteomic signature
Source: Clin Proteomics. 2018 Apr 13;15:16. doi: 10.1186/s12014-018-9192-2 (PMC5898006; doi:10.1186/s12014-018-9192-2)
Supplement: Supplementary file 1 — Additional file 1: Table S1. Proteins differentially expressed between NR, PR and TR. [file 12014_2018_9192_MOESM1_ESM.xlsx]

## Sheet: Feuil1
Additional file 1: Table S1. Proteins differentially expressed between NR, PR and TR (p-value < 0.05).
Protein IDs	Protein names	Genes names	(-Log) ANOVA p-value	p-value
Q8TD55;Q8TD55-2;C9J4A7	Pleckstrin homology domain-containing family O member 2	PLEKHO2	4.51653	3.04418e-05
F8VU90;Q9NYL4-2;Q9NYL4;H0YHM7;E9PAR0	Peptidyl-prolyl cis-trans isomerase;Peptidyl-prolyl cis-trans isomerase FKBP11	FKBP11	4.41674	3.83054e-05
P62873;F6UT28;B1AKQ8;F5H100;F5H8J8;F5H0S8;E9PCP0;P16520	Guanine nucleotide-binding protein G(I)/G(S)/G(T) subunit beta-1	GNB1	4.21748	6.06066e-05
P50479	PDZ and LIM domain protein 4	PDLIM4	3.88217	0.000131169
Q86WV6;J3QTB1	Stimulator of interferon genes protein	TMEM173	3.78323	0.000164729
P19971;C9JGI3;P19971-2	Thymidine phosphorylase	TYMP	3.62246	0.000238528
Q9Y625	Glypican-6;Secreted glypican-6	GPC6	3.60995	0.000245499
H0YNG3;H0YK72;P67812;H0YK83	Signal peptidase complex catalytic subunit SEC11A	SEC11A	3.48455	0.00032768
Q8IXM6;Q8IXM6-2	Nurim	NRM	3.44197	0.000361435
Q53GG5-2;Q53GG5;Q53GG5-3;D6RAF1	PDZ and LIM domain protein 3	PDLIM3	3.42295	0.000377616
P26006;P26006-1;D6R9X8;H0YA49;B4DDT0;K7EMU3	Integrin alpha-3;Integrin alpha-3 heavy chain;Integrin alpha-3 light chain	ITGA3	3.38031	0.000416572
Q9BSK2	Solute carrier family 25 member 33	SLC25A33	3.37063	0.000425961
P60660-2;F8W1R7;G8JLA2;G3V1V0;P60660;J3KND3;B7Z6Z4;F8VPF3;F8VZU9;F8W180;F8VXL3;H0YI43	Myosin light polypeptide 6	MYL6;PDE6H	3.19358	0.000640354
Q96SQ9;Q96SQ9-2;B4DJI0;M0R152;M0R057	Cytochrome P450 2S1	CYP2S1	3.16096	0.000690303
Q86WJ1-2;Q86WJ1;Q86WJ1-3;Q86WJ1-4;B5MDZ7	Chromodomain-helicase-DNA-binding protein 1-like	CHD1L	3.15143	0.000705619
F5H0U5;Q9NZD2;H0YFS9;F5GZ49	Glycolipid transfer protein	GLTP	3.1511	0.000706155
C9J0J7;G5E9Q6;P35080-2	Profilin;Profilin-2	PFN2	3.08879	0.000815098
Q92835-2;Q92835;Q92835-3;H7C2V3;H7C292;F5GXI6;H0Y5Q9;C9JLW2;C9JF09;R4GMN8;H7C403	Phosphatidylinositol 3,4,5-trisphosphate 5-phosphatase 1	INPP5D	3.02161	0.000951459
Q96FQ6	Protein S100-A16	S100A16	2.99672	0.00100758
Q58FF6	Putative heat shock protein HSP 90-beta 4	HSP90AB4P	2.99076	0.0010215
E9PCN2;Q02153-2;B7Z426;Q02153;B7Z685;D6RC99	Guanylate cyclase soluble subunit beta-1	GUCY1B3	2.97248	0.00106542
P18085;C9JPM4;C9JAK5;F5H1V1;F5H6T5;F8WCJ5;F8WDB3	ADP-ribosylation factor 4	ARF4	2.9571	0.00110382
Q9P0M6;Q5SQT3	Core histone macro-H2A.2	H2AFY2	2.95021	0.00112148
O60493;O60493-2;O60493-3;O60493-4	Sorting nexin-3	SNX3	2.90451	0.00124592
Q4V9L6;F8VS22	Transmembrane protein 119	TMEM119	2.88835	0.00129315
P50897;P50897-2;E9PSE5	Palmitoyl-protein thioesterase 1	PPT1	2.88188	0.00131256
A8MU28;Q13564-2;Q13564;A6NCK0;H3BMR3;J3QRA5;J3KRK3;J3QLH4;J3KTE3	NEDD8-activating enzyme E1 regulatory subunit	NAE1	2.8657	0.00136239
O96000;H3BPJ9;Q96II6	NADH dehydrogenase [ubiquinone] 1 beta subcomplex subunit 10	NDUFB10	2.84821	0.00141837
O43516;O43516-3;O43516-2;E9PB87;O43516-4	WAS/WASL-interacting protein family member 1	WIPF1	2.82544	0.00149472
Q09328	Alpha-1,6-mannosylglycoprotein 6-beta-N-acetylglucosaminyltransferase A	MGAT5	2.81569	0.00152866
P69905	Hemoglobin subunit alpha	HBA1	2.81133	0.00154408
P68871;F8W6P5	Hemoglobin subunit beta;LVV-hemorphin-7;Spinorphin	HBB	2.80369	0.00157148
B4DL14;P36542-2	ATP synthase subunit gamma;ATP synthase subunit gamma, mitochondrial	ATP5C1	2.79521	0.00160247
Q96RQ9;Q96RQ9-2;M0QYW8	L-amino-acid oxidase	IL4I1	2.76511	0.00171747
Q8NC56;H7C2Z0;Q8NC56-2;H0Y9B7;D6R958;H0Y8H8;D6RBV0	LEM domain-containing protein 2	LEMD2	2.74625	0.0017937
Q13131;Q13131-2;Q96E92	5-AMP-activated protein kinase catalytic subunit alpha-1	PRKAA1	2.71749	0.00191651
Q8NFI3;Q8NFI3-2;Q8NFI3-3;F8W925;J3QLG5;I3L3M8	Cytosolic endo-beta-N-acetylglucosaminidase	ENGASE	2.71206	0.00194062
P26447	Protein S100-A4	S100A4	2.71105	0.00194514
Q9HB40;Q9HB40-2;I3L4Z3;I3L4Z9;I3L2N6	Retinoid-inducible serine carboxypeptidase	SCPEP1	2.70541	0.00197056
Q9UI09;F8VRD8;Q9UI09-2;F8VXI1;H0YID5;H0YIT1	NADH dehydrogenase [ubiquinone] 1 alpha subcomplex subunit 12	NDUFA12	2.68957	0.00204376
P05976-2	Myosin light chain 1/3, skeletal muscle isoform	MYL1	2.6709	0.00213354
O43920	NADH dehydrogenase [ubiquinone] iron-sulfur protein 5	NDUFS5	2.65029	0.00223723
Q969G5;E9PIE3	Protein kinase C delta-binding protein	PRKCDBP	2.6456	0.00226152
Q9Y6M9;E9PH64	NADH dehydrogenase [ubiquinone] 1 beta subcomplex subunit 9	NDUFB9	2.61423	0.00243092
P13807-2;P13807;B7Z806;F5H1N8;M0QYU1;F5H3S3	Glycogen [starch] synthase, muscle	GYS1	2.57203	0.00267898
F8VWH2;P19075	Tetraspanin-8	TSPAN8	2.55138	0.00280944
P21980;B4DIT7;P21980-2;A2A299;P21980-3;A2A2A0	Protein-glutamine gamma-glutamyltransferase 2	TGM2	2.52888	0.00295883
P23634-7;P23634-6;P23634-8;P23634;P23634-5;P23634-4;P23634-3;P23634-2;H0YDG5;H7BZS8;H7BY13	Plasma membrane calcium-transporting ATPase 4	ATP2B4	2.52427	0.0029904
P00492	Hypoxanthine-guanine phosphoribosyltransferase	HPRT1	2.48541	0.00327032
Q5TZA2;B1AKD8;Q5TZA2-2;Q8IVE0;Q86T23	Rootletin	CROCC	2.46432	0.00343305
P14923;C9JK18;C9JKY1;C9J826;C9JTX4;C9JPI2;K7ERP3	Junction plakoglobin	JUP	2.44316	0.00360446
O75976;O75976-2;J3QQJ4;J3QRJ9	Carboxypeptidase D	CPD	2.43097	0.00370706
O95168;O95168-2;C9JXQ9;F2Z3P9	NADH dehydrogenase [ubiquinone] 1 beta subcomplex subunit 4	NDUFB4	2.41924	0.00380855
P08670;B0YJC4;B0YJC5;P07197-2;K7EKH6	Vimentin	VIM	2.40302	0.00395348
Q6Y1H2;H7C4K8;C9JWG1	Very-long-chain (3R)-3-hydroxyacyl-CoA dehydratase 2	PTPLB	2.39349	0.0040412
Q8NHP8	Putative phospholipase B-like 2;Putative phospholipase B-like 2 32 kDa form;Putative phospholipase B-like 2 45 kDa form	PLBD2	2.38826	0.00409016
P09619;E5RJ14;E5RH16;E5RII0	Platelet-derived growth factor receptor beta	PDGFRB	2.38666	0.00410525
Q13308;Q13308-6;Q13308-4;Q13308-2;Q13308-5;H0Y8F1;H7C5L0;F8WDG7	Inactive tyrosine-protein kinase 7	PTK7	2.37831	0.00418495
Q16891-4;C9J406	MICOS complex subunit MIC60	IMMT	2.36411	0.00432404
Q9NY15;Q9NY15-2	Stabilin-1	STAB1	2.35913	0.00437391
Q13546;Q13546-2	Receptor-interacting serine/threonine-protein kinase 1	RIPK1	2.35083	0.00445831
F5GX07;H0YG83;H0YGR4;H0YG54;Q9Y3B8-2;Q9Y3B8;H0YH58;F5GYG5	Oligoribonuclease, mitochondrial	REXO2	2.344	0.00452898
P11216;H0Y4Z6	Glycogen phosphorylase, brain form	PYGB	2.3267	0.00471303
P02042;E9PFT6;E9PEW8;C9JRG0	Hemoglobin subunit delta	HBD	2.32013	0.00478487
F5H2T0;O95163;H0YDF3	Elongator complex protein 1	IKBKAP	2.31784	0.00481017
Q9Y3Q3;F5H4M7	Transmembrane emp24 domain-containing protein 3	TMED3	2.3155	0.00483615
Q5JUW8;Q92796-3;Q92796-2;Q92796	Disks large homolog 3	DLG3	2.31392	0.00485378
P04899;B4E2X5;P04899-3;P04899-2;B3KTZ0;P04899-4;F5GZL8	Guanine nucleotide-binding protein G(i) subunit alpha-2	GNAI2	2.30269	0.00498092
Q8TB22-3;Q8TB22;Q8TB22-2;Q8TB22-4;H0Y9M1;H0Y9W3	Spermatogenesis-associated protein 20	SPATA20	2.26908	0.00538171
P35659;B4DFG0;P35659-2;D6RDA2;D6R9L5;H0Y8X0;H0Y993	Protein DEK	DEK	2.2679	0.00539635
Q8WX93-3;Q8WX93;Q8WX93-4;Q8WX93-8;Q8WX93-5;Q8WX93-2;Q8WX93-9;Q8WX93-7;H0YA05;F8WA26;D6R9F5;D6RBB1	Palladin	PALLD	2.25917	0.00550592
Q9UKN8;F2Z356	General transcription factor 3C polypeptide 4	GTF3C4	2.24627	0.00567192
P23142-4;B1AHL2;B1AHM7;H7C1M6;B1AHM9;B1AHM8;B1AHN3;B1AHM6;B1AHM5;B1AHM4	Fibulin-1	FBLN1	2.23821	0.00577817
Q9UHB6;F8VQE1;Q9UHB6-2;F8VRN8;F8VS07;Q9UHB6-3	LIM domain and actin-binding protein 1	LIMA1;TRMT1	2.23802	0.00578069
P17026	Zinc finger protein 22	ZNF22	2.23417	0.00583217
Q96PU8-5;Q96PU8-9;Q96PU8-8;Q96PU8-6;Q96PU8-3;Q96PU8;H0YG47;H0YFB7	Protein quaking	QKI	2.22743	0.00592339
P09382;F8WEI7	Galectin-1	LGALS1	2.22235	0.00599308
Q96BM9	ADP-ribosylation factor-like protein 8A	ARL8A	2.2203	0.00602143
O43294-2;O43294;H3BQC4;H3BSN4;H3BS04;H3BN49	Transforming growth factor beta-1-induced transcript 1 protein	TGFB1I1	2.20744	0.0062024
P02747	Complement C1q subcomponent subunit C	C1QC	2.20164	0.00628579
O75369-8;O75369-2;O75369-9;O75369;O75369-6;O75369-3;E7EN95;O75369-7;O75369-5;O75369-4;H7C5L4;Q8WXT3	Filamin-B	FLNB	2.18705	0.00650055
Q6P4Q7;B7Z1U0	Metal transporter CNNM4	CNNM4	2.18675	0.00650504
E9PDG2;H7C3C0;Q9HBG6-4;Q9HBG6-3;E7EQF4;Q9HBG6;Q9HBG6-2;Q9HBG6-5;B4DEY9;D6R8Z2;H0Y9I6;H0Y978;H0Y9Q2	Intraflagellar transport protein 122 homolog	IFT122	2.16236	0.00688082
C9J384;Q9BQ75-2;Q9BQ75;H7C515	Protein CMSS1	CMSS1	2.15463	0.00700438
E9PE15;P51790-4;B9EGJ9;P51790;P51790-2	H(+)/Cl(-) exchange transporter 3	CLCN3	2.15301	0.00703056
J3QRS3;P19105;O14950;J3KTJ1	Myosin regulatory light chain 12A;Myosin regulatory light chain 12B	MYL12A;MYL12B	2.14966	0.007085
P30481	HLA class I histocompatibility antigen, B-44 alpha chain	HLA-B	2.1422	0.00720775
Q08188	Protein-glutamine gamma-glutamyltransferase E;Protein-glutamine gamma-glutamyltransferase E 50 kDa catalytic chain;Protein-glutamine gamma-glutamyltransferase E 27 kDa non-catalytic chain	TGM3	2.13316	0.00735936
O94919	Endonuclease domain-containing 1 protein	ENDOD1	2.13275	0.00736631
Q04941;Q04941-2	Proteolipid protein 2	PLP2	2.10794	0.00779938
O60476	Mannosyl-oligosaccharide 1,2-alpha-mannosidase IB	MAN1A2	2.10456	0.00786032
H0YI08;Q9Y6F6-3;Q9Y6F6-5;Q9Y6F6;Q9Y6F6-2;Q9Y6F6-4;E9PQY6;Q9Y6F6-7;Q9Y6F6-6;E9PJ61;Q9Y6F6-8	Protein MRVI1	MRVI1	2.10376	0.00787481
P28838-2;P28838;H0Y9Q1	Cytosol aminopeptidase	LAP3	2.10098	0.00792538
Q9HD45	Transmembrane 9 superfamily member 3	TM9SF3	2.09815	0.00797719
Q15800;Q15800-2	Methylsterol monooxygenase 1	MSMO1	2.09261	0.0080796
Q12933-4;Q12933-3;Q12933;Q12933-2;B1AMX9	TNF receptor-associated factor 2	TRAF2	2.08986	0.00813093
F8W9H0;I3L3B4;E9PLN8;Q9BQB6-3;Q9BQB6-2;Q9BQB6;A8MV79	Vitamin K epoxide reductase complex subunit 1	VKORC1	2.07632	0.00838842
Q8WVY7	Ubiquitin-like domain-containing CTD phosphatase 1	UBLCP1	2.06798	0.00855106
P07738	Bisphosphoglycerate mutase	BPGM	2.06259	0.00865785
Q96HN2	Putative adenosylhomocysteinase 3	AHCYL2	2.05902	0.00872931
P15924;P15924-2	Desmoplakin	DSP	2.0587	0.00873575
P24298	Alanine aminotransferase 1	GPT	2.04873	0.00893861
O60504;O60504-2;E5RHI2;H0YBA2;H0YAZ3;E5RJP2;E5RIA0;E5RH58;E7EQH0;H0YAT3;E5RHS8	Vinexin	SORBS3	2.04294	0.00905858
Q96DA0;I3L1H9;I3L3X0	Zymogen granule protein 16 homolog B	ZG16B	2.04046	0.00911045
O95498-6;O95498	Vascular non-inflammatory molecule 2	VNN2	2.03576	0.00920958
Q86UY8;Q86UY8-2;H7C3S8;H7C193	5-nucleotidase domain-containing protein 3	NT5DC3	2.03575	0.0092098
O60831;A6NP52;A6NM71	PRA1 family protein 2	PRAF2	2.03175	0.00929501
B4DNI9;Q8N1B4;B0UYQ4	Vacuolar protein sorting-associated protein 52 homolog	VPS52	2.03022	0.00932782
E9PGQ4;Q96RU3-4;Q96RU3-3;Q96RU3-2;Q96RU3;H0Y7W6;E7EPB7	Formin-binding protein 1	FNBP1	2.01979	0.00955454
P21283;E7EV59	V-type proton ATPase subunit C 1	ATP6V1C1	2.01922	0.00956709
P15559-3;B4DLR8;H3BRK3;P15559-2;P15559	NAD(P)H dehydrogenase [quinone] 1	NQO1	2.01514	0.0096574
P27482	Calmodulin-like protein 3	CALML3	2.00574	0.0098687
Q96JG6;B4DS55;Q96JG6-2;F8WDT1;F2Z3F0	Coiled-coil domain-containing protein 132	CCDC132	1.98296	0.0104002
P29508;P29508-2	Serpin B3	SERPINB3	1.98281	0.0104038
Q06203;D6RCC8	Amidophosphoribosyltransferase	PPAT	1.98113	0.0104441
H7C410;H7C024;H7BZE9;H7BZL4		GPC1	1.97771	0.0105266
P11802;F8VYH9;F8VTV8;F8VWX7;F8VXD2;F8VZZ0;F8VZ51;B4DNF9;F8W1L8;F8VZ13;F8VYY1;Q96BE9	Cyclin-dependent kinase 4	CDK4	1.97188	0.0106689
P49821;G3V0I5;P49821-2;B4DE93;E9PMX3;E9PQP1;E9PLC6;E9PJL9;H0YE81;E9PPS5;H0YD04;E9PPD6	NADH dehydrogenase [ubiquinone] flavoprotein 1, mitochondrial	NDUFV1	1.9681	0.0107622
Q5JTV8;Q5JTV8-2;H0YD16;H0YDU3	Torsin-1A-interacting protein 1	TOR1AIP1	1.96411	0.0108615
Q16563-2;C9JYN0;Q16563;H7C4J8	Synaptophysin-like protein 1	SYPL1	1.96053	0.0109514
Q86U44;F5H6D8;B4DTN4;B4E349;Q86U44-2	N6-adenosine-methyltransferase 70 kDa subunit	METTL3	1.95973	0.0109716
P49863	Granzyme K	GZMK	1.95227	0.0111617
P32456	Interferon-induced guanylate-binding protein 2	GBP2	1.95127	0.0111874
O15254;O15254-2	Peroxisomal acyl-coenzyme A oxidase 3	ACOX3	1.95121	0.011189
O95171-3;O95171;O95171-2;F2Z2X8	Sciellin	SCEL	1.94664	0.0113073
P09543-2;P09543;B4DFN6;K7ERC4;K7EN66;C9K0L8;K7ERZ0	2,3-cyclic-nucleotide 3-phosphodiesterase	CNP	1.94638	0.0113141
Q14699;G3XAJ6;C9JHG2;C9JRN3;C9JWQ9;F8WAR1	Raftlin	RFTN1	1.94483	0.0113546
P55011;P55011-3;G3XAL9	Solute carrier family 12 member 2	SLC12A2	1.94177	0.0114348
Q15382;C9J931;C9J469;F8WBL3	GTP-binding protein Rheb	RHEB	1.94131	0.011447
P05997	Collagen alpha-2(V) chain	COL5A2	1.94012	0.0114784
P02649;H0Y7L5;E9PEV4;E7ERP7	Apolipoprotein E	APOE	1.93831	0.0115263
P06756-3;P06756;P06756-2	Integrin alpha-V;Integrin alpha-V heavy chain;Integrin alpha-V light chain	ITGAV	1.93805	0.0115332
O75635-2;O75635	Serpin B7	SERPINB7	1.93758	0.0115457
Q5VZR0;Q9H4G4	Golgi-associated plant pathogenesis-related protein 1	GLIPR2	1.93346	0.0116557
Q9BYX2;Q9BYX2-2;Q9BYX2-4;Q9BYX2-3;Q9BYX2-6;Q9BYX2-5	TBC1 domain family member 2A	TBC1D2	1.93029	0.0117411
Q9BQA9-2;Q9BQA9;J3KTF4;J3QRG5;J3KSJ5;J3QKS6;J3QQQ4;H0Y2X1;J3QRZ2;J3QLB7	Uncharacterized protein C17orf62	C17orf62	1.92536	0.0118752
P59998;P59998-3;F8WCF6;P59998-4;R4GN08;H7C0A3	Actin-related protein 2/3 complex subunit 4	ARPC4;ARPC4-TTLL3	1.92525	0.0118782
Q9NR12;D6RH06;Q9NR12-5;Q9NR12-6;Q9NR12-4;D6RF83;H7BYK4;Q9NR12-3;D6RAN1	PDZ and LIM domain protein 7	PDLIM7	1.92387	0.011916
Q0VF96;Q0VF96-2	Cingulin-like protein 1	CGNL1	1.92036	0.0120127
Q9BWM7	Sideroflexin-3	SFXN3	1.91971	0.0120307
B4E2X3;Q8N6R0-3;Q8N6R0-4;Q8N6R0;H3BLW2;Q8N6R0-2;Q8N6R0-1	Methyltransferase-like protein 13	METTL13	1.91837	0.0120679
P38935;F5H5K3;H3BRR1	DNA-binding protein SMUBP-2	IGHMBP2	1.9112	0.0122687
Q13951;J3KS23	Core-binding factor subunit beta	CBFB	1.91098	0.012275
Q05682;Q05682-6;Q05682-2	Caldesmon	CALD1	1.90718	0.0123828
P05362;K7EKL8;E7ESS4	Intercellular adhesion molecule 1	ICAM1	1.90188	0.0125349
O15511;B1ALC0;O15511-2	Actin-related protein 2/3 complex subunit 5	ARPC5	1.89883	0.0126232
Q5VTI5;Q9Y2H5	Pleckstrin homology domain-containing family A member 6	PLEKHA6	1.89556	0.0127186
P10599;P10599-2	Thioredoxin	TXN	1.89464	0.0127456
Q6QNY1;J3QRU7;Q6QNY1-2	Biogenesis of lysosome-related organelles complex 1 subunit 2	BLOC1S2	1.88221	0.0131157
Q9NP55	BPI fold-containing family A member 1	BPIFA1	1.87696	0.0132752
Q14195-2;Q14195;F5GWI3;H0YBT4;D6RF19;H0YB87	Dihydropyrimidinase-related protein 3	DPYSL3	1.87584	0.0133094
Q8TD43;Q8TD43-3;Q8TD43-2;B4DIX5;M0R0H1;M0R3H6	Transient receptor potential cation channel subfamily M member 4	TRPM4	1.86356	0.0136912
Q96RF0-2;Q96RF0-3;Q96RF0	Sorting nexin-18	SNX18	1.85126	0.0140845
P56181-2			1.8499	0.0141286
B4DJA5;P20339	Ras-related protein Rab-5A	RAB5A	1.84731	0.0142131
P61026	Ras-related protein Rab-10	RAB10	1.84644	0.0142416
Q13418;B7Z418;B7Z1I0;E9PM54;E9PNR4;E9PQ52;E9PQ27	Integrin-linked protein kinase	ILK	1.84089	0.0144248
Q96JY6;Q96JY6-5;Q96JY6-3;E5RGS7;H0YBP7;C9JS55;Q96JY6-4;F8WFB8;C9J760;C9J0X3;C9K0F0;C9JSR2;Q96JY6-2	PDZ and LIM domain protein 2	PDLIM2	1.83489	0.0146255
P53609-2;P53609	Geranylgeranyl transferase type-1 subunit beta	PGGT1B	1.83432	0.0146447
Q7L5N7;Q7L5N7-2	Lysophosphatidylcholine acyltransferase 2	LPCAT2	1.82915	0.0148201
Q86YV0-2;Q86YV0;M0QX12	RAS protein activator like-3	RASAL3	1.81719	0.0152339
F5GWP8;K7ESE1;K7ELP7		KRT17	1.80826	0.0155503
Q6NYC8;Q6NYC8-2;B1AZZ6	Phostensin	PPP1R18	1.80186	0.0157812
P26038	Moesin	MSN	1.80143	0.0157968
Q5T088		MORN1	1.80041	0.015834
A8MV58;Q16643;Q16643-2;D6R9W4;D6RFI1;F8W9Z3;D6R9Q9;D6RCR4	Drebrin	DBN1	1.79817	0.0159159
Q9NZT2-2;Q9NZT2;Q4VXW4;Q4VXW3	Opioid growth factor receptor	OGFR	1.79794	0.0159243
Q9H0U3;Q6P577	Magnesium transporter protein 1	MAGT1	1.79538	0.0160184
Q96LJ7;H0YNC2	Dehydrogenase/reductase SDR family member 1	DHRS1	1.79418	0.0160628
P04350;M0R2D3;M0QY85;M0QYM7;M0R0X0;M0QX14;M0R042;M0R1I1;M0R2T4	Tubulin beta-4A chain	TUBB4A	1.78985	0.0162237
Q8WWM9;K7EMC7	Cytoglobin	CYGB	1.78172	0.0165303
Q16527;F8VQR7;F8VW96	Cysteine and glycine-rich protein 2	CSRP2	1.77931	0.0166223
G5E9A6;P51784;Q5JXD3	Ubiquitin carboxyl-terminal hydrolase;Ubiquitin carboxyl-terminal hydrolase 11	USP11	1.77573	0.0167598
O15127;H3BV04;H3BN93;H3BUB6;H3BPL9	Secretory carrier-associated membrane protein 2	SCAMP2	1.77274	0.0168756
Q9H6S0;D6RA70	Probable ATP-dependent RNA helicase YTHDC2	YTHDC2	1.77243	0.0168877
Q8N129	Protein canopy homolog 4	CNPY4	1.76532	0.0171664
Q9UNN8	Endothelial protein C receptor	PROCR	1.76391	0.0172223
H0YNE9;Q92930;F5GY21;H0YMN7;H0YLJ8;H0YL94	Ras-related protein Rab-8B	RAB8B	1.76319	0.0172508
Q9HCY8	Protein S100-A14	S100A14	1.75581	0.0175465
Q14761	Protein tyrosine phosphatase receptor type C-associated protein	PTPRCAP	1.75335	0.0176462
Q27J81-2;Q27J81;H7BXE4;Q27J81-3	Inverted formin-2	INF2	1.75299	0.0176608
Q9BZE9-2;Q9BZE9;Q9BZE9-3;J3QR12;J3KRY8;J3QRW3;J3KRG1;J3QR50;C9JAL9;J3KRF7	Tether containing UBX domain for GLUT4	ASPSCR1	1.74925	0.0178135
H3BPR6;H3BU57;H3BN13;H3BST1;Q9UL45-2;Q9UL45	Biogenesis of lysosome-related organelles complex 1 subunit 6	BLOC1S6	1.7423	0.0181009
Q9UJU6;H0Y5J4;B4DEM2	Drebrin-like protein	DBNL	1.73609	0.0183616
P00387-3;P00387-2;P00387;B1AHF3	NADH-cytochrome b5 reductase 3;NADH-cytochrome b5 reductase 3 membrane-bound form;NADH-cytochrome b5 reductase 3 soluble form	CYB5R3	1.7311	0.0185738
Q12797-10;Q12797;E5RHK2;E5RHJ2;G3XAN5;E5RG29;E5RG56;Q12797-7;Q12797-4;Q12797-3;Q12797-9;Q12797-6;Q12797-5;Q12797-8;Q12797-2	Aspartyl/asparaginyl beta-hydroxylase	ASPH	1.73049	0.0185999
G3V394;F8W6H6;Q9Y4I1-3;F8WE88;Q9Y4I1-2;Q9Y4I1;E7ERV5;G3V3C9;Q9UES5;O95317	Unconventional myosin-Va	MYO5A	1.72895	0.0186659
P55735-2;P55735;B4DXJ1;A8MXL6;E7ERC8	Protein SEC13 homolog	SEC13	1.72837	0.0186909
P29590;P29590-11;P29590-5;P29590-12	Protein PML	PML	1.72291	0.0189274
Q8WUP2;Q8WUP2-3;Q8WUP2-2;E7EWE8;D6RAI6;E7EPI5;E7EN81;D6R9I4;D6RA19;D6R9V9	Filamin-binding LIM protein 1	FBLIM1	1.71999	0.019055
P13611;P13611-5;E9PF17;P13611-3;P13611-2;P13611-4;D6RGZ6;Q86W61	Versican core protein	VCAN	1.71865	0.0191139
Q16880;D6RFW2	2-hydroxyacylsphingosine 1-beta-galactosyltransferase	UGT8	1.71756	0.019162
Q9Y6C2;H0Y7A0	EMILIN-1	EMILIN1	1.71415	0.019313
P08571;D6RFL4	Monocyte differentiation antigen CD14;Monocyte differentiation antigen CD14, urinary form;Monocyte differentiation antigen CD14, membrane-bound form	CD14	1.71309	0.0193602
P08648;H0YIV7;B4E3F4	Integrin alpha-5;Integrin alpha-5 heavy chain;Integrin alpha-5 light chain	ITGA5	1.70572	0.0196916
Q9Y2C3	Beta-1,3-galactosyltransferase 5	B3GALT5	1.70435	0.0197538
Q96S97;C9JZL8;C9J5M0;C9JC07;C9JJV6	Myeloid-associated differentiation marker	MYADM	1.7035	0.0197925
O75937	DnaJ homolog subfamily C member 8	DNAJC8	1.70034	0.019937
Q93077;Q7L7L0;P04908	Histone H2A type 1-C;Histone H2A type 3;Histone H2A type 1-B/E	HIST1H2AC;HIST3H2A;HIST1H2AB	1.6997	0.0199664
O00468-6;O00468-7;O00468-3;O00468-5;O00468-4;O00468;O00468-2;H0Y5U1	Agrin;Agrin N-terminal 110 kDa subunit;Agrin C-terminal 110 kDa subunit;Agrin C-terminal 90 kDa fragment;Agrin C-terminal 22 kDa fragment	AGRN	1.69769	0.020059
C9JV77;P02765	Alpha-2-HS-glycoprotein;Alpha-2-HS-glycoprotein chain A;Alpha-2-HS-glycoprotein chain B	AHSG	1.69008	0.0204136
Q5VWQ8;Q5VWQ8-2;Q5VWQ8-5;H0Y3A3;Q5VWQ8-3;Q5VWQ8-4;F8WA47;F6R503	Disabled homolog 2-interacting protein	DAB2IP	1.68976	0.0204287
P80723;P80723-2	Brain acid soluble protein 1	BASP1	1.68479	0.0206638
Q13425;Q13425-2;H0YCS0;J3KT21;H7BY41	Beta-2-syntrophin	SNTB2	1.6823	0.0207826
E9PIM6;E9PNQ8;P04216;J3QRJ3	Thy-1 membrane glycoprotein	THY1	1.68192	0.0208008
Q9Y3Z3;Q9Y3Z3-4;Q9Y3Z3-2;Q9Y3Z3-3;A6NDZ3	Deoxynucleoside triphosphate triphosphohydrolase SAMHD1	SAMHD1	1.68141	0.0208252
Q92673;E9PKB0;E9PS32;E9PP43;E9PPB3	Sortilin-related receptor	SORL1	1.6775	0.0210136
Q9Y3A4	Ribosomal RNA-processing protein 7 homolog A	RRP7A	1.67182	0.0212902
A6NGW1;O95070;E9PIZ0;C9JST7;F8W9A1;E9PS11	Protein YIF1A	YIF1A	1.66462	0.0216461
Q99536;B4DPX4;B0AZP7;K7ESA3;K7ERT7;K7ENX2;K7EM19;K7EJM4;K7ER81	Synaptic vesicle membrane protein VAT-1 homolog	VAT1	1.66425	0.0216646
Q9BQL6;G3V1L6;Q9BQL6-2;Q9BQL6-3;Q5JWV4	Fermitin family homolog 1	FERMT1	1.66419	0.0216676
Q15417;F8WA86	Calponin-3	CNN3	1.6634	0.021707
P15121;E9PCX2;E9PEF9	Aldose reductase	AKR1B1	1.6629	0.021732
P61006;B4DEK7	Ras-related protein Rab-8A	RAB8A	1.65395	0.0221845
O95359;Q4VXL8;O95359-1;O95359-5	Transforming acidic coiled-coil-containing protein 2	TACC2	1.6535	0.0222075
P31944	Caspase-14;Caspase-14 subunit p19;Caspase-14 subunit p10	CASP14	1.64934	0.0224213
O43768-4;A6NMQ3;C9JUF4;Q5T5H1;O43768-6;O43768-5;O43768-2;O43768;O43768-9;O43768-7;O43768-3	Alpha-endosulfine	ENSA	1.6456	0.0226152
P52888;K7EP46;K7EMU4;K7EL02;K7EIK4;K7EKB6;B3KSE2	Thimet oligopeptidase	THOP1	1.64514	0.0226391
Q8NFL0	UDP-GlcNAc:betaGal beta-1,3-N-acetylglucosaminyltransferase 7	B3GNT7	1.64258	0.022773
E9PGT6;Q99627;B8ZZP3;Q99627-2;H7C3S9;F8WEF2	COP9 signalosome complex subunit 8	COPS8	1.64032	0.0228918
Q92692-2;Q92692;K7EKE8	Nectin-2	PVRL2	1.63715	0.0230595
Q9Y6R1-4;Q9Y6R1-2;Q9Y6R1;Q9Y6R1-5;Q9Y6R1-3	Electrogenic sodium bicarbonate cotransporter 1	SLC4A4	1.63539	0.0231531
P46926;D6R9P4;D6RAY7;E7EVU7;D6RFF8;D6R917;D6RB13;D6RFK5	Glucosamine-6-phosphate isomerase 1	GNPDA1	1.62822	0.0235386
O14498;H0YL90;H0YN67	Immunoglobulin superfamily containing leucine-rich repeat protein	ISLR	1.62488	0.0237203
Q9UBG0;E7EME3	C-type mannose receptor 2	MRC2	1.62123	0.0239205
P35573;P35573-3	Glycogen debranching enzyme;4-alpha-glucanotransferase;Amylo-alpha-1,6-glucosidase	AGL	1.61968	0.024006
Q9Y6U3;Q9Y6U3-2;Q9Y6U3-3;E5RHX6;E5RHN8;F8WBX5;C9JGB6	Adseverin	SCIN	1.61856	0.024068
Q13643	Four and a half LIM domains protein 3	FHL3	1.61556	0.0242348
Q00325-2;Q00325;F8VVM2;F8VWQ0;F8VZL5;F8VWR4	Phosphate carrier protein, mitochondrial	SLC25A3	1.61464	0.0242862
Q8N6Q3;H7BYC5;F8W8N6;Q8N6Q3-2	CD177 antigen	CD177	1.61086	0.0244985
P09455;H0YAK8;P09455-2;P09455-3	Retinol-binding protein 1	RBP1	1.60942	0.0245799
O75934	Pre-mRNA-splicing factor SPF27	BCAS2	1.60918	0.0245935
P02743	Serum amyloid P-component;Serum amyloid P-component(1-203)	APCS	1.60886	0.0246116
P05023-4;P05023;P05023-3;Q5TC05	Sodium/potassium-transporting ATPase subunit alpha-1	ATP1A1	1.60645	0.0247486
O95395;H0YMW7;H0YM40	Beta-1,3-galactosyl-O-glycosyl-glycoprotein beta-1,6-N-acetylglucosaminyltransferase 3	GCNT3	1.6052	0.0248199
P35558;F5GZM4;B4DT64	Phosphoenolpyruvate carboxykinase, cytosolic [GTP]	PCK1	1.60453	0.0248582
Q15907;B4DMK0;M0R2D0	Ras-related protein Rab-11B	RAB11B	1.60239	0.024981
Q10469	Alpha-1,6-mannosyl-glycoprotein 2-beta-N-acetylglucosaminyltransferase	MGAT2	1.60027	0.0251033
Q9BVK6	Transmembrane emp24 domain-containing protein 9	TMED9	1.59911	0.0251704
P02452;CON__Q862S4;I3L3H7	Collagen alpha-1(I) chain	COL1A1	1.59798	0.025236
P36952;P36952-2;C9JLM5	Serpin B5	SERPINB5	1.59262	0.0255494
P04626-4;P04626;J3QLU9;B4DTR1;P04626-3;P04626-2;F5H1T4;J3KTI5;J3QRX1;J3QRJ7;J3KS21;J3QL83;J3KRI9;J3QLV2	Receptor tyrosine-protein kinase erbB-2	ERBB2	1.59158	0.0256106
Q9NQT4;M0R050;M0R102	Exosome complex component RRP46	EXOSC5	1.59029	0.0256868
O75306-2;O75306;B7Z9L2	NADH dehydrogenase [ubiquinone] iron-sulfur protein 2, mitochondrial	NDUFS2	1.58972	0.0257205
F8VUJ3;Q8N4A0;Q8N4A0-2	Polypeptide N-acetylgalactosaminyltransferase 4	POC1B-GALNT4;GALNT4	1.58498	0.0260028
Q9BSH4	Translational activator of cytochrome c oxidase 1	TACO1	1.58282	0.0261324
G3V511;G3V3X5;Q14767;G3V254	Latent-transforming growth factor beta-binding protein 2	LTBP2	1.57892	0.0263682
Q9BTV4	Transmembrane protein 43	TMEM43	1.57461	0.0266312
Q06136;K7ERC8;B4DMX0;K7EQS7	3-ketodihydrosphingosine reductase	KDSR	1.56477	0.0272414
P53004;C9J1E1	Biliverdin reductase A	BLVRA	1.56435	0.0272678
Q9NVZ3;Q9NVZ3-2;F6SKB8;Q9NVZ3-3;Q9NVZ3-4;H0Y970;D6RAN6;D6RB24	Adaptin ear-binding coat-associated protein 2	NECAP2	1.56367	0.0273105
O14773;O14773-2;E7EV34	Tripeptidyl-peptidase 1	TPP1	1.5603	0.0275233
Q6NZI2;Q6NZI2-3	Polymerase I and transcript release factor	PTRF	1.56026	0.0275258
Q15052;B7Z3C7;Q15052-2;C9JDI6;B1ANY6;E7ENL8;E7EU80	Rho guanine nucleotide exchange factor 6	ARHGEF6	1.55719	0.0277211
A8MU44;Q9UJC3	Protein Hook homolog 1	HOOK1	1.54383	0.0285871
E7ERS3;Q86VM9-2;Q86VM9;H3BRN6	Zinc finger CCCH domain-containing protein 18	ZC3H18	1.54261	0.0286675
O60925;E5RGS4;D6RGG5	Prefoldin subunit 1	PFDN1	1.54246	0.0286774
Q9UKE5-6;Q9UKE5-4;Q9UKE5-2;Q9UKE5;F5H865;Q9UKE5-8;Q9UKE5-7;Q9UKE5-5;Q9UKE5-3;F5H5M9;C9J338;C9JVV1	TRAF2 and NCK-interacting protein kinase	TNIK	1.54076	0.0287899
Q92629;Q92629-2;Q92629-3	Delta-sarcoglycan	SGCD	1.54048	0.0288085
P48059;P48059-4;P48059-2;P48059-5;P48059-3;C9JF46;B4DPH6;H3BPU6;F8WB59;F8WC86	LIM and senescent cell antigen-like-containing domain protein 1	LIMS1	1.53889	0.0289141
Q8WWQ0	PH-interacting protein	PHIP	1.53717	0.0290289
P05455;E7ERC4;E9PGX9;E9PFL9	Lupus La protein	SSB	1.53531	0.0291535
P61018;P61018-2;M0R1E0	Ras-related protein Rab-4B	RAB4B	1.53502	0.0291729
Q13488;Q13488-2;E9PM12;E9PNA6;E9PMC5;H0YEL3;K7ENA1	V-type proton ATPase 116 kDa subunit a isoform 3	TCIRG1	1.53429	0.029222
Q93052;C9JUT4;C9JXK9;C9JIY7;C9JT42;C9J3U9;C9J1K7;C9J5C8;C9J4E3;C9J2R5;C9JE51	Lipoma-preferred partner	LPP	1.53374	0.029259
Q9NZN4;B4DNU6	EH domain-containing protein 2	EHD2	1.5331	0.0293022
P01903;Q5SP06;Q30118;F5GZ59;P01906	HLA class II histocompatibility antigen, DR alpha chain	HLA-DRA	1.53212	0.0293684
P62913	60S ribosomal protein L11	RPL11	1.53098	0.0294456
P19387;H3BRR2	DNA-directed RNA polymerase II subunit RPB3	POLR2C	1.52874	0.0295978
Q9UBT2;B3KWB9;K7EPL2;K7ESK7;K7ES38	SUMO-activating enzyme subunit 2	UBA2	1.52472	0.0298731
E9PD53;Q9NTJ3;Q9NTJ3-2;C9JR83;C9J9E4;C9J578;C9JVD8;C9JWF0;C9IYK2;C9JJ64	Structural maintenance of chromosomes protein;Structural maintenance of chromosomes protein 4	SMC4	1.52322	0.0299764
Q06210-2;Q06210	Glutamine--fructose-6-phosphate aminotransferase [isomerizing] 1	GFPT1	1.52112	0.0301217
P55001-3;P55001-2;P55001	Microfibrillar-associated protein 2	MFAP2	1.51926	0.030251
Q16656;Q96AN2;Q16656-2;C9JP85;B4DDV6	Nuclear respiratory factor 1	NRF1	1.5135	0.0306549
F5GXI4;Q5TG12;E9PGC5;Q15262-2;Q15262-3;B7ZMG0;Q15262;H0Y6P5;H0Y6V4	Receptor-type tyrosine-protein phosphatase kappa	PTPRK	1.51123	0.0308156
P10909-2;P10909-4;P10909;P10909-5;H0YC35;P10909-3;H0YLK8;E7ERK6;H0YAS8;E7ETB4;E5RG36;E5RGB0;E5RH61;E5RJZ5	Clusterin;Clusterin beta chain;Clusterin alpha chain;Clusterin	CLU	1.50902	0.0309728
F5GXJ1;F5H5N1;B3KRI2;O75251	NADH dehydrogenase [ubiquinone] iron-sulfur protein 7, mitochondrial	NDUFS7	1.5087	0.0309956
Q8TF74;J3QKM5	WAS/WASL-interacting protein family member 2	WIPF2	1.50669	0.0311394
B4E1Z4;E7ETN3;P00751;H7C5H1;B0UXW4;P00751-2;C9JRT3;H7C526	Complement factor B;Complement factor B Ba fragment;Complement factor B Bb fragment	CFB	1.50659	0.0311466
Q9BZQ8;H0Y7M9	Protein Niban	FAM129A	1.50577	0.0312054
F5H1F3;P98095;P98095-2;H7C1A3;H7BXL0	Fibulin-2	FBLN2	1.50299	0.0314058
Q09028-3;Q09028;Q09028-4;Q09028-2;H0YF10;H0YCT5;H0YEU5;B4DRT0;E9PNS2;E9PIC4;E9PNS6;C9JPP3	Histone-binding protein RBBP4	RBBP4	1.50009	0.0316162
P01019	Angiotensinogen;Angiotensin-1;Angiotensin-2;Angiotensin-3;Angiotensin-4;Angiotensin 1-9;Angiotensin 1-7;Angiotensin 1-5;Angiotensin 1-4	AGT	1.49428	0.032042
E7ENC5;E9PDY6;E7EWN1;Q99102-10;Q99102;Q99102-13;Q99102-3;Q99102-12;Q99102-17;E7EW47;E7ERK0;E7EUL9;E7EQG8	Mucin-4;Mucin-4 alpha chain;Mucin-4 beta chain	MUC4	1.49365	0.0320885
A2BF36;B0UZ92;B0V1V2;B0UZ95			1.49298	0.0321381
Q9UNH7;B4DJS7;Q9UNH7-2;G3V5X9;H0YJF8;G3V4Z5;G3V5U2;G3V2U1	Sorting nexin-6;Sorting nexin-6, N-terminally processed	SNX6	1.49238	0.0321825
F5GZX4;F8W898;Q9H9Y6-2;Q9H9Y6;F5H643;H7C0D9;F8WDS4;F8WAK7;F8WBB9;F8WCS3;C9JJG2	DNA-directed RNA polymerase I subunit RPA2;DNA-directed RNA polymerase	POLR1B	1.49155	0.0322441
C9J719;C9JJ78;Q15125	3-beta-hydroxysteroid-Delta(8),Delta(7)-isomerase	EBP	1.49149	0.0322485
Q8IUR0;M0QZQ8	Trafficking protein particle complex subunit 5	TRAPPC5	1.48835	0.0324825
Q13641	Trophoblast glycoprotein	TPBG	1.48122	0.0330202
O15427;J3QQV2;J3QSC3;J3QQS9;J3KT83;J3QRA0;J3KTI8;J3QLE3;J3KTM6;J3QRU2;J3QRP8	Monocarboxylate transporter 4	SLC16A3	1.47996	0.0331162
C9JV49;B4DDY8;P49590;B4DQ67;C9JHI8;E9PG66;D6RJE6	Probable histidine--tRNA ligase, mitochondrial	HARS2	1.47937	0.0331612
P49326-3;P49326;E9PJF3;P49326-2;E9PQ84;E9PP51	Dimethylaniline monooxygenase [N-oxide-forming] 5;Flavin-containing monooxygenase	FMO5	1.4771	0.033335
F5H7C6;F5GYF7;F5H248;Q9UBW8;F5H4U8;F5H4Z0;F5H3M6;G3XAP1;F5GXT7	COP9 signalosome complex subunit 7a	COPS7A	1.47368	0.0335985
C9JW74;Q5EB52-2;Q5EB52;C9JWU9;C9JSW2;Q5EB52-3;C9JRA9;C9JCM6;C9JUD2;C9JG66	Mesoderm-specific transcript homolog protein	MEST	1.4721	0.033721
Q8NB90;Q8NB90-2;Q8NB90-3	Spermatogenesis-associated protein 5	SPATA5	1.46911	0.0339539
Q7L7V1-2;Q7L7V1	Putative pre-mRNA-splicing factor ATP-dependent RNA helicase DHX32	DHX32	1.46748	0.0340816
E9PN66;E9PKN9;E9PS55;E9PMW4;E9PQ46;E9PIN5;E9PIK4;E9PKZ4;E9PPM1;O14683;E9PNB3;E9PMY0	Tumor protein p53-inducible protein 11	TP53I11	1.46559	0.0342302
E9PNP3;E9PR47;Q9H7C9;E9PIQ4;E9PJP1;E9PLK9;K4DI89;Q9H7C9-3;Q9H7C9-2	Mth938 domain-containing protein	AAMDC	1.46531	0.0342523
O95139;O95139-2	NADH dehydrogenase [ubiquinone] 1 beta subcomplex subunit 6	NDUFB6	1.46524	0.0342578
P01036	Cystatin-S	CST4	1.46315	0.0344231
Q9BVG4;A6NDF3	Protein PBDC1	PBDC1	1.46076	0.0346131
O76071	Probable cytosolic iron-sulfur protein assembly protein CIAO1	CIAO1	1.45952	0.034712
O00515;E9PDI4;H0Y901	Ladinin-1	LAD1	1.45742	0.0348803
Q5QJE6;J3KP30	Deoxynucleotidyltransferase terminal-interacting protein 2	DNTTIP2	1.4532	0.0352209
F8WDM4		SIRT2	1.45246	0.0352809
P32942;K7ERN2;K7EP52;K7EQC7;K7ERF0;K7EMH0	Intercellular adhesion molecule 3	ICAM3	1.45188	0.0353281
Q96JJ7;Q96JJ7-2;B4DIE3	Protein disulfide-isomerase TMX3	TMX3	1.45148	0.0353606
Q99961;Q99961-3;M0QYE0;M0R0I3;Q99961-2;F5H5J3;Q99962;M0R2K6	Endophilin-A2	SH3GL1	1.45085	0.035412
P07585;F8VXZ8;F8VUF6;F8VWU0;P07585-4;F8VX58;P07585-3;F8VNV6;H0YI87;H0YIH3;F8VNW0;F8VU58;F8VSI3;P07585-5	Decorin	DCN	1.44691	0.0357347
Q4JM47;O95994;B5MC07;C9J3E2;H7C3Z9	Anterior gradient protein 2 homolog	AGR2	1.44638	0.0357783
B4E241;P84103	Serine/arginine-rich splicing factor 3	SRSF3	1.44353	0.0360139
Q9UDY2-3;Q9UDY2;Q9UDY2-7;Q9UDY2-6;Q9UDY2-4;Q9UDY2-2;Q9UDY2-5;B1AN86;B1AN85	Tight junction protein ZO-2	TJP2	1.44135	0.0361951
Q07954;H0YJI8;Q6PJ72	Prolow-density lipoprotein receptor-related protein 1;Low-density lipoprotein receptor-related protein 1 85 kDa subunit;Low-density lipoprotein receptor-related protein 1 515 kDa subunit;Low-density lipoprotein receptor-related protein 1 intracellular domain	LRP1	1.43913	0.0363806
Q07075;H0YA67	Glutamyl aminopeptidase	ENPEP	1.43867	0.0364192
P48960-2;P48960-3;P48960;B4DQ88;M0QY55;B4DWB8	CD97 antigen;CD97 antigen subunit alpha;CD97 antigen subunit beta	CD97	1.43696	0.0365628
Q14435;C9J2C3;E7EUL0;Q14435-2;C9J388	Polypeptide N-acetylgalactosaminyltransferase 3	GALNT3	1.43522	0.0367096
Q02487-2;Q02487	Desmocollin-2	DSC2	1.43342	0.0368621
Q9NVM9;B4DNK1;F5H457;F8VRX9;H0YIA9;F5H5W1;H0YI01;H0YH12	Protein asunder homolog	ASUN	1.43244	0.0369454
P62820;B7Z8M7;E7END7;P62820-2;E7ETK2;P62820-3	Ras-related protein Rab-1A	RAB1A	1.4287	0.0372649
Q14011;K7ELV6;K7ENX8;K7EJV5;K7ELT6;K7EMY9;K7EPM4;K7ER40;K7EQR7;D6W5Y5;B4E2X2;K7EQX4;K7ENN6;K7EIF7;K7EQL0	Cold-inducible RNA-binding protein	CIRBP	1.42524	0.037563
Q9Y696;A6PVS0;O15247	Chloride intracellular channel protein 4	CLIC4	1.42443	0.0376331
Q96A65;B7Z321;Q96A65-2	Exocyst complex component 4	EXOC4	1.42417	0.0376556
P23141-3;P23141;P23141-2;H3BQV8;H3BSU0;Q9UKY3;H3BQR4;Q9UKY3-2	Liver carboxylesterase 1	CES1	1.41868	0.0381347
P31947-2;P31947	14-3-3 protein sigma	SFN	1.41788	0.038205
Q05682-4;F5H1Z9;C9J813;C9JEK3;C9JE79;F8WE61	Caldesmon	CALD1	1.41723	0.0382622
J3KN00;Q9P0J0;B4DF76;B4DEZ3;K7EJE1;E7ENQ6	NADH dehydrogenase [ubiquinone] 1 alpha subcomplex subunit 13	NDUFA13	1.41704	0.0382789
Q99487;Q5SY00;Q5SY01	Platelet-activating factor acetylhydrolase 2, cytoplasmic	PAFAH2	1.41629	0.0383451
Q9NR99	Matrix-remodeling-associated protein 5	MXRA5	1.41616	0.0383566
P09668;E9PKT6	Pro-cathepsin H;Cathepsin H mini chain;Cathepsin H;Cathepsin H heavy chain;Cathepsin H light chain	CTSH	1.41592	0.0383778
O95302;B7Z6H3;B7Z230;B7Z1G9;Q75LS8	Peptidyl-prolyl cis-trans isomerase FKBP9	FKBP9	1.41584	0.0383849
Q01581;D6RIW1	Hydroxymethylglutaryl-CoA synthase, cytoplasmic	HMGCS1	1.41445	0.0385079
Q99707;B7ZLW7;B1ANE3;B4DFV0	Methionine synthase	MTR	1.40864	0.0390265
P42166	Lamina-associated polypeptide 2, isoform alpha;Thymopoietin;Thymopentin	TMPO	1.40346	0.0394948
Q14451;Q14451-3;Q14451-4;Q14451-2;J3QL76	Growth factor receptor-bound protein 7	GRB7	1.40184	0.0396424
Q6DD88;F5H6I7;C9JUU1;F5GWF8	Atlastin-3	ATL3	1.39975	0.0398336
Q96E39	RNA binding motif protein, X-linked-like-1	RBMXL1	1.39887	0.0399144
A6NMH6;A6NFQ9;F8W8I8;Q92599-2;F6W7K9;Q92599;Q92599-3;C9JV02;C9J4G8;H7C604	Septin-8	2017-09-08	1.39873	0.0399273
E9PGF5;Q59G71;C9JI43;H7C3Z4;C9JFT7		TNS1	1.39791	0.0400028
Q8NEU8;Q8NEU8-3;Q8NEU8-2;F8VXB0;F8VWV2;H0YH86	DCC-interacting protein 13-beta	APPL2	1.39645	0.0401375
A4D1W8;Q9UM22;Q9UM22-3;D6RIH7;Q9UM22-2	Mammalian ependymin-related protein 1	UCC1;EPDR1	1.39398	0.0403664
P51911;B4DUX6;B7Z7E1;K7ENC5;K7EQ72;K7ERK4;K7ER02;K7ESJ2;K7ERM8	Calponin-1	CNN1	1.39218	0.0405341
P30622-2;P30622-1;P30622;F5H0N7;J3KP58;F5H6A0;F6VGP8;F5H1T5;F5H367;F5H270	CAP-Gly domain-containing linker protein 1	CLIP1	1.38859	0.0408705
P35221;P35221-2;G3XAM7;F8W845;Q8N1C0;E5RIB1;E5RG03;E5RGY6;E5RHV7;E5RIC3;E5RJL0;E5RIE0;E5RGD2;E5RJ41;E5RJP7;E5RFM5;E5RGY7;P26232-4;P26232-6;E5RFG3;E5RFM3;E5RFK9;E5RGU3;E5RHJ5;H0YBB8;E5RGG4;E5RJ43;E5RGS1;E5RJZ2;E5RIT8;B9A010;A6NKP0	Catenin alpha-1	CTNNA1	1.38707	0.0410138
Q86V21;Q86V21-2;Q86V21-3;F5GWW7;F5GYN1;F5H790;E7EW25;F5H3E3;F8W8B5;F5H6X9;F5H4V2	Acetoacetyl-CoA synthetase	AACS	1.38549	0.0411633
Q8WUM4;Q8WUM4-2;C9IZF9;F8WEQ7;F8WBR8;F8WDK9	Programmed cell death 6-interacting protein	PDCD6IP	1.38467	0.0412411
Q96PD5;Q96PD5-2	N-acetylmuramoyl-L-alanine amidase	PGLYRP2	1.38333	0.0413685
P03928	ATP synthase protein 8	MT-ATP8	1.37971	0.0417148
Q96CB9;Q96CB9-4;M0R1K5;Q96CB9-2;Q96CB9-3	5-methylcytosine rRNA methyltransferase NSUN4	NSUN4	1.37821	0.0418591
P29372-5;P29372-4;P29372-2;P29372;A2IDA3	DNA-3-methyladenine glycosylase	MPG	1.37768	0.0419102
Q9Y680-3;Q9Y680-2;Q9Y680	Peptidyl-prolyl cis-trans isomerase FKBP7	FKBP7	1.377	0.0419759
P02745	Complement C1q subcomponent subunit A	C1QA	1.37663	0.0420117
Q03135;E9PCT5;P56539	Caveolin-1;Caveolin	CAV1	1.37426	0.0422416
Q96JB2;Q96JB2-2	Conserved oligomeric Golgi complex subunit 3	COG3	1.37025	0.0426334
Q96PE7;F5GZ54;H7BZS7	Methylmalonyl-CoA epimerase, mitochondrial	MCEE	1.36941	0.0427159
H2N331;H7BYL2;J3KNV4;Q13683-9;Q13683-7;Q13683-3;Q13683-10;Q13683;Q13683-13;G3V2I4;G3V2C6	Integrin alpha-7;Integrin alpha-7 heavy chain;Integrin alpha-7 light chain;Integrin alpha-7 70 kDa form	ITGA7	1.36765	0.0428894
P03915	NADH-ubiquinone oxidoreductase chain 5	MT-ND5	1.36602	0.0430507
P24844;P24844-2	Myosin regulatory light polypeptide 9	MYL9	1.36534	0.0431181
Q9H3G5;C9JLV0;C9J6L4;C9JI22	Probable serine carboxypeptidase CPVL	CPVL	1.36446	0.0432056
P15311;E7EQR4	Ezrin	EZR	1.36308	0.0433431
Q9UJX5-2;Q9UJX5;E9PCR4;D6RFM7;D6RAP6	Anaphase-promoting complex subunit 4	ANAPC4	1.36041	0.0436104
Q9NUB1-2;Q9NUB1;Q9NUB1-4;Q6ZV30;Q9NUB1-3;Q5TF43	Acetyl-coenzyme A synthetase 2-like, mitochondrial;Acetyl-coenzyme A synthetase	ACSS1	1.35756	0.0438975
Q2PPJ7-3;Q2PPJ7-2;Q2PPJ7;H7C1F9;H7C3X6;Q4VXU5;H7BZA8	Ral GTPase-activating protein subunit alpha-2	RALGAPA2	1.3557	0.0440859
B4DR99;H0Y985;B4DJJ3;Q6NXT6-2;Q6NXT6	Transmembrane anterior posterior transformation protein 1 homolog	TAPT1	1.353	0.0443609
P35244;B5MC59	Replication protein A 14 kDa subunit	RPA3	1.34945	0.044725
P21399;Q9HBB2;Q5VZA6;F5H2R8;F5H143;F5H3Z7	Cytoplasmic aconitate hydratase	ACO1;IRP1	1.34692	0.0449863
Q6IBS0;D6RG15;H7C5I2	Twinfilin-2	TWF2	1.34644	0.045036
O14497;O14497-3;O14497-2;H0Y488;Q96SM7;H0YCU6;H0YEW5	AT-rich interactive domain-containing protein 1A	ARID1A	1.34591	0.045091
E7EQB3;Q9BSV6;B0V3J0;A9C4B9	tRNA-splicing endonuclease subunit Sen34	TSEN34	1.34444	0.0452439
Q3ZAQ7	Vacuolar ATPase assembly integral membrane protein VMA21	VMA21	1.34321	0.0453722
Q9UIJ7;Q9UIJ7-3;Q9UIJ7-2	GTP:AMP phosphotransferase AK3, mitochondrial	AK3	1.33938	0.0457741
Q6GYA4;Q9BQE4;E9PJB8;E9PN30;E9PQ66	Selenoprotein S	SELS;VIMP	1.33629	0.046101
O75146	Huntingtin-interacting protein 1-related protein	HIP1R	1.3357	0.0461636
P52630-4;P52630;G3V268;B4DLC8	Signal transducer and activator of transcription 2	STAT2	1.33481	0.0462583
Q12882;Q12882-2;B4DML1	Dihydropyrimidine dehydrogenase [NADP(+)]	DPYD	1.33034	0.0467369
Q63ZY3-3;Q63ZY3;Q63ZY3-2;K7EIU4;K7ERU2;K7ES05;Q5W0W2	KN motif and ankyrin repeat domain-containing protein 2	KANK2	1.33007	0.046766
P51148;P51148-2;K7ENY4;K7ERI8;F8VVK3;F8VWU4;F8VVZ0;K7EIP6;F8WCY6;F8WD79;F8VPW9;F8VSF8	Ras-related protein Rab-5C	RAB5C	1.32906	0.0468749
P28331;P28331-2;P28331-4;P28331-5;B4DJ81;P28331-3;C9JPQ5;F8WDL5	NADH-ubiquinone oxidoreductase 75 kDa subunit, mitochondrial	NDUFS1	1.32782	0.0470089
Q32P28;Q32P28-3;Q32P28-2;H7C0D1;E2QRI1;H7C2W6	Prolyl 3-hydroxylase 1	LEPRE1	1.32753	0.0470403
Q8N4T8;H0Y962;Q8N4T8-2;D6RAV8;D6RJF4;D6RGF2	Carbonyl reductase family member 4	CBR4	1.32548	0.0472629
P52943;P52943-2;H0YHD8	Cysteine-rich protein 2	CRIP2	1.32493	0.0473228
Q9BXS5-2;Q9BXS5;E7ENJ6;B4DDG7;K7EJL1;K7EPJ8;K7ENA7;K7ER75;K7EQ90;K7EQX3	AP-1 complex subunit mu-1	AP1M1	1.32479	0.047338
P52788-2;P52788;B4DE40;H7C2R7	Spermine synthase	SMS	1.32456	0.0473631
P04920-2;P04920-3;P04920;J3KNG9;C9J459;C9JVC2;C9J722;C9J035;C9J9M9	Anion exchange protein 2	SLC4A2	1.3245	0.0473696
O14733;O14733-4;F6WCX7;O14733-3;O14733-2	Dual specificity mitogen-activated protein kinase kinase 7	MAP2K7	1.32447	0.0473729
P11717	Cation-independent mannose-6-phosphate receptor	IGF2R	1.32426	0.0473958
Q16555-2;Q16555;E5RFU4	Dihydropyrimidinase-related protein 2	DPYSL2	1.32213	0.0476288
Q5SSJ5;Q5SSJ5-2;B0QZK4;Q5SSJ5-3;Q5SWC8;B0QZK9;B0QZK8;Q5SSJ5-5	Heterochromatin protein 1-binding protein 3	HP1BP3	1.31831	0.0480496
Q96HC4;F5H7Y0;E9PBF5;Q96HC4-4;D6RB78;H0Y8Y3;F5H0X8;D3YTJ1;Q96HC4-3;Q96HC4-2;H0YBI4;H0Y929;D6RAA1;D6RGG6;Q96HC4-5	PDZ and LIM domain protein 5	PDLIM5	1.31706	0.0481881
O95298;E9PM14;E9PQ53;O95298-2;E9PRJ5;O95298-3;E9PRQ4	NADH dehydrogenase [ubiquinone] 1 subunit C2;NADH dehydrogenase [ubiquinone] 1 subunit C2, isoform 2	NDUFC2;NDUFC2-KCTD14	1.31683	0.0482136
P05534	HLA class I histocompatibility antigen, A-24 alpha chain	HLA-A	1.31133	0.0488281
Q9HCB6	Spondin-1	SPON1	1.31105	0.0488596
P07355;P07355-2;H0YN42;H0YMD0;H0YMU9;H0YM50;H0YKS4;H0YMM1;H0YKZ7;H0YLV6;H0YMT9;H0YKX9;H0YKL9;H0YMW4;H0YKV8;H0YMD9	Annexin A2;Annexin	ANXA2	1.31024	0.0489508
Q9GZY8-2;H7C433;Q9GZY8-5;Q9GZY8-4;Q9GZY8-3;C9JHF5;E9PQX8;E9PPW6	Mitochondrial fission factor	MFF	1.30996	0.0489824
D6RA31;E7EPV7;P37840-2;P37840	Alpha-synuclein	SNCA	1.30961	0.0490219
Q32P41;G3V494;G3V5X1	tRNA (guanine(37)-N1)-methyltransferase	TRMT5	1.3095	0.0490343
Q99519;E9PIF4	Sialidase-1	NEU1	1.30757	0.0492527
Q15746-2;Q15746;Q15746-4;Q15746-3;Q15746-6;Q15746-5;Q15746-7;B4DUE3;D6R9C2	Myosin light chain kinase, smooth muscle;Myosin light chain kinase, smooth muscle, deglutamylated form	MYLK	1.30703	0.049314
Q7L0Y3	Mitochondrial ribonuclease P protein 1	TRMT10C	1.30679	0.0493412
F5H1X8;P50851-2;E9PEM5;H0YAC6;H0Y9N9;H0YA17	Lipopolysaccharide-responsive and beige-like anchor protein	LRBA	1.30404	0.0496547
Q9H1C7	Cysteine-rich and transmembrane domain-containing protein 1	CYSTM1	1.3033	0.0497393
P02787;J3KN47;H7C5E8;F8WCI6;C9JVG0;C9JB55;F8WC57	Serotransferrin	TF	1.30287	0.0497886
