# Supplementary material for: The response to neoadjuvant chemoradiotherapy with 5-fluorouracil in locally advanced rectal cancer patients: a predictive proteomic signature
Source: Clin Proteomics. 2018 Apr 13;15:16. doi: 10.1186/s12014-018-9192-2 (PMC5898006; doi:10.1186/s12014-018-9192-2)
Supplement: Supplementary file 2 — Additional file 2: Table S2. Proteins differentially expressed between NR and PR. [file 12014_2018_9192_MOESM2_ESM.xlsx]

## Sheet: NR vs PR
	Additional file 2. Proteins differentially expressed between NR and PR (p-value < 0.05).
PR	Protein IDs	Protein names	Genes names	(-Log) Student's T-test p-value NR_PR	p-value	Student's T-test Difference
	P19971;C9JGI3;P19971-2	Thymidine phosphorylase	TYMP	4.40062	3.97539e-05	-1.66157
	Q9BSK2	Solute carrier family 25 member 33	SLC25A33	3.07396	0.000843412	-1.60285
	P50897;P50897-2;E9PSE5	Palmitoyl-protein thioesterase 1	PPT1	3.21271	0.000612759	-1.57732
	A8MU28;Q13564-2;Q13564;A6NCK0;H3BMR3;J3QRA5;J3KRK3;J3QLH4;J3KTE3	NEDD8-activating enzyme E1 regulatory subunit	NAE1	2.67594	0.00210892	-1.50577
	Q9HB40;Q9HB40-2;I3L4Z3;I3L4Z9;I3L2N6	Retinoid-inducible serine carboxypeptidase	SCPEP1	2.90213	0.00125277	-1.45908
	P35659;B4DFG0;P35659-2;D6RDA2;D6R9L5;H0Y8X0;H0Y993	Protein DEK	DEK	3.20346	0.000625951	-1.43904
	E9PCN2;Q02153-2;B7Z426;Q02153;B7Z685;D6RC99	Guanylate cyclase soluble subunit beta-1	GUCY1B3	2.83565	0.00145999	-1.43501
	P17026	Zinc finger protein 22	ZNF22	2.52861	0.00296067	-1.43066
	P21980;B4DIT7;P21980-2;A2A299;P21980-3;A2A2A0	Protein-glutamine gamma-glutamyltransferase 2	TGM2	3.16869	0.000678125	-1.42505
	Q92835-2;Q92835;Q92835-3;H7C2V3;H7C292;F5GXI6;H0Y5Q9;C9JLW2;C9JF09;R4GMN8;H7C403	Phosphatidylinositol 3,4,5-trisphosphate 5-phosphatase 1	INPP5D	2.96042	0.00109542	-1.42326
	H0YI08;Q9Y6F6-3;Q9Y6F6-5;Q9Y6F6;Q9Y6F6-2;Q9Y6F6-4;E9PQY6;Q9Y6F6-7;Q9Y6F6-6;E9PJ61;Q9Y6F6-8	Protein MRVI1	MRVI1	2.30647	0.00493776	-1.41351
	F5GX07;H0YG83;H0YGR4;H0YG54;Q9Y3B8-2;Q9Y3B8;H0YH58;F5GYG5	Oligoribonuclease, mitochondrial	REXO2	2.3599	0.00436616	-1.40301
	Q16891-4;C9J406	MICOS complex subunit MIC60	IMMT	2.38923	0.00408103	-1.39596
	C9J0J7;G5E9Q6;P35080-2	Profilin;Profilin-2	PFN2	2.74074	0.0018166	-1.39501
	Q8WVY7	Ubiquitin-like domain-containing CTD phosphatase 1	UBLCP1	2.18635	0.00651103	-1.38781
	P11802;F8VYH9;F8VTV8;F8VWX7;F8VXD2;F8VZZ0;F8VZ51;B4DNF9;F8W1L8;F8VZ13;F8VYY1;Q96BE9	Cyclin-dependent kinase 4	CDK4	2.9342	0.00116359	-1.37722
	P49863	Granzyme K	GZMK	2.14216	0.00720842	-1.36037
	P32456	Interferon-induced guanylate-binding protein 2	GBP2	2.18046	0.00659994	-1.33451
	Q8TB22-3;Q8TB22;Q8TB22-2;Q8TB22-4;H0Y9M1;H0Y9W3	Spermatogenesis-associated protein 20	SPATA20	2.84827	0.00141818	-1.32922
	P02649;H0Y7L5;E9PEV4;E7ERP7	Apolipoprotein E	APOE	2.24599	0.00567558	-1.32423
	Q8NFI3;Q8NFI3-2;Q8NFI3-3;F8W925;J3QLG5;I3L3M8	Cytosolic endo-beta-N-acetylglucosaminidase	ENGASE	2.63312	0.00232745	-1.31006
	P28838-2;P28838;H0Y9Q1	Cytosol aminopeptidase	LAP3	2.57914	0.00263548	-1.30878
	Q58FF6	Putative heat shock protein HSP 90-beta 4	HSP90AB4P	2.35659	0.00439957	-1.30602
	Q13951;J3KS23	Core-binding factor subunit beta	CBFB	1.94505	0.0113488	-1.30237
	Q9NZT2-2;Q9NZT2;Q4VXW4;Q4VXW3	Opioid growth factor receptor	OGFR	2.08468	0.00822849	-1.28925
	C9JV77;P02765	Alpha-2-HS-glycoprotein;Alpha-2-HS-glycoprotein chain A;Alpha-2-HS-glycoprotein chain B	AHSG	2.26756	0.00540057	-1.28022
	Q9UJU6;H0Y5J4;B4DEM2	Drebrin-like protein	DBNL	2.57281	0.00267418	-1.27827
	E9PGT6;Q99627;B8ZZP3;Q99627-2;H7C3S9;F8WEF2	COP9 signalosome complex subunit 8	COPS8	1.99159	0.0101955	-1.25587
	P53004;C9J1E1	Biliverdin reductase A	BLVRA	1.96062	0.0109491	-1.25061
	Q9NVZ3;Q9NVZ3-2;F6SKB8;Q9NVZ3-3;Q9NVZ3-4;H0Y970;D6RAN6;D6RB24	Adaptin ear-binding coat-associated protein 2	NECAP2	1.8165	0.0152581	-1.25017
	O60925;E5RGS4;D6RGG5	Prefoldin subunit 1	PFDN1	2.18149	0.00658431	-1.244
	P09455;H0YAK8;P09455-2;P09455-3	Retinol-binding protein 1	RBP1	2.06023	0.00870502	-1.23317
	Q9NQT4;M0R050;M0R102	Exosome complex component RRP46	EXOSC5	1.90307	0.0125006	-1.23197
	B4E1Z4;E7ETN3;P00751;H7C5H1;B0UXW4;P00751-2;C9JRT3;H7C526	Complement factor B;Complement factor B Ba fragment;Complement factor B Bb fragment	CFB	1.94875	0.0112525	-1.231
	Q16656;Q96AN2;Q16656-2;C9JP85;B4DDV6	Nuclear respiratory factor 1	NRF1	1.8501	0.0141221	-1.23066
	P08571;D6RFL4	Monocyte differentiation antigen CD14;Monocyte differentiation antigen CD14, urinary form;Monocyte differentiation antigen CD14, membrane-bound form	CD14	1.89638	0.0126946	-1.2208
	C9JW74;Q5EB52-2;Q5EB52;C9JWU9;C9JSW2;Q5EB52-3;C9JRA9;C9JCM6;C9JUD2;C9JG66	Mesoderm-specific transcript homolog protein	MEST	1.79683	0.015965	-1.21902
	E7ERS3;Q86VM9-2;Q86VM9;H3BRN6	Zinc finger CCCH domain-containing protein 18	ZC3H18	2.31877	0.00479988	-1.2153
	P48960-2;P48960-3;P48960;B4DQ88;M0QY55;B4DWB8	CD97 antigen;CD97 antigen subunit alpha;CD97 antigen subunit beta	CD97	2.20647	0.00621627	-1.20231
	O75937	DnaJ homolog subfamily C member 8	DNAJC8	2.09632	0.00801088	-1.2007
	Q07075;H0YA67	Glutamyl aminopeptidase	ENPEP	1.58388	0.0260687	-1.19955
	Q96PU8-5;Q96PU8-9;Q96PU8-8;Q96PU8-6;Q96PU8-3;Q96PU8;H0YG47;H0YFB7	Protein quaking	QKI	2.12041	0.00757862	-1.19531
	P05455;E7ERC4;E9PGX9;E9PFL9	Lupus La protein	SSB	1.79848	0.0159045	-1.19294
	O43516;O43516-3;O43516-2;E9PB87;O43516-4	WAS/WASL-interacting protein family member 1	WIPF1	3.05405	0.000882978	-1.19005
	Q9NVM9;B4DNK1;F5H457;F8VRX9;H0YIA9;F5H5W1;H0YI01;H0YH12	Protein asunder homolog	ASUN	2.17449	0.00669129	-1.17539
	Q3ZAQ7	Vacuolar ATPase assembly integral membrane protein VMA21	VMA21	1.58659	0.0259066	-1.17135
	Q9Y625	Glypican-6;Secreted glypican-6	GPC6	2.38597	0.00411178	-1.1708
	Q96PD5;Q96PD5-2	N-acetylmuramoyl-L-alanine amidase	PGLYRP2	2.0585	0.00873977	-1.16172
	Q9UKN8;F2Z356	General transcription factor 3C polypeptide 4	GTF3C4	1.85327	0.0140194	-1.15373
	Q32P41;G3V494;G3V5X1	tRNA (guanine(37)-N1)-methyltransferase	TRMT5	1.61314	0.0243703	-1.15219
	O95865;A3KGN5;Q5SSV3;Q5SRR8;H0Y7N1	N(G),N(G)-dimethylarginine dimethylaminohydrolase 2	DDAH2	2.00882	0.00979896	-1.14912
	Q99519;E9PIF4	Sialidase-1	NEU1	1.85715	0.0138947	-1.14787
	Q9BQ70;H3BSP8;H3BMJ8;H3BTU3;H3BR53	Transcription factor 25	TCF25	1.77271	0.0168768	-1.14461
	E9PS44;Q01628;H7BYV1;E9PQN9;P13164;Q01629	Interferon-induced transmembrane protein 3;Interferon-induced transmembrane protein 1;Interferon-induced transmembrane protein 2	IFITM3;IFITM2;IFITM1	1.58272	0.0261385	-1.13932
	P23219-3;P23219-2;P23219	Prostaglandin G/H synthase 1	PTGS1	1.97701	0.0105436	-1.13552
	Q09028-3;Q09028;Q09028-4;Q09028-2;H0YF10;H0YCT5;H0YEU5;B4DRT0;E9PNS2;E9PIC4;E9PNS6;C9JPP3	Histone-binding protein RBBP4	RBBP4	1.78777	0.0163016	-1.1336
	O95967;E9PRU1;H0YET5;H0YEU0;H0YCR9;E9PI47;E9PRQ8;E9PKA3;H0YCB5	EGF-containing fibulin-like extracellular matrix protein 2	EFEMP2	1.64173	0.0228176	-1.13155
	P23142-4;B1AHL2;B1AHM7;H7C1M6;B1AHM9;B1AHM8;B1AHN3;B1AHM6;B1AHM5;B1AHM4	Fibulin-1	FBLN1	2.07077	0.0084963	-1.12779
	Q9BZQ8;H0Y7M9	Protein Niban	FAM129A	1.63725	0.0230542	-1.12743
	Q9NQG5;E9PIQ9;E9PQF3;K7EQR8	Regulation of nuclear pre-mRNA domain-containing protein 1B	RPRD1B	1.61712	0.0241479	-1.12688
	E9PNP3;E9PR47;Q9H7C9;E9PIQ4;E9PJP1;E9PLK9;K4DI89;Q9H7C9-3;Q9H7C9-2	Mth938 domain-containing protein	AAMDC	1.68101	0.0208444	-1.12611
	P05534	HLA class I histocompatibility antigen, A-24 alpha chain	HLA-A	2.11232	0.00772111	-1.12475
	O60869-2;O60869	Endothelial differentiation-related factor 1	EDF1	1.50605	0.0311853	-1.12357
	Q96RQ9;Q96RQ9-2;M0QYW8	L-amino-acid oxidase	IL4I1	1.92696	0.0118315	-1.12334
	A3KFL2;B4DKK6;A3KFL5;A3KFL1	Exosome complex component RRP4	EXOSC2	1.54254	0.0286721	-1.12286
	Q7L0Y3	Mitochondrial ribonuclease P protein 1	TRMT10C	1.61616	0.0242014	-1.11607
	Q13185;C9JMM0;B8ZZ43	Chromobox protein homolog 3	CBX3	1.42397	0.037673	-1.11177
	P16989;P16989-3;P16989-2;H0YG22	Y-box-binding protein 3	YBX3	1.5045	0.0312968	-1.11065
	Q06787-8;G8JL90;A8MQB8;G3V0J0;Q06787-2;F8W871	Fragile X mental retardation protein 1	FMR1	1.96947	0.0107283	-1.1106
	A4D1W8;Q9UM22;Q9UM22-3;D6RIH7;Q9UM22-2	Mammalian ependymin-related protein 1	UCC1;EPDR1	1.37158	0.042503	-1.10967
	P01019	Angiotensinogen;Angiotensin-1;Angiotensin-2;Angiotensin-3;Angiotensin-4;Angiotensin 1-9;Angiotensin 1-7;Angiotensin 1-5;Angiotensin 1-4	AGT	1.7537	0.0176319	-1.10947
	P12955;P12955-3;P12955-2;K7ES25;K7ELK4;K7EQ51;K7ENZ8	Xaa-Pro dipeptidase	PEPD	1.42809	0.0373173	-1.10884
	F5H4C2;B7Z7F3;Q9H6Z4-3;Q9H6Z4-2;Q9H6Z4;K7EIJ4;K7EN31;K7ESQ0;K7EMH9;K7EJV3	Ran-binding protein 3	ZNF8;RANBP3	1.43169	0.0370092	-1.10349
	Q8NC56;H7C2Z0;Q8NC56-2;H0Y9B7;D6R958;H0Y8H8;D6RBV0	LEM domain-containing protein 2	LEMD2	2.99726	0.00100633	-1.10329
	Q9BXS5-2;Q9BXS5;E7ENJ6;B4DDG7;K7EJL1;K7EPJ8;K7ENA7;K7ER75;K7EQ90;K7EQX3	AP-1 complex subunit mu-1	AP1M1	2.01248	0.00971673	-1.09869
	Q96RF0-2;Q96RF0-3;Q96RF0	Sorting nexin-18	SNX18	1.83202	0.0147224	-1.09613
	E9PGQ4;Q96RU3-4;Q96RU3-3;Q96RU3-2;Q96RU3;H0Y7W6;E7EPB7	Formin-binding protein 1	FNBP1	2.59829	0.0025218	-1.09109
	E7ESK6;E9PBI9;P34741;E5RJB8;E5RHU3	Syndecan;Syndecan-2	SDC2	1.90276	0.0125095	-1.08855
	Q16778;P33778;P23527;P06899;Q8N257	Histone H2B type 2-E;Histone H2B type 1-B;Histone H2B type 1-O;Histone H2B type 1-J;Histone H2B type 3-B	HIST2H2BE;HIST1H2BB;HIST1H2BO;HIST1H2BJ;HIST3H2BB	1.65392	0.0221861	-1.08822
	P52943;P52943-2;H0YHD8	Cysteine-rich protein 2	CRIP2	2.35648	0.00440068	-1.0868
	Q76M96;Q76M96-2;H7C5K4	Coiled-coil domain-containing protein 80	CCDC80	2.26223	0.00546726	-1.08339
	O60749;D6RC15	Sorting nexin-2	SNX2	1.46905	0.0339586	-1.08096
	Q13641	Trophoblast glycoprotein	TPBG	1.66962	0.0213983	-1.08089
	Q9NZ08;Q9NZ08-2;H0Y9X5;D6RAL9	Endoplasmic reticulum aminopeptidase 1	ERAP1	1.65701	0.0220288	-1.08007
	P46926;D6R9P4;D6RAY7;E7EVU7;D6RFF8;D6R917;D6RB13;D6RFK5	Glucosamine-6-phosphate isomerase 1	GNPDA1	1.51121	0.030817	-1.07656
	P31946-2	14-3-3 protein beta/alpha;14-3-3 protein beta/alpha, N-terminally processed	YWHAB	1.57105	0.0268504	-1.07511
	Q9UBT2;B3KWB9;K7EPL2;K7ESK7;K7ES38	SUMO-activating enzyme subunit 2	UBA2	1.7819	0.0165234	-1.07474
	P01857	Ig gamma-1 chain C region	IGHG1	1.44396	0.0359782	-1.07274
	P51858;A8K8G0;P51858-2;P51858-3	Hepatoma-derived growth factor	HDGF	1.34383	0.0453075	-1.07241
	O75569;O75569-3;O75569-2;G5E9Q4;B4DJC7;F8WEG8	Interferon-inducible double-stranded RNA-dependent protein kinase activator A	PRKRA	1.37473	0.0421959	-1.06789
	P35228;P35228-2	Nitric oxide synthase, inducible	NOS2	1.3304	0.0467305	-1.06765
	H7BY84;Q9Y5Q8-2;Q9Y5Q8;Q9Y5Q8-3;Q5T7U1;H9KV68;Q5T7U0;H0Y5D2	General transcription factor 3C polypeptide 5	GTF3C5	1.38929	0.0408047	-1.06541
	O94925-3	Glutaminase kidney isoform, mitochondrial	GLS	1.68357	0.0207219	-1.0652
	Q5SQU3;Q13976;Q13976-2;Q5JP05;B1ALS0;B7ZA25	cGMP-dependent protein kinase;cGMP-dependent protein kinase 1	PRKG1	1.56617	0.0271538	-1.06347
	Q86WJ1-2;Q86WJ1;Q86WJ1-3;Q86WJ1-4;B5MDZ7	Chromodomain-helicase-DNA-binding protein 1-like	CHD1L	2.02513	0.00943778	-1.06315
	P09382;F8WEI7	Galectin-1	LGALS1	1.84606	0.0142541	-1.06091
	Q4V9L6;F8VS22	Transmembrane protein 119	TMEM119	2.53538	0.00291488	-1.0577
	P09668;E9PKT6	Pro-cathepsin H;Cathepsin H mini chain;Cathepsin H;Cathepsin H heavy chain;Cathepsin H light chain	CTSH	1.42718	0.0373956	-1.05502
	Q9NZ45	CDGSH iron-sulfur domain-containing protein 1	CISD1	1.40716	0.0391598	-1.04734
	Q92522	Histone H1x	H1FX	1.69461	0.0202018	-1.04519
	P55957;P55957-2;P55957-4	BH3-interacting domain death agonist;BH3-interacting domain death agonist p15;BH3-interacting domain death agonist p13;BH3-interacting domain death agonist p11	BID	1.41839	0.0381601	-1.04333
	Q9Y375;H0YL22;H0YNN4;H0YNB7	Complex I intermediate-associated protein 30, mitochondrial	NDUFAF1	1.39272	0.0404837	-1.0432
	Q15121;B1AKZ3;B1AKZ5	Astrocytic phosphoprotein PEA-15	PEA15	1.31417	0.0485099	-1.04051
	P35244;B5MC59	Replication protein A 14 kDa subunit	RPA3	1.77041	0.0169664	-1.03825
	P49711-2;P49711	Transcriptional repressor CTCF	CTCF	1.34723	0.0449542	-1.03593
	P31150	Rab GDP dissociation inhibitor alpha	GDI1	1.42491	0.0375915	-1.03501
	Q9HAV4;H0Y9I3;E2QRM3;H0Y3W3;H0Y3Q8	Exportin-5	XPO5	1.50998	0.0309044	-1.03338
	Q9H6S0;D6RA70	Probable ATP-dependent RNA helicase YTHDC2	YTHDC2	1.81986	0.0151405	-1.03254
	Q16270-2;Q16270	Insulin-like growth factor-binding protein 7	IGFBP7	1.70963	0.0195151	-1.03035
	P02749;J3QRN2;J3QLI0;J3KS17	Beta-2-glycoprotein 1	APOH	1.32856	0.0469289	-1.02968
	O00170;E9PMH2;E9PPD7	AH receptor-interacting protein	AIP	1.51903	0.030267	-1.02832
	O00560-2;G5EA09	Syntenin-1	SDCBP	1.55435	0.0279029	-1.01847
	Q6ZP65;B4DNE7;H0YIC1;H0YHW1	Bicaudal D-related protein 1	CCDC64	1.71416	0.0193126	-1.01695
	J3QRU8;Q9Y2X7;Q9Y2X7-3;J3QLH1;F8W822;K7EN79;Q9Y2X7-2	ARF GTPase-activating protein GIT1	GIT1	1.76326	0.017248	-1.01534
	P35219	Carbonic anhydrase-related protein	CA8	1.46915	0.0339508	-1.00676
	Q9UI36-4;Q9UI36-3;Q9UI36-2;Q9UI36;D6REJ4;D6RFG7;Q96NX9-2;Q96NX9	Dachshund homolog 1	DACH1	1.56583	0.027175	-1.00616
	P52630-4;P52630;G3V268;B4DLC8	Signal transducer and activator of transcription 2	STAT2	1.50497	0.031263	-1.0052
	Q01105;Q01105-3;Q01105-4;Q01105-2	Protein SET	SET	1.56982	0.0269265	-1.00157
	B4E2C0;O75487	Glypican-4;Secreted glypican-4	GPC4	1.37688	0.0419875	-0.997487
	Q7L775	EPM2A-interacting protein 1	EPM2AIP1	1.60798	0.0246615	-0.995808
	Q9NUQ9;E5RI16;Q9NW21;E5RJL8;E5RJE1;E5RIR8;E5RGI7;E5RK61;E5RFS4;E5RHU5;E5RK81;E5RH75	Protein FAM49B	FAM49B	1.68999	0.0204178	-0.993463
	O95396	Adenylyltransferase and sulfurtransferase MOCS3;Molybdopterin-synthase adenylyltransferase;Molybdopterin-synthase sulfurtransferase	MOCS3	1.37778	0.0419006	-0.992531
	E9PMV2		HLA-DQA1	1.5011	0.0315428	-0.985662
	Q9BSH4	Translational activator of cytochrome c oxidase 1	TACO1	1.41533	0.03843	-0.984414
	A1X283;G3V144	SH3 and PX domain-containing protein 2B	SH3PXD2B	1.41854	0.038147	-0.981706
	Q5VW27;Q5VW30;Q5VW26;O00712;O00712-4;O00712-5;Q5W0Y9;O00712-2;Q5VW31;G3V1P1	Nuclear factor 1;Nuclear factor 1 B-type	NFIB	1.52196	0.0300635	-0.979391
	O14656;O14656-2	Torsin-1A	TOR1A	1.941	0.0114551	-0.978451
	Q96T37-2;Q96T37-3;Q96T37	Putative RNA-binding protein 15	RBM15	1.54046	0.0288098	-0.972468
	O00273;O00273-2;K7ERT1	DNA fragmentation factor subunit alpha	DFFA	1.36191	0.04346	-0.970763
	Q5JTV8;Q5JTV8-2;H0YD16;H0YDU3	Torsin-1A-interacting protein 1	TOR1AIP1	2.71688	0.0019192	-0.969012
	D6RF35;P02774;P02774-3;P02774-2;D6RBJ7;D6RF20	Vitamin D-binding protein	GC	1.5361	0.0291005	-0.964235
	Q96JG6;B4DS55;Q96JG6-2;F8WDT1;F2Z3F0	Coiled-coil domain-containing protein 132	CCDC132	1.86758	0.013565	-0.963144
	Q9NTJ4-4;Q9NTJ4-3;Q9NTJ4-2;Q9NTJ4	Alpha-mannosidase 2C1	MAN2C1	1.92742	0.011819	-0.961961
	Q8TER5-4;Q8TER5-3;Q8TER5;Q8TER5-2;G3V485;G3V3N2;G3V5C1	Rho guanine nucleotide exchange factor 40	ARHGEF40	1.39864	0.0399356	-0.95961
	P51531-2;P51531;F6VDE0	Probable global transcription activator SNF2L2	SMARCA2	1.32222	0.047619	-0.955276
	F5H1F3;P98095;P98095-2;H7C1A3;H7BXL0	Fibulin-2	FBLN2	1.58213	0.026174	-0.954938
	P78545-2;P78545;Q5SR36	ETS-related transcription factor Elf-3	ELF3	1.53705	0.0290369	-0.954512
	P09429;Q5T7C4;Q5T7C0;B2RPK0	High mobility group protein B1	HMGB1	1.37651	0.0420233	-0.954349
	Q06587-2;Q06587	E3 ubiquitin-protein ligase RING1	RING1	1.51449	0.0305851	-0.951018
	O60504;O60504-2;E5RHI2;H0YBA2;H0YAZ3;E5RJP2;E5RIA0;E5RH58;E7EQH0;H0YAT3;E5RHS8	Vinexin	SORBS3	2.43821	0.00364578	-0.950991
	Q09328	Alpha-1,6-mannosylglycoprotein 6-beta-N-acetylglucosaminyltransferase A	MGAT5	1.45617	0.0349808	-0.950536
	Q99856;K7EJ04;H3BQ92	AT-rich interactive domain-containing protein 3A	ARID3A	1.63377	0.0232397	-0.948017
	P23381;P23381-2;G3V277;G3V3H8;G3V3Y5;H0YJP3;G3V423;G3V3P2;G3V227;G3V5U1;G3V456;G3V3X0;G3V5W1;G3V3S7;G3V2Y7;G3V2F2;G3V3R3;G3V4S4;G3V313;G3V339;G3V2C0;G3V4C7;G3V4N8;G3V5H5;P78534;G3V4A3;G3V4Q0;G3V4N0	Tryptophan--tRNA ligase, cytoplasmic;T1-TrpRS;T2-TrpRS	WARS	1.43848	0.0364351	-0.94662
	B7ZKJ8;Q14624-3;Q14624-2;Q14624;Q14624-4;H7C0L5;F5GXQ1	Inter-alpha-trypsin inhibitor heavy chain H4;70 kDa inter-alpha-trypsin inhibitor heavy chain H4;35 kDa inter-alpha-trypsin inhibitor heavy chain H4	ITIH4	1.30253	0.0498276	-0.942165
	P69905	Hemoglobin subunit alpha	HBA1	2.00391	0.00991037	-0.940424
	O14498;H0YL90;H0YN67	Immunoglobulin superfamily containing leucine-rich repeat protein	ISLR	1.4985	0.0317322	-0.940075
	Q9ULI4;C9JFF0	Kinesin-like protein KIF26A	KIF26A	1.37004	0.042654	-0.939646
	Q9UNN8	Endothelial protein C receptor	PROCR	1.3881	0.0409166	-0.935138
	P52298;C9JQX9;B3KSB0;E9PAR5;P52298-2;F8WE41	Nuclear cap-binding protein subunit 2	NCBP2	1.64147	0.0228313	-0.928894
	P32455	Interferon-induced guanylate-binding protein 1	GBP1	1.87866	0.0132233	-0.928477
	P49841;P49841-2	Glycogen synthase kinase-3 beta	GSK3B	1.38612	0.0411036	-0.923231
	Q96L91-3;Q96L91-5;Q96L91-2;Q96L91;Q96L91-4;A7E2D7	E1A-binding protein p400	EP400	1.39353	0.0404082	-0.921412
	P02760;B7Z8R6	Protein AMBP;Alpha-1-microglobulin;Inter-alpha-trypsin inhibitor light chain;Trypstatin	AMBP	1.34603	0.0450786	-0.918976
	Q8N129	Protein canopy homolog 4	CNPY4	1.67464	0.0211524	-0.915768
	Q8N684-2;Q8N684;Q8N684-3;F5H669;J3QT54;F5H6M0;F5H047;C9J286;C9J323;C9JM38;F5H5B7;F5H1W4;F5H2K8;F5H6P5;F5GXA3	Cleavage and polyadenylation specificity factor subunit 7	CPSF7	1.36117	0.0435341	-0.915053
	Q96F45-2;Q96F45;Q96F45-3	Zinc finger protein 503	ZNF503	1.33674	0.0460532	-0.911727
	Q9UL18;Q5TA58	Protein argonaute-1;Protein argonaute	AGO1	1.64693	0.022546	-0.911386
	O43592;F8WDU6;F5GZM3;F5GYW6	Exportin-T	XPOT	1.5022	0.031463	-0.906965
	P02042;E9PFT6;E9PEW8;C9JRG0	Hemoglobin subunit delta	HBD	1.62663	0.0236249	-0.905706
	Q5T088		MORN1	1.53498	0.0291756	-0.904655
	Q92466;Q92466-5;Q92466-3;Q92466-2;Q92466-4	DNA damage-binding protein 2	DDB2	1.41284	0.0386509	-0.903344
	G3V511;G3V3X5;Q14767;G3V254	Latent-transforming growth factor beta-binding protein 2	LTBP2	1.56154	0.0274448	-0.902773
	Q9BTV4	Transmembrane protein 43	TMEM43	1.51916	0.030258	-0.902326
	P45973;F8VNY3	Chromobox protein homolog 5	CBX5	1.32656	0.0471455	-0.901383
	Q5TH30;Q9UGV2-2;Q9UGV2;Q9UGV2-3;B7Z341;F8WBF9;Q5TH29	Protein NDRG3	NDRG3	1.41064	0.0388472	-0.900137
	Q5JP53;P07437;Q5ST81;E9PBJ4	Tubulin beta chain	TUBB	1.45777	0.0348522	-0.900017
	P02647;F8W696	Apolipoprotein A-I;Proapolipoprotein A-I;Truncated apolipoprotein A-I	APOA1	2.16744	0.0068008	-0.899702
	P08567	Pleckstrin	PLEK	1.32513	0.047301	-0.899182
	Q96PY5-3;Q96PY5;C9IZY8	Formin-like protein 2	FMNL2	1.32053	0.0478046	-0.898929
	H7BZT4;P61956-2;P61956	Small ubiquitin-related modifier 2	SUMO2	1.40217	0.0396123	-0.892113
	Q9P0M6;Q5SQT3	Core histone macro-H2A.2	H2AFY2	2.42369	0.00376973	-0.886601
	Q9Y237;Q9Y237-2;H0Y4T6;J3KMW3;H0Y8P6;H0Y610;Q9Y237-3	Peptidyl-prolyl cis-trans isomerase NIMA-interacting 4	PIN4	1.39982	0.0398272	-0.879339
	P68871;F8W6P5	Hemoglobin subunit beta;LVV-hemorphin-7;Spinorphin	HBB	1.73685	0.0183295	-0.878441
	P07738	Bisphosphoglycerate mutase	BPGM	1.47881	0.033204	-0.876501
	Q9NYL2	Mitogen-activated protein kinase kinase kinase MLT	ZAK	1.44611	0.0358006	-0.860423
	P61970	Nuclear transport factor 2	NUTF2	1.67463	0.0211529	-0.857041
	B4DYB4;Q8NFH5;C9IYQ7;F8WCF5;F8WEL4;C9JIY9;C9JWU7;B4DP57	Nucleoporin NUP53	NUP35	1.33082	0.0466853	-0.853708
	P21964-2;P21964;E7EMS6;H7BZ45;F8WBW9	Catechol O-methyltransferase	COMT	2.15671	0.00697092	-0.849187
	P42224;E7EPD2;D2KFR9;E7ENM1;E9PH66;H7BZB5;H7BZ88	Signal transducer and activator of transcription 1-alpha/beta	STAT1	2.00355	0.00991859	-0.843714
	O43464-3;O43464-2;O43464	Serine protease HTRA2, mitochondrial	HTRA2	1.36263	0.043388	-0.841499
	G5E9A6;P51784;Q5JXD3	Ubiquitin carboxyl-terminal hydrolase;Ubiquitin carboxyl-terminal hydrolase 11	USP11	1.38101	0.0415901	-0.837465
	O75368	SH3 domain-binding glutamic acid-rich-like protein	SH3BGRL	1.34657	0.0450225	-0.834918
	H7C410;H7C024;H7BZE9;H7BZL4		GPC1	1.30489	0.0495576	-0.829623
	P49961-5;P49961;P49961-2;P49961-6;P49961-4;R4GMQ9	Ectonucleoside triphosphate diphosphohydrolase 1	ENTPD1	1.74409	0.0180264	-0.825331
	O95786;O95786-2;B3KWW1;A2A376;F5H5W6	Probable ATP-dependent RNA helicase DDX58	DDX58	1.35064	0.0446026	-0.823329
	Q8IWB7;C9JJ54	WD repeat and FYVE domain-containing protein 1	WDFY1	2.1151	0.00767185	-0.815213
	D6RA57;H0Y9X1;Q96EY4	Translation machinery-associated protein 16	TMA16	1.49082	0.0322983	-0.81191
	Q9BWM7	Sideroflexin-3	SFXN3	1.3117	0.0487865	-0.782459
	Q16527;F8VQR7;F8VW96	Cysteine and glycine-rich protein 2	CSRP2	2.03726	0.00917783	-0.779337
	P36955;I3L4N7;I3L4F9;I3L107;I3L4Z0;I3L2R7	Pigment epithelium-derived factor	SERPINF1	1.4954	0.0319595	-0.779177
	P29590;P29590-11;P29590-5;P29590-12	Protein PML	PML	1.40503	0.0393523	-0.774251
	P04350;M0R2D3;M0QY85;M0QYM7;M0R0X0;M0QX14;M0R042;M0R1I1;M0R2T4	Tubulin beta-4A chain	TUBB4A	1.30345	0.0497222	-0.768959
	P05362;K7EKL8;E7ESS4	Intercellular adhesion molecule 1	ICAM1	1.50707	0.0311121	-0.743018
	Q6IBS0;D6RG15;H7C5I2	Twinfilin-2	TWF2	1.66702	0.0215268	-0.73965
	O94776;Q68DB1	Metastasis-associated protein MTA2	MTA2	1.43218	0.0369675	-0.728923
	P50479	PDZ and LIM domain protein 4	PDLIM4	1.61627	0.0241952	-0.726747
	I3L3A8;Q8IZL8;E7EV54;I3L445	Proline-, glutamic acid- and leucine-rich protein 1	PELP1	1.94603	0.0113232	-0.706298
	P11117;E9PHY0;E9PQY3;B7Z7D2;F5GWV7;E9PP23;G5EA28;E9PKW9;E9PQW9;B7Z6U3;P11117-2	Lysosomal acid phosphatase	ACP2	1.37576	0.0420959	-0.685326
	O43852;O43852-3;O43852-10;O43852-6;O43852-2;O43852-4;O43852-5;O43852-13;O43852-14;O43852-15;O43852-11;H0Y875;O43852-9;O43852-8;O43852-12;O43852-7	Calumenin	CALU	1.59111	0.0256383	-0.664746
	Q13418;B7Z418;B7Z1I0;E9PM54;E9PNR4;E9PQ52;E9PQ27	Integrin-linked protein kinase	ILK	1.35024	0.0446437	-0.639334
	P04179;B3KUK2	Superoxide dismutase [Mn], mitochondrial	SOD2	1.54338	0.0286167	-0.578357
	Q9UNH7;B4DJS7;Q9UNH7-2;G3V5X9;H0YJF8;G3V4Z5;G3V5U2;G3V2U1	Sorting nexin-6;Sorting nexin-6, N-terminally processed	SNX6	1.90534	0.0124354	-0.575355
	Q8TD55;Q8TD55-2;C9J4A7	Pleckstrin homology domain-containing family O member 2	PLEKHO2	1.72843	0.0186883	-0.535508
	E9PFW3;Q96CW1-2;Q96CW1;C9JJ47;H7C4C3	AP-2 complex subunit mu	AP2M1	1.66023	0.021866	-0.517866
NR	Protein IDs	Protein names	Genes names	(-Log) Student's T-test p-value NR_PR	p-value	Student's T-test Difference
	F5H0U5;Q9NZD2;H0YFS9;F5GZ49	Glycolipid transfer protein	GLTP	3.08551	0.000821278	1.63994
	Q96FQ6	Protein S100-A16	S100A16	2.87386	0.00133703	1.60955
	Q13131;Q13131-2;Q96E92	5-AMP-activated protein kinase catalytic subunit alpha-1	PRKAA1	3.18428	0.000654214	1.56005
	P14923;C9JK18;C9JKY1;C9J826;C9JTX4;C9JPI2;K7ERP3	Junction plakoglobin	JUP	3.56683	0.000271125	1.47722
	Q6Y1H2;H7C4K8;C9JWG1	Very-long-chain (3R)-3-hydroxyacyl-CoA dehydratase 2	PTPLB	3.25024	0.000562031	1.45985
	P18085;C9JPM4;C9JAK5;F5H1V1;F5H6T5;F8WCJ5;F8WDB3	ADP-ribosylation factor 4	ARF4	2.64235	0.00227851	1.44927
	Q5TZA2;B1AKD8;Q5TZA2-2;Q8IVE0;Q86T23	Rootletin	CROCC	3.0177	0.000960064	1.44508
	Q13546;Q13546-2	Receptor-interacting serine/threonine-protein kinase 1	RIPK1	3.17137	0.000673954	1.43812
	O75369-8;O75369-2;O75369-9;O75369;O75369-6;O75369-3;E7EN95;O75369-7;O75369-5;O75369-4;H7C5L4;Q8WXT3	Filamin-B	FLNB	2.68973	0.00204301	1.42998
	Q12933-4;Q12933-3;Q12933;Q12933-2;B1AMX9	TNF receptor-associated factor 2	TRAF2	2.23116	0.00587273	1.40182
	Q96DA0;I3L1H9;I3L3X0	Zymogen granule protein 16 homolog B	ZG16B	2.93833	0.00115258	1.39582
	P24298	Alanine aminotransferase 1	GPT	2.24284	0.00571689	1.39025
	Q08188	Protein-glutamine gamma-glutamyltransferase E;Protein-glutamine gamma-glutamyltransferase E 50 kDa catalytic chain;Protein-glutamine gamma-glutamyltransferase E 27 kDa non-catalytic chain	TGM3	2.75506	0.00175768	1.38883
	Q9HD45	Transmembrane 9 superfamily member 3	TM9SF3	2.51969	0.00302211	1.35883
	P15924;P15924-2	Desmoplakin	DSP	2.94471	0.00113577	1.35689
	Q9NP55	BPI fold-containing family A member 1	BPIFA1	2.56877	0.00269917	1.34995
	Q9UHB6;F8VQE1;Q9UHB6-2;F8VRN8;F8VS07;Q9UHB6-3	LIM domain and actin-binding protein 1	LIMA1	2.42315	0.00377442	1.34313
	O94919	Endonuclease domain-containing 1 protein	ENDOD1	2.19511	0.00638102	1.34084
	B4DNI9;Q8N1B4;B0UYQ4	Vacuolar protein sorting-associated protein 52 homolog	VPS52	2.03444	0.00923762	1.33918
	Q9Y3Q3;F5H4M7	Transmembrane emp24 domain-containing protein 3	TMED3	2.58753	0.00258506	1.32012
	Q9HCY8	Protein S100-A14	S100A14	1.94396	0.0113773	1.31331
	Q8TD43;Q8TD43-3;Q8TD43-2;B4DIX5;M0R0H1;M0R3H6	Transient receptor potential cation channel subfamily M member 4	TRPM4	2.28473	0.00519123	1.31066
	F5GWP8;K7ESE1;K7ELP7		KRT17	2.55942	0.00275791	1.309
	Q16563-2;C9JYN0;Q16563;H7C4J8	Synaptophysin-like protein 1	SYPL1	2.44872	0.00355861	1.29146
	O15254;O15254-2	Peroxisomal acyl-coenzyme A oxidase 3	ACOX3	2.48559	0.00326896	1.28575
	P29508;P29508-2	Serpin B3	SERPINB3	3.02499	0.000944083	1.28535
	O15127;H3BV04;H3BN93;H3BUB6;H3BPL9	Secretory carrier-associated membrane protein 2	SCAMP2	2.4723	0.00337054	1.28402
	Q96LJ7;H0YNC2	Dehydrogenase/reductase SDR family member 1	DHRS1	1.94554	0.011336	1.2781
	Q27J81-2;Q27J81;H7BXE4;Q27J81-3	Inverted formin-2	INF2	2.01903	0.00957128	1.26826
	Q8N6Q3;H7BYC5;F8W8N6;Q8N6Q3-2	CD177 antigen	CD177	2.29802	0.00503477	1.26459
	Q92673;E9PKB0;E9PS32;E9PP43;E9PPB3	Sortilin-related receptor	SORL1	2.18193	0.00657764	1.26286
	Q96HN2	Putative adenosylhomocysteinase 3	AHCYL2	2.06698	0.00857077	1.26038
	Q10469	Alpha-1,6-mannosyl-glycoprotein 2-beta-N-acetylglucosaminyltransferase	MGAT2	2.31488	0.00484306	1.25629
	Q00325-2;Q00325;F8VVM2;F8VWQ0;F8VZL5;F8VWR4	Phosphate carrier protein, mitochondrial	SLC25A3	2.07059	0.00849983	1.24988
	P31944	Caspase-14;Caspase-14 subunit p19;Caspase-14 subunit p10	CASP14	2.14208	0.00720975	1.2483
	P26006;P26006-1;D6R9X8;H0YA49;B4DDT0;K7EMU3	Integrin alpha-3;Integrin alpha-3 heavy chain;Integrin alpha-3 light chain	ITGA3	2.98863	0.00102653	1.24263
	P61018;P61018-2;M0R1E0	Ras-related protein Rab-4B	RAB4B	2.1086	0.00778753	1.23757
	P05023-4;P05023;P05023-3;Q5TC05	Sodium/potassium-transporting ATPase subunit alpha-1	ATP1A1	1.95583	0.0110706	1.23227
	H0YNG3;H0YK72;P67812;H0YK83	Signal peptidase complex catalytic subunit SEC11A	SEC11A	2.74314	0.00180659	1.22804
	P11216;H0Y4Z6	Glycogen phosphorylase, brain form	PYGB	2.24275	0.00571808	1.22588
	F8VWH2;P19075	Tetraspanin-8	TSPAN8	1.96174	0.0109209	1.2242
	A6NGW1;O95070;E9PIZ0;C9JST7;F8W9A1;E9PS11	Protein YIF1A	YIF1A	1.78678	0.0163388	1.2218
	Q7L7V1-2;Q7L7V1	Putative pre-mRNA-splicing factor ATP-dependent RNA helicase DHX32	DHX32	2.55183	0.00280653	1.21746
	P61026	Ras-related protein Rab-10	RAB10	1.68546	0.0206319	1.21028
	Q8TF74;J3QKM5	WAS/WASL-interacting protein family member 2	WIPF2	2.07235	0.00846545	1.20242
	O00515;E9PDI4;H0Y901	Ladinin-1	LAD1	1.60039	0.0250963	1.19747
	Q02487-2;Q02487	Desmocollin-2	DSC2	1.6971	0.0200863	1.19573
	Q86V21;Q86V21-2;Q86V21-3;F5GWW7;F5GYN1;F5H790;E7EW25;F5H3E3;F8W8B5;F5H6X9;F5H4V2	Acetoacetyl-CoA synthetase	AACS	1.93569	0.011596	1.18835
	Q8NB90;Q8NB90-2;Q8NB90-3	Spermatogenesis-associated protein 5	SPATA5	2.59041	0.00256797	1.18825
	Q8WUM4;Q8WUM4-2;C9IZF9;F8WEQ7;F8WBR8;F8WDK9	Programmed cell death 6-interacting protein	PDCD6IP	2.50862	0.00310013	1.18501
	Q9Y6R1-4;Q9Y6R1-2;Q9Y6R1;Q9Y6R1-5;Q9Y6R1-3	Electrogenic sodium bicarbonate cotransporter 1	SLC4A4	1.53591	0.0291132	1.18119
	Q96JB2;Q96JB2-2	Conserved oligomeric Golgi complex subunit 3	COG3	1.70583	0.0196866	1.17712
	Q8NFL0	UDP-GlcNAc:betaGal beta-1,3-N-acetylglucosaminyltransferase 7	B3GNT7	1.53766	0.0289961	1.17698
	B4DR99;H0Y985;B4DJJ3;Q6NXT6-2;Q6NXT6	Transmembrane anterior posterior transformation protein 1 homolog	TAPT1	1.80733	0.0155837	1.1756
	O60476	Mannosyl-oligosaccharide 1,2-alpha-mannosidase IB	MAN1A2	2.35135	0.00445297	1.17509
	Q6GYA4;Q9BQE4;E9PJB8;E9PN30;E9PQ66	Selenoprotein S	SELS;VIMP	1.60322	0.0249333	1.16371
	Q15907;B4DMK0;M0R2D0	Ras-related protein Rab-11B	RAB11B	1.66382	0.021686	1.16062
	Q96PE7;F5GZ54;H7BZS7	Methylmalonyl-CoA epimerase, mitochondrial	MCEE	1.71521	0.0192659	1.15952
	O75976;O75976-2;J3QQJ4;J3QRJ9	Carboxypeptidase D	CPD	1.83794	0.0145231	1.15644
	O95171-3;O95171;O95171-2;F2Z2X8	Sciellin	SCEL	1.72522	0.018827	1.15528
	P15311;E7EQR4	Ezrin	EZR	1.55073	0.0281365	1.15266
	E7ENC5;E9PDY6;E7EWN1;Q99102-10;Q99102;Q99102-13;Q99102-3;Q99102-12;Q99102-17;E7EW47;E7ERK0;E7EUL9;E7EQG8	Mucin-4;Mucin-4 alpha chain;Mucin-4 beta chain	MUC4	1.55468	0.0278817	1.15265
	F8WAM8;P06870-2;P06870	Kallikrein-1	KLK1	1.46738	0.0340895	1.15257
	P07355;P07355-2;H0YN42;H0YMD0;H0YMU9;H0YM50;H0YKS4;H0YMM1;H0YKZ7;H0YLV6;H0YMT9;H0YKX9;H0YKL9;H0YMW4;H0YKV8;H0YMD9	Annexin A2;Annexin	ANXA2	1.67131	0.0213152	1.15153
	O75635-2;O75635	Serpin B7	SERPINB7	1.61019	0.0245364	1.14877
	B4DWW1;P40616;F8VYN9;B4DZG7;F8VP99;F8W1Z8;F8VP63	ADP-ribosylation factor-like protein 1	ARL1	1.63645	0.0230967	1.14612
	Q6P4E1-2;Q6P4E1;Q6P4E1-4;Q6P4E1-3;H0YM51	Protein CASC4	CASC4	1.52568	0.0298071	1.1429
	Q4JM47;O95994;B5MC07;C9J3E2;H7C3Z9	Anterior gradient protein 2 homolog	AGR2	1.71713	0.0191809	1.13798
	P09497-2;P09497;D6RJD1;H0Y9Q6	Clathrin light chain B	CLTB	1.44039	0.0362752	1.13651
	Q96NY7-2;Q96NY7	Chloride intracellular channel protein 6	CLIC6	1.87083	0.0134639	1.12996
	P15559-3;B4DLR8;H3BRK3;P15559-2;P15559	NAD(P)H dehydrogenase [quinone] 1	NQO1	1.90367	0.0124833	1.12231
	P31947-2;P31947	14-3-3 protein sigma	SFN	1.47169	0.0337528	1.10324
	P48449;P48449-2;P48449-3;H7C3A5	Lanosterol synthase	LSS	1.47276	0.0336698	1.10033
	Q9NRL2-2;Q9NRL2	Bromodomain adjacent to zinc finger domain protein 1A	BAZ1A	1.52139	0.030103	1.09744
	P50570;K7ESI9;P50570-4;K7ELR1	Dynamin-2	DNM2	1.83488	0.0146258	1.09673
	O15438-4;O15438;O15438-2;O15438-5;H0Y8Q6;H0Y9T4;O15438-3	Canalicular multispecific organic anion transporter 2	ABCC3	1.42765	0.0373551	1.09588
	Q9Y6U3;Q9Y6U3-2;Q9Y6U3-3;E5RHX6;E5RHN8;F8WBX5;C9JGB6	Adseverin	SCIN	1.97549	0.0105806	1.09532
	O95395;H0YMW7;H0YM40	Beta-1,3-galactosyl-O-glycosyl-glycoprotein beta-1,6-N-acetylglucosaminyltransferase 3	GCNT3	1.43965	0.0363371	1.09178
	Q6P4Q7;B7Z1U0	Metal transporter CNNM4	CNNM4	1.51413	0.0306105	1.09034
	P51159;H3BN55;P51159-2;H3BS49;H3BVH7;H3BUD9;H3BU81	Ras-related protein Rab-27A	RAB27A	1.50155	0.0315101	1.08005
	Q9H1C7	Cysteine-rich and transmembrane domain-containing protein 1	CYSTM1	1.60336	0.0249253	1.07986
	O75843;H0YJ08;H0YJ47;G3V532;G3V2V9;G3V3Z2	AP-1 complex subunit gamma-like 2	AP1G2	2.0999	0.00794511	1.07468
	Q16706	Alpha-mannosidase 2	MAN2A1	1.58708	0.0258774	1.07412
	E7ER89;O95340;O95340-2	Bifunctional 3-phosphoadenosine 5-phosphosulfate synthase 2;Sulfate adenylyltransferase;Adenylyl-sulfate kinase	PAPSS2	1.8579	0.0138708	1.07301
	Q0VF96;Q0VF96-2	Cingulin-like protein 1	CGNL1	1.53267	0.0293312	1.06957
	P30622-2;P30622-1;P30622;F5H0N7;J3KP58;F5H6A0;F6VGP8;F5H1T5;F5H367;F5H270	CAP-Gly domain-containing linker protein 1	CLIP1	1.58383	0.0260717	1.06942
	P00338;P00338-3;P00338-4;P00338-5;P00338-2;F5GXY2;F5GYU2;F5GXH2;F5H5J4;F5H6W8;F5GZQ4;F5H8H6;F5GXC7;F5GWW2;F5GXU1	L-lactate dehydrogenase A chain	LDHA	1.80149	0.0157946	1.06802
	Q86SF2;H0YAH3;H0YAK0;E9PBY3	N-acetylgalactosaminyltransferase 7	GALNT7	1.58949	0.0257342	1.0676
	P36952;P36952-2;C9JLM5	Serpin B5	SERPINB5	1.80851	0.0155414	1.0671
	Q9BVK6	Transmembrane emp24 domain-containing protein 9	TMED9	1.51714	0.030399	1.06576
	F8VU90;Q9NYL4-2;Q9NYL4;H0YHM7;E9PAR0	Peptidyl-prolyl cis-trans isomerase;Peptidyl-prolyl cis-trans isomerase FKBP11	FKBP11	2.37366	0.00423	1.0645
	O00391;O00391-2;A8MXT8	Sulfhydryl oxidase 1	QSOX1	1.39666	0.0401181	1.0606
	Q8NEU8;Q8NEU8-3;Q8NEU8-2;F8VXB0;F8VWV2;H0YH86	DCC-interacting protein 13-beta	APPL2	1.61092	0.0244951	1.06002
	O75795;P54855	UDP-glucuronosyltransferase 2B17;UDP-glucuronosyltransferase 2B15	UGT2B15	1.81038	0.0154746	1.05915
	O43708;O43708-3	Maleylacetoacetate isomerase	GSTZ1	1.59096	0.0256472	1.05754
	P62820;B7Z8M7;E7END7;P62820-2;E7ETK2;P62820-3	Ras-related protein Rab-1A	RAB1A	1.3691	0.0427464	1.05705
	P42330;B4DL37	Aldo-keto reductase family 1 member C3	AKR1C3	1.34506	0.0451794	1.05644
	O60449;O60449-3;O60449-2	Lymphocyte antigen 75	LY75	1.31337	0.0485993	1.05605
	Q96CB9;Q96CB9-4;M0R1K5;Q96CB9-2;Q96CB9-3	5-methylcytosine rRNA methyltransferase NSUN4	NSUN4	1.52359	0.0299509	1.04955
	H7C3H9		METTL6	1.37435	0.0422328	1.04865
	O95857;F8VS78;F8VWE0;Q12999	Tetraspanin-13	TSPAN13	1.64639	0.0225741	1.04292
	Q93099;H7C4R8;H7C576	Homogentisate 1,2-dioxygenase	HGD	1.57901	0.0263627	1.0405
	H0YNW1;H0YLL6;E9PNC9;B5ME60;H0YKT2;P09086-4;P09086-3;P09086-2;P09086;P09086-5;H0YNL2;E9PIN6;H0YLB5;Q9UKI9-3;Q9UKI9;Q9UKI9-2;P14859-4;P14859-5;P14859-3;P14859;P14859-2;J3KP77;H0YLC5;E9PQI0;M0R1I6	POU domain, class 2, transcription factor 2;POU domain, class 2, transcription factor 3;POU domain, class 2, transcription factor 1	POU2F2;POU2F3;POU2F1	1.36742	0.0429121	1.03774
	Q9Y6B6;Q9H029;D6RD69;D6R9R5;D6RDB2	GTP-binding protein SAR1b	SAR1B;DKFZp434B2017	1.60751	0.0246882	1.03762
	E9PBJ0;Q9HC84	Mucin-5B	MUC5B	1.54149	0.0287415	1.03282
	Q07065;H3BUW6	Cytoskeleton-associated protein 4	CKAP4	1.55091	0.0281248	1.03094
	B4DZI8;P35606;D6RBT6;D6R997;D6RBZ7;D6RCL6;D6RBG7;H0Y938	Coatomer subunit beta	COPB2	1.39408	0.0403571	1.03014
	J3KQU9;B3KXW5;O43747;O43747-2;H3BNR4;H3BR36;H3BUN9;H3BN71;B4DGE1;H3BRM7;H3BS13;H3BV30;H3BN75;B3KNW1	AP-1 complex subunit gamma-1	AP1G1	1.72222	0.0189575	1.0291
	B4DDH6	Ceroid-lipofuscinosis neuronal protein 6	CLN6	1.39588	0.0401902	1.02847
	Q92805;Q5T165	Golgin subfamily A member 1	GOLGA1	1.8416	0.0144012	1.02845
	Q9P270	SLAIN motif-containing protein 2	SLAIN2	2.14114	0.00722537	1.0282
	E7ETD6;Q12830-4;Q12830;F5GXF5;Q12830-2;J3QQK4	Nucleosome-remodeling factor subunit BPTF	BPTF	1.43744	0.0365225	1.02642
	P53621;P53621-2	Coatomer subunit alpha;Xenin;Proxenin	COPA	1.5127	0.0307114	1.02531
	Q7Z6H8;Q9HAW8	UDP-glucuronosyltransferase 1-10	UGT1A10	1.86159	0.0137534	1.02206
	F8W1Q3;P43251;B4DLJ9;A6NHF2;C9JSN9	Biotinidase	BTD	1.99003	0.0102322	1.02003
	Q9UBC5;F5GWY8;G3V342;G3V587	Unconventional myosin-Ia	MYO1A	2.00263	0.00993963	1.01754
	P12273	Prolactin-inducible protein	PIP	1.55387	0.0279338	1.01712
	Q13423;E9PCX7;D6RAI5;D6RHU2;H0Y8P5;D6RCR6	NAD(P) transhydrogenase, mitochondrial	NNT	1.51998	0.0302009	1.01205
	F5H0L8;Q9Y6Y8;Q9Y6Y8-2;H7C0V8;H0YE64	SEC23-interacting protein	SEC23IP	1.505	0.0312608	1.01146
	O75363;O75363-2;G3XAF7;H7C1E7;B4DFL4;B4E2C4	Breast carcinoma-amplified sequence 1	BCAS1	1.36438	0.0432136	1.01042
	Q8IVT2	Mitotic interactor and substrate of PLK1	MISP	1.62577	0.0236717	1.01025
	P61006;B4DEK7	Ras-related protein Rab-8A	RAB8A	1.54605	0.0284413	1.00861
	P32926	Desmoglein-3	DSG3	1.77022	0.0169738	1.00783
	Q16880;D6RFW2	2-hydroxyacylsphingosine 1-beta-galactosyltransferase	UGT8	1.60458	0.0248554	1.00755
	Q13576;E7EWC2;F5H7S7;Q13576-2;J3KR91;D6R939;E9PDT6;D6RDK8;D6R999;D6RGC6	Ras GTPase-activating-like protein IQGAP2	IQGAP2	1.91913	0.0120468	1.00065
	Q06210-2;Q06210	Glutamine--fructose-6-phosphate aminotransferase [isomerizing] 1	GFPT1	1.43449	0.0367714	0.996431
	Q99487;Q5SY00;Q5SY01	Platelet-activating factor acetylhydrolase 2, cytoplasmic	PAFAH2	1.39228	0.0405247	0.99313
	Q14002;Q14002-2	Carcinoembryonic antigen-related cell adhesion molecule 7	CEACAM7	1.42587	0.0375085	0.991902
	Q5JUW8;Q92796-3;Q92796-2;Q92796	Disks large homolog 3	DLG3	1.51171	0.0307815	0.987623
	Q8WXI4-2;Q8WXI4	Acyl-coenzyme A thioesterase 11	ACOT11	1.66124	0.0218152	0.984375
	Q8WVQ1	Soluble calcium-activated nucleotidase 1	CANT1	1.35381	0.0442782	0.97822
	O60635	Tetraspanin-1	TSPAN1	1.55643	0.0277696	0.977973
	Q8IWA5;Q8IWA5-2;Q8IWA5-3;K7EPV6;K7ER17;K7ESF5;K7EMR2;K7EMN3;K7ESP7	Choline transporter-like protein 2	SLC44A2	1.51653	0.0304418	0.977104
	Q05086-2;Q05086-3;Q05086	Ubiquitin-protein ligase E3A	UBE3A	1.38378	0.0413257	0.972404
	Q9H3S7;B4DST5;C9JD91	Tyrosine-protein phosphatase non-receptor type 23	PTPN23	1.99133	0.0102016	0.970395
	P80365	Corticosteroid 11-beta-dehydrogenase isozyme 2	HSD11B2	1.50577	0.0312054	0.968267
	C9J384;Q9BQ75-2;Q9BQ75;H7C515	Protein CMSS1	CMSS1	1.64782	0.0224999	0.962292
	P00414	Cytochrome c oxidase subunit 3	MT-CO3	1.3737	0.0422961	0.96139
	O76071	Probable cytosolic iron-sulfur protein assembly protein CIAO1	CIAO1	1.37018	0.0426403	0.961273
	Q86TJ2-3;Q86TJ2-2;Q86TJ2	Transcriptional adapter 2-beta	TADA2B	1.49411	0.0320546	0.958641
	O95140;O95140-2;Q5JXC5	Mitofusin-2	MFN2	1.3494	0.0447301	0.957915
	O14732-2;O14732;K7EL65;K7ELF8	Inositol monophosphatase 2	IMPA2	1.32378	0.0474482	0.955162
	P12277;G3V4N7;H0YJG0;G3V461;H0YJK0;G3V2I1	Creatine kinase B-type	CKB	1.59843	0.0252098	0.955082
	P36406-2;P36406-3;P36406	E3 ubiquitin-protein ligase TRIM23	TRIM23	1.43274	0.0369199	0.944979
	P46940;H0YLE8	Ras GTPase-activating-like protein IQGAP1	IQGAP1	1.64627	0.0225803	0.940289
	Q9ULV0;K7EIJ6;Q9H6Y6;Q0P656;K7EPI3	Unconventional myosin-Vb	MYO5B	1.474	0.0335738	0.933004
	P11182;Q5VVL7	Lipoamide acyltransferase component of branched-chain alpha-keto acid dehydrogenase complex, mitochondrial	DBT	1.31248	0.048699	0.921412
	Q9H9H4;F5H4M0;F5H1F6	Vacuolar protein sorting-associated protein 37B	VPS37B	1.38614	0.0411017	0.919117
	E7EQY4;E7EV10;Q9BTC8-2;Q9BTC8;D6W5A2;E9PCS8;E9PF88	Metastasis-associated protein MTA3	MTA3	1.38759	0.0409647	0.917767
	Q8WWI5-3;Q8WWI5-2;Q8WWI5;H9KV47	Choline transporter-like protein 1	SLC44A1	1.32553	0.0472574	0.913213
	Q9UI09;F8VRD8;Q9UI09-2;F8VXI1;H0YID5;H0YIT1	NADH dehydrogenase [ubiquinone] 1 alpha subcomplex subunit 12	NDUFA12	1.7383	0.0182684	0.910347
	D3DQ30;Q5SRH9-5;G3XAF8;Q5SRH9-4;Q5SRH9;E9PAZ4;Q5SRH9-2;Q5SRH9-3;E9PHX9;E9PQ33;F8W961;E9PQX3	Tetratricopeptide repeat protein 39A	TTC39A	1.39124	0.0406219	0.899606
	O75131;E5RG68;E5RHZ0;E5RJ85;H0YB26;E5RG97;E5RFT7;Q86VY2;Q9UBL6-2;Q9UBL6	Copine-3	CPNE3	1.61872	0.0240591	0.889474
	Q15366-3;Q15366-2;Q15366-6;Q15366;B4DLC0;H3BSS4	Poly(rC)-binding protein 2	PCBP2	1.47554	0.0334549	0.885738
	Q9NUT2;Q9NUT2-2;G3XAP3;A5D8W3;C9JYI3;C9JTY4;E7ENE8;C9JA03	ATP-binding cassette sub-family B member 8, mitochondrial	ABCB8	1.3374	0.0459833	0.883737
	Q9H6U8;Q9H6U8-3;H0YCW6;Q9H6U8-2;Q9H6U8-4	Alpha-1,2-mannosyltransferase ALG9	ALG9	1.56976	0.0269302	0.877497
	Q13045;Q13045-2;Q13045-3;J3KS54;J3QLR6;K7EP37;J3QQU5;K7EP27;J3KS39;J3KT47	Protein flightless-1 homolog	FLII	1.58582	0.0259525	0.877054
	P48378-2;P48378;K7ELD5	DNA-binding protein RFX2	RFX2	1.31526	0.0483883	0.876666
	C9JZR4;Q9NP61-2;Q9NP61;B0QYV8;B0QYV9	ADP-ribosylation factor GTPase-activating protein 3	ARFGAP3	1.41488	0.0384698	0.875457
	P51148;P51148-2;K7ENY4;K7ERI8;F8VVK3;F8VWU4;F8VVZ0;K7EIP6;F8WCY6;F8WD79;F8VPW9;F8VSF8	Ras-related protein Rab-5C	RAB5C	1.40936	0.0389619	0.874592
	Q9P2M7;Q9P2M7-2;H0Y4A8	Cingulin	CGN	1.30988	0.0489914	0.873555
	Q9Y2Q3;Q9Y2Q3-3;Q9Y2Q3-2;E9PFN5;C9JNT3;Q9Y2Q3-4	Glutathione S-transferase kappa 1	GSTK1	1.32939	0.0468393	0.855893
	P14618;P14618-3	Pyruvate kinase PKM	PKM	1.65617	0.0220714	0.853248
	J3KNI1;Q9H9E3;Q9H9E3-3;Q9H9E3-2;J3KRB5;H3BMV9;H3BQB2;J3QLW1;E9PRT5;H3BSD2	Conserved oligomeric Golgi complex subunit 4	COG4	1.3824	0.0414572	0.850473
	F8WBF4;C9J8P5;C9K0I4;F8WDH1;P56557	Transmembrane protein 50B	TMEM50B	1.51545	0.0305176	0.848174
	P03915	NADH-ubiquinone oxidoreductase chain 5	MT-ND5	1.47772	0.0332874	0.843734
	D6REX3;O94979-3;O94979-9;O94979-2;O94979;O94979-8;O94979-6;B7ZL00;O94979-4;D6RHZ5;O94979-5;H0Y9T9;D6RE64;D6RCQ9;D6RBT0;D6RHE8	Protein transport protein Sec31A	SEC31A	1.67401	0.0211831	0.823898
	E5RHW4;O94905;E5RJ09;O94905-2;O94905-3	Erlin-2	ERLIN2	1.36593	0.0430596	0.81363
	Q2TAA5	GDP-Man:Man(3)GlcNAc(2)-PP-Dol alpha-1,2-mannosyltransferase	ALG11	1.38677	0.0410421	0.813407
	Q15149-4	Plectin	PLEC	1.49606	0.031911	0.808761
	Q8TBA6;Q8TBA6-2;H0YK03	Golgin subfamily A member 5	GOLGA5	1.31812	0.0480707	0.80481
	J3QSX6;O14639-4;O14639-3;O14639-5;Q5JVV3;H0Y3K7;Q5T6N2;F8W8M4;Q5T6N4;O14639-2;O14639;H0Y7N6;F6XFR5	Actin-binding LIM protein 1	ABLIM1	1.33432	0.0463106	0.789262
	Q7Z406-6;Q7Z406-2;G8JLL9;M0QY43	Myosin-14	MYH14	1.87482	0.0133407	0.759219
	Q7L2J0	7SK snRNA methylphosphate capping enzyme	MEPCE	1.41575	0.0383928	0.700763
	Q9UIQ6-3;Q9UIQ6-2;Q9UIQ6	Leucyl-cystinyl aminopeptidase;Leucyl-cystinyl aminopeptidase, pregnancy serum form	LNPEP	1.31811	0.0480718	0.699571
	P31151;Q86SG5	Protein S100-A7	S100A7	1.3407	0.0456352	0.65141
	Q5TH69	Brefeldin A-inhibited guanine nucleotide-exchange protein 3	ARFGEF3	1.30145	0.0499517	0.642149
	O95168;O95168-2;C9JXQ9;F2Z3P9	NADH dehydrogenase [ubiquinone] 1 beta subcomplex subunit 4	NDUFB4	1.36636	0.043017	0.636682
	Q9Y6M9;E9PH64	NADH dehydrogenase [ubiquinone] 1 beta subcomplex subunit 9	NDUFB9	1.74559	0.0179643	0.594388
	M0R0N4;M0QYZ2;P53680;M0QZ21;P53680-2;M0R1S0	AP-2 complex subunit sigma	AP2S1	1.33919	0.0457941	0.535833

## Sheet: Biological processes (DAVID)
NR	Term	Count	%	PValue	Genes	Fold Enrichment	Bonferroni	Benjamini	FDR
	protein transport	14	7.86517	0.000185404	SCAMP2, SEC31A, RAB5C, RAB4B, VPS52, PTPN23, VPS37B, TMED9, YIF1A, COG4, TMED3, ARF4, PDCD6IP, MYO5B	3.50094	0.161197	0.0247987	0.290543
	ER to Golgi vesicle-mediated transport	13	7.30337	7.75342e-08	COG3, COG4, COPA, COPB2, ARFGAP3, SEC31A, TMED3, ARF4, TMED9, SAR1B, YIF1A, SEC23IP, RAB1A	8.02559	7.34997e-05	7.34997e-05	0.000121668
	cell-cell adhesion	13	7.30337	1.9679e-05	LDHA, LIMA1, LAD1, SFN, FLNB, RAB1A, IQGAP1, ANXA2, PKM, CGN, RAB11B, RAB10, PLEC	4.73835	0.0184829	0.00465311	0.0308761
	vesicle-mediated transport	11	6.17978	3.20519e-06	COPB2, ARFGAP3, CLTB, AP1G2, AP1G1, AP2S1, CPNE3, RAB10, SAR1B, RAB1A, MYO5B	7.1483	0.00303391	0.00101233	0.00502952
	intracellular protein transport	10	5.61798	0.000654925	COG3, COPA, COPB2, ARFGAP3, CLTB, AP1G2, AP1G1, AP2S1, SAR1B, SEC23IP	4.18544	0.462632	0.074697	1.02279
	small GTPase mediated signal transduction	10	5.61798	0.000879175	ARL1, RAB8A, RAB5C, ARF4, RAB4B, RAB11B, RAB10, TRIM23, RAB1A, RAB27A	4.0153	0.565615	0.088485	1.37074
	retrograde vesicle-mediated transport, Golgi to ER	9	5.05618	1.6877e-06	COG3, COG4, COPA, COPB2, ARFGAP3, TMED3, ARF4, TMED9, RAB1A	10.8413	0.00159867	0.000799653	0.00264834
	transport	8	4.49438	0.0624858	ABCB8, SYPL1, TMED3, SORL1, ABCC3, SLC25A3, TMED9, SLC4A4	2.27072	1	0.843325	63.6694
	Golgi organization	7	3.93258	0.00010003	COG3, COG4, ARL1, GOLGA5, TMED9, SEC23IP, RAB1A	9.34372	0.0904751	0.0187879	0.156853
	epidermis development	6	3.37079	0.00166853	KRT17, S100A7, CASP14, POU2F3, DSP, SCEL	6.97246	0.794659	0.13404	2.58643
	O-glycan processing	5	2.80899	0.00311479	GCNT3, GALNT7, B3GNT7, MUC5B, MUC4	8.23137	0.948048	0.218431	4.77751
	response to nutrient	5	2.80899	0.00659445	AKR1C3, PKM, LDHA, AACS, NQO1	6.67409	0.998112	0.324306	9.86159
	keratinocyte differentiation	5	2.80899	0.00724025	AKR1C3, S100A7, DSP, TGM3, SCEL	6.49845	0.998981	0.333169	10.7767
	antigen processinand presentation of exogenous peptide antigen via MHC class II	5	2.80899	0.0139404	SEC31A, AP1G1, AP2S1, SAR1B, DNM2	5.36829	0.999998	0.503637	19.7717
	cilium morphogenesis	5	2.80899	0.0486477	RAB8A, PTPN23, RFX2, RAB1A, DNM2	3.63149	1	0.793182	54.2775
	metabolic process	5	2.80899	0.0897138	UGT1A10, DBT, MAN1A2, UGT8, UGT2B15	2.93978	1	0.898209	77.1222
	carbohydrate metabolic process	5	2.80899	0.0994252	LDHA, GCNT3, GALNT7, GFPT1, PYGB	2.8384	1	0.905931	80.6662
	regulation of ventricular cardiac muscle cell action potential	4	2.24719	0.000155721	TRPM4, JUP, DSC2, DSP	35.9187	0.137254	0.0243056	0.244081
	membrane organization	4	2.24719	0.0040089	LNPEP, RAB8A, SFN, RAB10	12.3471	0.977809	0.253925	6.10891
	regulation of heart rate by cardiac conduction	4	2.24719	0.00517477	TRPM4, JUP, DSC2, DSP	11.2887	0.992689	0.296239	7.81882
	keratinization	4	2.24719	0.0124353	KRT17, CASP14, TGM3, SFN	8.23137	0.999993	0.482647	17.8283
	COPII vesicle coating	4	2.24719	0.0235444	SEC31A, SAR1B, SEC23IP, RAB1A	6.47715	1	0.609812	31.1941
	protein heterooligomerization	4	2.24719	0.0300093	JUP, TRAF2, RIPK1, PRKAA1	5.8971	1	0.67075	38.0052
	bundle of His cell-Purkinje myocyte adhesion involved in cell communication	3	1.68539	0.00147084	JUP, DSC2, DSP	49.3882	0.752261	0.13024	2.28329
	retrograde transport, vesicle recyclinwithin Golgi	3	1.68539	0.00147084	COG3, COG4, GOLGA5	49.3882	0.752261	0.13024	2.28329
	cytoskeletal anchorinat plasma membrane	3	1.68539	0.00521745	JUP, EZR, FLNB	26.939	0.992981	0.281512	7.88085
	flavonoid biosynthetic process	3	1.68539	0.0169869	UGT1A10, UGT8, UGT2B15	14.8165	1	0.556075	23.5744
	melanosome transport	3	1.68539	0.0186523	RAB11B, RAB1A, RAB27A	14.1109	1	0.572573	25.5811
	flavonoid glucuronidation	3	1.68539	0.0203836	UGT1A10, UGT8, UGT2B15	13.4695	1	0.572089	27.6147
	intra-Golgi vesicle-mediated transport	3	1.68539	0.0299768	COG3, COPA, COPB2	10.9752	1	0.684661	37.9727
	positive regulation of establishment of protein localization to plasma membrane	3	1.68539	0.0364319	EZR, ITGA3, AGR2	9.87765	1	0.728297	44.1426
	regulation of endocytosis	3	1.68539	0.038692	RAB5C, AP2S1, RAB4B	9.55901	1	0.737109	46.1635
	respiratory gaseous exchange	3	1.68539	0.0457798	MAN2A1, MAN1A2, NDUFA12	8.71557	1	0.783868	52.0661
	protein catabolic process	3	1.68539	0.0639551	LNPEP, TRAF2, CLN6	7.22755	1	0.841626	64.5527
	mitochondrial electron transport, NADH to ubiquinone	3	1.68539	0.087128	NDUFB4, NDUFB9, NDUFA12	6.04754	1	0.89712	76.0809
	cellular response to calcium ion	3	1.68539	0.0932626	AKR1C3, CPNE3, IQGAP1	5.81038	1	0.901755	78.4824
	positive regulation of granulocyte chemotaxis	2	1.1236	0.0200279	S100A7, S100A14	98.7765	1	0.581794	27.2012
	positive regulation of protein localization to early endosome	2	1.1236	0.0493246	EZR, SORL1	39.5106	1	0.787082	54.7854
	tyrosine catabolic process	2	1.1236	0.0493246	GSTZ1, HGD	39.5106	1	0.787082	54.7854
	activation of phospholipase D activity	2	1.1236	0.0588953	ARL1, ARF4	32.9255	1	0.834414	61.4235
	actin filament severing	2	1.1236	0.0683703	SCIN, FLII	28.2218	1	0.85313	67.0874
	positive regulation of early endosome to late endosome transport	2	1.1236	0.0777504	EZR, PTPN23	24.6941	1	0.881329	71.92
	establishment of protein localization to membrane	2	1.1236	0.0777504	RAB11B, RAB10	24.6941	1	0.881329	71.92
	death-inducinsignalincomplex assembly	2	1.1236	0.0777504	TRAF2, RIPK1	24.6941	1	0.881329	71.92
	choline transport	2	1.1236	0.0870366	SLC44A1, SLC44A2	21.9503	1	0.903005	76.0433
	positive regulation of actin nucleation	2	1.1236	0.0870366	SCIN, WIPF2	21.9503	1	0.903005	76.0433
	synaptic vesicle transport	2	1.1236	0.0870366	DNM2, RAB27A	21.9503	1	0.903005	76.0433
	keratinocyte development	2	1.1236	0.0962299	SFN, FLNB	19.7553	1	0.903623	79.5612
PR	Term	Count	%	PValue	Genes	Fold Enrichment	Bonferroni	Benjamini	FDR
	positive regulation of transcription from RNA polymerase II promoter	18	8.61244	0.0695244	HMGB1, ELF3, MTA2, PML, ARID3A, CTCF, STAT1, CBFB, DDX58, SUMO2, NRF1, PELP1, AAMDC, GSK3B, AGO1, RPRD1B, SMARCA2, NFIB	1.55611	1	0.838159	69.4639
	negative regulation of transcription, DNA-templated	12	5.74163	0.0336953	SET, ELF3, SNX6, PML, RING1, YWHAB, CBX3, CTCF, DACH1, SMARCA2, RBM15, CBX5	2.03947	1	0.74366	43.122
	negative regulation of cell proliferation	10	4.78469	0.0442983	WARS, RBBP4, IFITM1, IGFBP7, PRKRA, PML, ZNF503, COPS8, SMARCA2, SOD2	2.14162	1	0.776764	52.5691
	viral process	9	4.30622	0.0250956	AMBP, FBLN1, AP1M1, SET, HLA-A, YWHAB, NUP35, RBM15, CBX5	2.55275	1	0.691984	34.1903
	nucleosome assembly	8	3.82775	0.000508876	HIST1H2BO, HIST1H2BB, SET, HIST2H2BE, HIST1H2BJ, H2AFY2, H1FX, HIST3H2BB	5.70138	0.507134	0.111232	0.834438
	defense response to virus	8	3.82775	0.00339577	IFITM1, IFITM2, IFITM3, EXOSC5, PML, STAT1, GBP1, STAT2	4.11191	0.991157	0.376755	5.44583
	receptor-mediated endocytosis	8	3.82775	0.00643749	AMBP, DBNL, APOA1, APOE, PPT1, HBA1, HBB, CD14	3.64766	0.999874	0.450347	10.0862
	cell-cell adhesion	8	3.82775	0.040995	DBNL, FMNL2, TWF2, SNX2, YWHAB, SDCBP, H1FX, STAT1	2.50356	1	0.775054	49.7969
	positive regulation of apoptotic process	8	3.82775	0.0639462	BID, HMGB1, ZAK, HTRA2, DFFA, TGM2, INPP5D, CDK4	2.26155	1	0.829058	66.3065
	retinoid metabolic process	7	3.34928	7.84509e-05	GPC4, APOA1, RBP1, APOE, GPC6, GPC1, SDC2	9.73207	0.103315	0.0530656	0.12907
	type I interferon signaling pathway	7	3.34928	0.000102889	IFITM1, IFITM2, IFITM3, HLA-A, STAT1, GBP2, STAT2	9.27588	0.133266	0.0465557	0.169244
	interferon-gamma-mediated signaling pathway	7	3.34928	0.000183639	ICAM1, PML, HLA-A, STAT1, GBP2, HLA-DQA1, GBP1	8.36136	0.225302	0.0497748	0.301883
	platelet degranulation	6	2.87081	0.00731676	ISLR, APOA1, PLEK, ITIH4, APOH, AHSG	4.94028	0.999963	0.451436	11.3872
	gene silencing by RNA	6	2.87081	0.00994189	NCBP2, XPO5, FMR1, PRKRA, AGO1, NUP35	4.58422	0.999999	0.537716	15.167
	endocytosis	6	2.87081	0.0240554	SNX18, FNBP1, SNX6, SNX2, NECAP2, WIPF1	3.66078	1	0.701438	33.0248
	nitric oxide mediated signal transduction	5	2.39234	6.20357e-05	APOE, AGT, GUCY1B3, NOS2, DDAH2	22.3179	0.0826189	0.0826189	0.102076
	positive regulation of nitric oxide biosynthetic process	5	2.39234	0.00158562	ICAM1, AGT, DDAH2, HBB, SOD2	9.8614	0.889833	0.240974	2.57853
	negative regulation of angiogenesis	5	2.39234	0.00603166	SERPINF1, AGT, PML, APOH, STAT1	6.83936	0.999777	0.451557	9.47965
	regulation of blood pressure	5	2.39234	0.00712457	AGT, PTGS1, ERAP1, HBB, SOD2	6.5237	0.999952	0.46268	11.1043
	positive regulation of catalytic activity	5	2.39234	0.0151583	SH3PXD2B, UBA2, PRKRA, YWHAB, GTF3C4	5.23507	1	0.619039	22.2328
	chromatin remodeling	5	2.39234	0.0184993	CHD1L, RBBP4, CBX3, DEK, SMARCA2	4.9307	1	0.676473	26.4639
	regulation of mRNA stability	5	2.39234	0.0330941	SET, FMR1, EXOSC5, EXOSC2, YWHAB	4.1169	1	0.747377	42.5366
	response to virus	5	2.39234	0.0406098	DDX58, IFITM1, IFITM2, IFITM3, PRKRA	3.85491	1	0.780514	49.4639
	protein sumoylation	5	2.39234	0.0490172	SUMO2, UBA2, PML, RING1, NUP35	3.62428	1	0.781005	56.2808
	negative regulation of cell growth	5	2.39234	0.0542205	NDRG3, AGT, PML, PPT1, SMARCA2	3.50447	1	0.794305	60.0565
	negative regulation of endopeptidase activity	5	2.39234	0.0542205	AMBP, SERPINF1, AGT, ITIH4, AHSG	3.50447	1	0.794305	60.0565
	negative regulation of neuron apoptotic process	5	2.39234	0.0700047	SET, APOE, ILK, PPT1, SOD2	3.21243	1	0.829638	69.7224
	response to interferon-beta	4	1.91388	0.000126811	IFITM1, IFITM2, IFITM3, STAT1	37.6925	0.161615	0.0431126	0.208555
	glycosaminoglycan catabolic process	4	1.91388	0.00338906	GPC4, GPC6, GPC1, SDC2	13.0474	0.991074	0.408037	5.43534
	glycosaminoglycan metabolic process	4	1.91388	0.00464178	GPC4, GPC6, GPC1, SDC2	11.6977	0.998446	0.444517	7.37324
	glycosaminoglycan biosynthetic process	4	1.91388	0.0130495	GPC4, GPC6, GPC1, SDC2	8.07696	1	0.580812	19.4456
	response to hydrogen peroxide	4	1.91388	0.0219301	HBA1, STAT1, HBB, SOD2	6.65161	1	0.708548	30.5828
	positive regulation of fibroblast proliferation	4	1.91388	0.0254655	FBLN1, AGT, PML, CDK4	6.28208	1	0.685455	34.6001
	protein heterooligomerization	4	1.91388	0.0440834	ILK, YWHAB, HBA1, HBB	5.06317	1	0.783134	52.3932
	cellular oxidant detoxification	4	1.91388	0.0491229	APOE, PTGS1, HBA1, HBB	4.84618	1	0.774555	56.3607
	regulation of cell growth	4	1.91388	0.0678286	AGT, IGFBP7, H2AFY2, OGFR	4.2404	1	0.841517	68.5348
	defense response to Gram-positive bacterium	4	1.91388	0.0782264	HIST2H2BE, PGLYRP2, HIST1H2BJ, HLA-A	3.99097	1	0.848483	73.8402
	ephrin receptor signaling pathway	4	1.91388	0.0803852	GIT1, SDCBP, SDC2, AP2M1	3.94456	1	0.842594	74.8307
	antigen processing and presentation of exogenous peptide antigen via MHC class II	4	1.91388	0.0938679	AP1M1, KIF26A, HLA-DQA1, AP2M1	3.68731	1	0.870615	80.2633
	nuclear membrane organization	3	1.43541	0.000808996	TMEM43, TOR1A, TOR1AIP1	63.6061	0.675334	0.14846	1.32349
	positive regulation of cholesterol esterification	3	1.43541	0.00466963	APOA1, APOE, AGT	28.2694	0.998506	0.418512	7.4159
	response to interferon-alpha	3	1.43541	0.00579214	IFITM1, IFITM2, IFITM3	25.4424	0.999689	0.462654	9.11989
	response to biotic stimulus	3	1.43541	0.0113576	IFITM1, IFITM2, IFITM3	18.1732	1	0.566408	17.142
	oxygen transport	3	1.43541	0.0130046	HBA1, HBB, HBD	16.9616	1	0.597374	19.3853
	negative regulation of viral entry into host cell	3	1.43541	0.0185185	IFITM1, IFITM2, IFITM3	14.1347	1	0.661281	26.4875
	superoxide metabolic process	3	1.43541	0.0226476	SH3PXD2B, NOS2, SOD2	12.7212	1	0.706153	31.4164
	nucleotide-excision repair, preincision complex stabilization	3	1.43541	0.024841	CHD1L, DDB2, RPA3	12.1154	1	0.700516	33.9068
	nucleotide-excision repair, DNA incision, 3'-to lesion	3	1.43541	0.0294743	CHD1L, DDB2, RPA3	11.0619	1	0.727343	38.8909
	response to interferon-gamma	3	1.43541	0.0319098	IFITM1, IFITM2, IFITM3	10.601	1	0.744873	41.367
	ERK1 and ERK2 cascade	3	1.43541	0.0319098	APOA1, AGT, CTSH	10.601	1	0.744873	41.367
	innate immune response in mucosa	3	1.43541	0.0344217	HIST2H2BE, HIST1H2BJ, NOS2	10.177	1	0.7414	43.8218
	positive regulation of extrinsic apoptotic signaling pathway	3	1.43541	0.0370077	BID, AGT, PML	9.78555	1	0.757479	46.248
	regulation of defense response to virus by virus	3	1.43541	0.0423943	AP1M1, HLA-A, AP2M1	9.08658	1	0.778058	50.9893
	vesicle organization	3	1.43541	0.0423943	SNX18, SNX6, SNX2	9.08658	1	0.778058	50.9893
	negative regulation of endothelial cell proliferation	3	1.43541	0.0451907	APOE, APOH, STAT1	8.77325	1	0.775719	53.293
	positive regulation of cell death	3	1.43541	0.0451907	HTRA2, HBA1, HBB	8.77325	1	0.775719	53.293
	positive regulation of vasodilation	3	1.43541	0.0451907	SCPEP1, AGT, NOS2	8.77325	1	0.775719	53.293
	nucleotide-excision repair, preincision complex assembly	3	1.43541	0.0451907	CHD1L, DDB2, RPA3	8.77325	1	0.775719	53.293
	protein export from nucleus	3	1.43541	0.0480534	XPO5, GSK3B, NUTF2	8.48081	1	0.781543	55.5456
	positive regulation of axon extension	3	1.43541	0.0480534	TWF2, GSK3B, ILK	8.48081	1	0.781543	55.5456
	global genome nucleotide-excision repair	3	1.43541	0.0539696	SUMO2, CHD1L, DDB2	7.95076	1	0.799437	59.8817
	regulation of protein phosphorylation	3	1.43541	0.060128	APOA1, PML, STAT2	7.48307	1	0.815502	63.9712
	nucleotide-excision repair, DNA incision, 5'-to lesion	3	1.43541	0.0697882	CHD1L, DDB2, RPA3	6.87633	1	0.833982	69.6062
	nucleotide-excision repair, DNA incision	3	1.43541	0.0731141	CHD1L, DDB2, RPA3	6.69537	1	0.837906	71.3465
	protein targeting	3	1.43541	0.0764902	LTBP2, PML, YWHAB	6.5237	1	0.8466	73.0171
	negative regulation of neuron death	3	1.43541	0.0799147	HTRA2, SERPINF1, APOE	6.36061	1	0.845457	74.6179
	negative regulation of viral genome replication	3	1.43541	0.0799147	IFITM1, IFITM2, IFITM3	6.36061	1	0.845457	74.6179
	regulation of mitotic cell cycle	3	1.43541	0.0799147	ASUN, SDCBP, RPA3	6.36061	1	0.845457	74.6179
	platelet aggregation	3	1.43541	0.0833862	PLEK, ILK, HBB	6.20547	1	0.849084	76.1492
	positive regulation of stress fiber assembly	3	1.43541	0.086903	PFN2, SORBS3, APOA1	6.05772	1	0.85689	77.6118
	antibacterial humoral response	3	1.43541	0.0940667	HIST2H2BE, HIST1H2BJ, HLA-A	5.78237	1	0.867262	80.3344
	regulation of double-strand break repair	2	0.956938	0.0233266	PML, DEK	84.8081	1	0.703325	32.1967
	pinocytosis	2	0.956938	0.0461118	PPT1, AHSG	42.404	1	0.774936	54.0292
	mitochondrial tRNA methylation	2	0.956938	0.0461118	TRMT5, TRMT10C	42.404	1	0.774936	54.0292
	polyadenylation-dependent snoRNA 3'-end processing	2	0.956938	0.0573053	EXOSC5, EXOSC2	33.9232	1	0.806128	62.1479
	regulation of Cdc42 protein signal transduction	2	0.956938	0.0573053	APOA1, APOE	33.9232	1	0.806128	62.1479
	podosome assembly	2	0.956938	0.0573053	SH3PXD2B, DBNL	33.9232	1	0.806128	62.1479
	salivary gland cavitation	2	0.956938	0.0573053	TGM2, NFIB	33.9232	1	0.806128	62.1479
	vitamin transport	2	0.956938	0.0573053	GC, APOA1	33.9232	1	0.806128	62.1479
	positive regulation of dendritic cell differentiation	2	0.956938	0.068368	HMGB1, LGALS1	28.2694	1	0.838442	68.8332
	regulation of systemic arterial blood pressure by renin-angiotensin	2	0.956938	0.068368	AGT, ENPEP	28.2694	1	0.838442	68.8332
	myelin assembly	2	0.956938	0.068368	ILK, GPC1	28.2694	1	0.838442	68.8332
	high-density lipoprotein particle clearance	2	0.956938	0.068368	APOA1, APOE	28.2694	1	0.838442	68.8332
	tRNA transcription from RNA polymerase III promoter	2	0.956938	0.068368	GTF3C5, GTF3C4	28.2694	1	0.838442	68.8332
	5S class rRNA transcription from RNA polymerase III type 1 promoter	2	0.956938	0.068368	GTF3C5, GTF3C4	28.2694	1	0.838442	68.8332
	regulation of cellular respiration	2	0.956938	0.0793016	CISD1, NOS2	24.2309	1	0.847824	74.338
	antigen processing and presentation of endogenous peptide antigen via MHC class I	2	0.956938	0.0793016	HLA-A, ERAP1	24.2309	1	0.847824	74.338
	negative regulation of interleukin-1 beta secretion	2	0.956938	0.0793016	APOA1, PML	24.2309	1	0.847824	74.338
	negative regulation of protein localization to plasma membrane	2	0.956938	0.0793016	GBP1, AP2M1	24.2309	1	0.847824	74.338
	heme catabolic process	2	0.956938	0.0793016	BLVRA, AMBP	24.2309	1	0.847824	74.338
	chromatin assembly	2	0.956938	0.0901076	HMGB1, RBBP4	21.202	1	0.863131	78.8708
	high-density lipoprotein particle assembly	2	0.956938	0.0901076	APOA1, APOE	21.202	1	0.863131	78.8708
	neuron projection regeneration	2	0.956938	0.0901076	APOA1, APOE	21.202	1	0.863131	78.8708
	cGMP-mediated signaling	2	0.956938	0.0901076	APOE, PRKG1	21.202	1	0.863131	78.8708
	arginine catabolic process	2	0.956938	0.0901076	NOS2, DDAH2	21.202	1	0.863131	78.8708
	production of miRNAs involved in gene silencing by miRNA	2	0.956938	0.0901076	PRKRA, AGO1	21.202	1	0.863131	78.8708
	U4 snRNA 3'-end processing	2	0.956938	0.0901076	EXOSC5, EXOSC2	21.202	1	0.863131	78.8708
