# Supplementary material for: The response to neoadjuvant chemoradiotherapy with 5-fluorouracil in locally advanced rectal cancer patients: a predictive proteomic signature
Source: Clin Proteomics. 2018 Apr 13;15:16. doi: 10.1186/s12014-018-9192-2 (PMC5898006; doi:10.1186/s12014-018-9192-2)
Supplement: Supplementary file 3 — Additional file 3: Table S3. Proteins differentially expressed between NR and TR. [file 12014_2018_9192_MOESM3_ESM.xlsx]

## Sheet: NR vs TR
	Additional file 3. Proteins differentially expressed between NR and TR (p-value < 0.05).
TR	Protein IDs	Protein names	Genes names	(-Log) Student's T-test p-value NR_TR	p-value	Student's T-test Difference
	Q86WJ1-2;Q86WJ1;Q86WJ1-3;Q86WJ1-4;B5MDZ7	Chromodomain-helicase-DNA-binding protein 1-like	CHD1L	3.55442	0.000278984	-1.80753
	P68871;F8W6P5	Hemoglobin subunit beta;LVV-hemorphin-7;Spinorphin	HBB	2.95967	0.00109731	-1.74474
	Q09328	Alpha-1,6-mannosylglycoprotein 6-beta-N-acetylglucosaminyltransferase A	MGAT5	3.14529	0.000715665	-1.74441
	P69905	Hemoglobin subunit alpha	HBA1	2.91069	0.00122832	-1.74415
	Q58FF6	Putative heat shock protein HSP 90-beta 4	HSP90AB4P	2.30886	0.00491066	-1.67446
	P00492	Hypoxanthine-guanine phosphoribosyltransferase	HPRT1	2.75418	0.00176125	-1.66166
	P02042;E9PFT6;E9PEW8;C9JRG0	Hemoglobin subunit delta	HBD	2.62072	0.00239486	-1.61919
	P13807-2;P13807;B7Z806;F5H1N8;M0QYU1;F5H3S3	Glycogen [starch] synthase, muscle	GYS1	2.74525	0.00179784	-1.60372
	Q96SQ9;Q96SQ9-2;B4DJI0;M0R152;M0R057	Cytochrome P450 2S1	CYP2S1	2.85944	0.00138217	-1.59657
	Q92835-2;Q92835;Q92835-3;H7C2V3;H7C292;F5GXI6;H0Y5Q9;C9JLW2;C9JF09;R4GMN8;H7C403	Phosphatidylinositol 3,4,5-trisphosphate 5-phosphatase 1	INPP5D	2.55124	0.00281035	-1.58585
	Q8NFI3;Q8NFI3-2;Q8NFI3-3;F8W925;J3QLG5;I3L3M8	Cytosolic endo-beta-N-acetylglucosaminidase	ENGASE	2.63946	0.00229372	-1.57908
	E9PCN2;Q02153-2;B7Z426;Q02153;B7Z685;D6RC99	Guanylate cyclase soluble subunit beta-1	GUCY1B3	3.12963	0.000741942	-1.55379
	P07738	Bisphosphoglycerate mutase	BPGM	2.54379	0.00285897	-1.5444
	Q9UKN8;F2Z356	General transcription factor 3C polypeptide 4	GTF3C4	2.40989	0.00389144	-1.51532
	Q96JG6;B4DS55;Q96JG6-2;F8WDT1;F2Z3F0	Coiled-coil domain-containing protein 132	CCDC132	2.05935	0.00872268	-1.49982
	Q9BSK2	Solute carrier family 25 member 33	SLC25A33	3.4185	0.000381505	-1.45883
	Q5T088		MORN1	1.63796	0.0230165	-1.4476
	P38935;F5H5K3;H3BRR1	DNA-binding protein SMUBP-2	IGHMBP2	2.53744	0.00290108	-1.435
	P52888;K7EP46;K7EMU4;K7EL02;K7EIK4;K7EKB6;B3KSE2	Thimet oligopeptidase	THOP1	1.67601	0.0210858	-1.40115
	P27482	Calmodulin-like protein 3	CALML3	1.96466	0.0108478	-1.39576
	A8MU28;Q13564-2;Q13564;A6NCK0;H3BMR3;J3QRA5;J3KRK3;J3QLH4;J3KTE3	NEDD8-activating enzyme E1 regulatory subunit	NAE1	2.46388	0.00343653	-1.39318
	Q9H6S0;D6RA70	Probable ATP-dependent RNA helicase YTHDC2	YTHDC2	1.7425	0.0180926	-1.38673
	Q8WWQ0	PH-interacting protein	PHIP	1.75153	0.0177203	-1.37343
	P55011;P55011-3;G3XAL9	Solute carrier family 12 member 2	SLC12A2	1.72842	0.0186887	-1.3408
	E9PD53;Q9NTJ3;Q9NTJ3-2;C9JR83;C9J9E4;C9J578;C9JVD8;C9JWF0;C9IYK2;C9JJ64	Structural maintenance of chromosomes protein;Structural maintenance of chromosomes protein 4	SMC4	1.71241	0.0193905	-1.33749
	O43768-4;A6NMQ3;C9JUF4;Q5T5H1;O43768-6;O43768-5;O43768-2;O43768;O43768-9;O43768-7;O43768-3	Alpha-endosulfine	ENSA	2.19924	0.00632062	-1.32808
	P19387;H3BRR2	DNA-directed RNA polymerase II subunit RPB3	POLR2C	1.71196	0.0194106	-1.32771
	P42166	Lamina-associated polypeptide 2, isoform alpha;Thymopoietin;Thymopentin	TMPO	2.03031	0.00932588	-1.32005
	Q06203;D6RCC8	Amidophosphoribosyltransferase	PPAT	2.43015	0.00371407	-1.31815
	Q16891-4;C9J406	MICOS complex subunit MIC60	IMMT	1.51443	0.0305893	-1.30566
	Q9NUB1-2;Q9NUB1;Q9NUB1-4;Q6ZV30;Q9NUB1-3;Q5TF43	Acetyl-coenzyme A synthetase 2-like, mitochondrial;Acetyl-coenzyme A synthetase	ACSS1	1.42546	0.037544	-1.30209
	Q9UJX5-2;Q9UJX5;E9PCR4;D6RFM7;D6RAP6	Anaphase-promoting complex subunit 4	ANAPC4	2.24786	0.00565119	-1.30141
	Q14451;Q14451-3;Q14451-4;Q14451-2;J3QL76	Growth factor receptor-bound protein 7	GRB7	1.55996	0.0275448	-1.29927
	F5H2T0;O95163;H0YDF3	Elongator complex protein 1	IKBKAP	1.7823	0.0165082	-1.29434
	B4E2X3;Q8N6R0-3;Q8N6R0-4;Q8N6R0;H3BLW2;Q8N6R0-2;Q8N6R0-1	Methyltransferase-like protein 13	METTL13	2.19092	0.00644288	-1.29351
	P28838-2;P28838;H0Y9Q1	Cytosol aminopeptidase	LAP3	1.42569	0.0375241	-1.29029
	P46926;D6R9P4;D6RAY7;E7EVU7;D6RFF8;D6R917;D6RB13;D6RFK5	Glucosamine-6-phosphate isomerase 1	GNPDA1	1.30266	0.0498127	-1.2837
	F5GX07;H0YG83;H0YGR4;H0YG54;Q9Y3B8-2;Q9Y3B8;H0YH58;F5GYG5	Oligoribonuclease, mitochondrial	REXO2	1.45339	0.0352055	-1.27671
	Q15382;C9J931;C9J469;F8WBL3	GTP-binding protein Rheb	RHEB	2.18663	0.00650684	-1.27304
	Q9BVG4;A6NDF3	Protein PBDC1	PBDC1	2.13194	0.00738006	-1.26795
	P02787;J3KN47;H7C5E8;F8WCI6;C9JVG0;C9JB55;F8WC57	Serotransferrin	TF	1.9032	0.0124968	-1.2677
	Q2PPJ7-3;Q2PPJ7-2;Q2PPJ7;H7C1F9;H7C3X6;Q4VXU5;H7BZA8	Ral GTPase-activating protein subunit alpha-2	RALGAPA2	1.85627	0.0139229	-1.26453
	Q14320;B0S8I6	Protein FAM50A	FAM50A	1.80415	0.0156982	-1.25686
	Q9UIJ7;Q9UIJ7-3;Q9UIJ7-2	GTP:AMP phosphotransferase AK3, mitochondrial	AK3	1.51274	0.0307086	-1.24749
	Q9Y3I1-3;Q9Y3I1-2;Q9Y3I1	F-box only protein 7	FBXO7	1.35913	0.0437391	-1.24304
	E7EQB3;Q9BSV6;B0V3J0;A9C4B9	tRNA-splicing endonuclease subunit Sen34	TSEN34	1.84213	0.0143837	-1.23195
	P09237	Matrilysin	MMP7	1.61248	0.0244073	-1.23008
	Q9UBT2;B3KWB9;K7EPL2;K7ESK7;K7ES38	SUMO-activating enzyme subunit 2	UBA2	1.33943	0.0457688	-1.22316
	Q9Y4K1;B4DU04;Q96QW7	Absent in melanoma 1 protein	AIM1	1.56535	0.0272051	-1.21623
	Q69YN2;Q69YN2-3;Q69YN2-2	CWF19-like protein 1	CWF19L1	1.48194	0.0329655	-1.20799
	Q9HA77;H0YFF0;H0YFV1;F5H623;F5H579	Probable cysteine--tRNA ligase, mitochondrial	CARS2	1.4281	0.0373164	-1.19966
	Q96P70	Importin-9	IPO9	1.49698	0.0318434	-1.19216
	Q9Y5J1;J3QLD6;J3QR85;J3KSR7	U3 small nucleolar RNA-associated protein 18 homolog	UTP18	1.68445	0.02068	-1.18228
	E9PE15;P51790-4;B9EGJ9;P51790;P51790-2	H(+)/Cl(-) exchange transporter 3	CLCN3	1.55487	0.0278696	-1.18045
	P15151-4;P15151-3;P15151-2;P15151	Poliovirus receptor	PVR	1.44476	0.035912	-1.16975
	B7ZC38;Q9NR46;B7ZC39;Q9NR46-2;F8WFB9;H7C1Z6;G5E9J1	Endophilin-B2	SH3GLB2	1.79157	0.0161596	-1.16219
	P01019	Angiotensinogen;Angiotensin-1;Angiotensin-2;Angiotensin-3;Angiotensin-4;Angiotensin 1-9;Angiotensin 1-7;Angiotensin 1-5;Angiotensin 1-4	AGT	1.55178	0.0280686	-1.16203
	Q9Y3A4	Ribosomal RNA-processing protein 7 homolog A	RRP7A	1.3501	0.0446581	-1.15251
	Q9NRF8;H0Y5S6	CTP synthase 2	CTPS2	1.96132	0.0109315	-1.14919
	Q96FX7;H0Y2Q1	tRNA (adenine(58)-N(1))-methyltransferase catalytic subunit TRMT61A	TRMT61A	1.46265	0.0344628	-1.14805
	Q9Y289;E7EW78;E7ENN0;E7EMX0	Sodium-dependent multivitamin transporter	SLC5A6	1.32852	0.0469332	-1.14627
	P11388;P11388-2;P11388-3;P11388-4;J3KTB7	DNA topoisomerase 2-alpha	TOP2A	1.81705	0.0152388	-1.13728
	P13995;B8ZZU9;Q7Z650;B9A062	Bifunctional methylenetetrahydrofolate dehydrogenase/cyclohydrolase, mitochondrial;NAD-dependent methylenetetrahydrofolate dehydrogenase;Methenyltetrahydrofolate cyclohydrolase	MTHFD2	1.60749	0.0246894	-1.13065
	P30043;M0R192;M0QZL1	Flavin reductase (NADPH)	BLVRB	1.41166	0.0387561	-1.12734
	C9JBI3;P78330	Phosphoserine phosphatase	PSPH	2.06105	0.0086886	-1.12081
	P30504	HLA class I histocompatibility antigen, Cw-4 alpha chain	HLA-C	1.32162	0.0476848	-1.10229
	P51991-2	Heterogeneous nuclear ribonucleoprotein A3	HNRNPA3	1.90465	0.0124552	-1.10055
	P01023;H0YGH6;H0YFH1;F8W7L3	Alpha-2-macroglobulin	A2M	1.32316	0.047516	-1.0969
	Q99707;B7ZLW7;B1ANE3;B4DFV0	Methionine synthase	MTR	1.43854	0.0364301	-1.08867
	P56537;P56537-2;B7ZBH1;F8WDS6	Eukaryotic translation initiation factor 6	EIF6	1.30762	0.049247	-1.08554
	P35659;B4DFG0;P35659-2;D6RDA2;D6R9L5;H0Y8X0;H0Y993	Protein DEK	DEK	1.47984	0.0331253	-1.08458
	P17026	Zinc finger protein 22	ZNF22	1.97905	0.0104942	-1.07807
	Q9HAV4;H0Y9I3;E2QRM3;H0Y3W3;H0Y3Q8	Exportin-5	XPO5	1.40671	0.0392004	-1.06926
	D6RC52;D6RCB9;Q9NX24;J3QSY4;H0YC83	H/ACA ribonucleoprotein complex subunit 2	NHP2	1.60887	0.024611	-1.06875
	H0YM81;E7EX88;P16112-2;P16112;E7ENV9;P16112-3	Aggrecan core protein;Aggrecan core protein 2	ACAN	1.35754	0.0438995	-1.05984
	Q96L91-3;Q96L91-5;Q96L91-2;Q96L91;Q96L91-4;A7E2D7	E1A-binding protein p400	EP400	1.31976	0.0478895	-1.05615
	Q9BRJ6;H7C0T1;H7C2R9;C9JQV0	Uncharacterized protein C7orf50	C7orf50	1.5382	0.0289601	-1.04916
	P05455;E7ERC4;E9PGX9;E9PFL9	Lupus La protein	SSB	1.37045	0.0426138	-1.04673
	J3KMW7;O95071;E7EMW7;E7ET84;E5RFK7;H0YBB4;H0YAV7	E3 ubiquitin-protein ligase UBR5	UBR5	1.35269	0.0443925	-1.04417
	Q9BQL6;G3V1L6;Q9BQL6-2;Q9BQL6-3;Q5JWV4	Fermitin family homolog 1	FERMT1	2.26085	0.00548466	-1.03915
	Q15751;H0YNB1;H0YMH0;H0YK45	Probable E3 ubiquitin-protein ligase HERC1	HERC1	1.61529	0.0242499	-1.03406
	K7ELG9;Q3MHD2;Q3MHD2-2	Protein LSM12 homolog	LSM12	1.61514	0.0242583	-1.02909
	P69891	Hemoglobin subunit gamma-1	HBG1	1.40811	0.0390742	-1.02839
	P01859	Ig gamma-2 chain C region	IGHG2	2.16342	0.00686404	-1.0264
	Q9H2P0;E9PQK8	Activity-dependent neuroprotector homeobox protein	ADNP	1.33425	0.046318	-1.01872
	P41235-7;P41235-3;P41235-6;P41235-5;P41235-2;P41235;P41235-4	Hepatocyte nuclear factor 4-alpha	HNF4A	1.30625	0.0494026	-1.01252
	Q9NYY8;Q9NYY8-2	FAST kinase domain-containing protein 2	FASTKD2	1.50995	0.0309065	-1.00696
	Q12789-3;Q12789;H3BRD0;H3BU55;H3BU37;I3L1Z3	General transcription factor 3C polypeptide 1	GTF3C1	1.54782	0.0283257	-1.00658
	P48506;D6R959;D6RGF8;H0YAB6;D6REX4;H0Y9I7	Glutamate--cysteine ligase catalytic subunit	GCLC	1.37062	0.0425971	-1.00612
	F8WCP6;Q7Z4S6-6;Q7Z4S6-5;Q7Z4S6-2;Q7Z4S6;Q7Z4S6-4;Q7Z4S6-3;H0YIM7;H0YHT2;H0YI78	Kinesin-like protein KIF21A	KIF21A	1.70011	0.0199476	-1.00161
	P01857	Ig gamma-1 chain C region	IGHG1	1.36957	0.0427002	-0.999999
	F5H4C2;B7Z7F3;Q9H6Z4-3;Q9H6Z4-2;Q9H6Z4;K7EIJ4;K7EN31;K7ESQ0;K7EMH9;K7EJV3	Ran-binding protein 3	ZNF8;RANBP3	1.64608	0.0225902	-0.975896
	H7BY84;Q9Y5Q8-2;Q9Y5Q8;Q9Y5Q8-3;Q5T7U1;H9KV68;Q5T7U0;H0Y5D2	General transcription factor 3C polypeptide 5	GTF3C5	1.55561	0.0278221	-0.959376
	P02730	Band 3 anion transport protein	SLC4A1	1.38419	0.0412867	-0.953278
	P62306;F8W0W6	Small nuclear ribonucleoprotein F	SNRPF	1.39105	0.0406397	-0.945963
	O43447;H0YEL5;C9JQD4;A6NNE7;A6NM32	Peptidyl-prolyl cis-trans isomerase H;Peptidyl-prolyl cis-trans isomerase	PPIH	1.34364	0.0453273	-0.921762
	P02549;P02549-2	Spectrin alpha chain, erythrocytic 1	SPTA1	1.62337	0.0238029	-0.915387
	H0YI08;Q9Y6F6-3;Q9Y6F6-5;Q9Y6F6;Q9Y6F6-2;Q9Y6F6-4;E9PQY6;Q9Y6F6-7;Q9Y6F6-6;E9PJ61;Q9Y6F6-8	Protein MRVI1	MRVI1	2.12161	0.00755771	-0.882971
	P30566;E7ERF4;P30566-2	Adenylosuccinate lyase	ADSL	1.36839	0.0428164	-0.87467
	Q07075;H0YA67	Glutamyl aminopeptidase	ENPEP	1.52265	0.0300158	-0.863263
	Q75QN2;J3KNV5;H0YBS1;Q75QN2-2;H0YC12;E5RJF0;H0YBQ1;E5RIN8;E5RG48	Integrator complex subunit 8	INTS8	1.92059	0.0120063	-0.859512
	Q658Y4;E7ER68;H0YBR6;G3V120	Protein FAM91A1	FAM91A1	1.47656	0.0333764	-0.850881
	Q15370;Q15370-2;B8ZZU8	Transcription elongation factor B polypeptide 2	TCEB2	1.41181	0.0387427	-0.821933
	P61964	WD repeat-containing protein 5	WDR5	1.36023	0.0436285	-0.821505
	Q96T66-2;Q96T66;Q49AL4;D6REC8;D6R975;D6RGH7;D6RHV4;Q96T66-3	Nicotinamide mononucleotide adenylyltransferase 3	NMNAT3	1.50781	0.0310592	-0.798526
	Q8TAE8	Growth arrest and DNA damage-inducible proteins-interacting protein 1	GADD45GIP1	1.61001	0.0245465	-0.797882
	H7BXH2;E9PKF6;G8JLI3;Q5H9R7-6;Q5H9R7-2;Q5H9R7;Q5H9R7-5;Q5H9R7-4;Q5H9R7-3;E9PQP7;E9PK08;H0YEN2;E9PNN8;H0YDW1	Serine/threonine-protein phosphatase 6 regulatory subunit 3	PPP6R3	1.38606	0.0411093	-0.792051
	C9JW74;Q5EB52-2;Q5EB52;C9JWU9;C9JSW2;Q5EB52-3;C9JRA9;C9JCM6;C9JUD2;C9JG66	Mesoderm-specific transcript homolog protein	MEST	1.33324	0.0464259	-0.784254
	H7BY58;J3KP72;P22061;P22061-2;B7Z972;F8WDT3;F8WAV5;F8WAX2;C9J0F2;H7C4X2	Protein-L-isoaspartate O-methyltransferase;Protein-L-isoaspartate(D-aspartate) O-methyltransferase	PCMT1	1.32393	0.0474318	-0.747454
NR	Protein IDs	Protein names	Genes names	(-Log) Student's T-test p-value NR_TR	p-value	Student's T-test Difference
	F8VU90;Q9NYL4-2;Q9NYL4;H0YHM7;E9PAR0	Peptidyl-prolyl cis-trans isomerase;Peptidyl-prolyl cis-trans isomerase FKBP11	FKBP11	3.77274	0.000168756	2.03292
	H0YNG3;H0YK72;P67812;H0YK83	Signal peptidase complex catalytic subunit SEC11A	SEC11A	3.26711	0.000540617	1.83938
	P62873;F6UT28;B1AKQ8;F5H100;F5H8J8;F5H0S8;E9PCP0;P16520	Guanine nucleotide-binding protein G(I)/G(S)/G(T) subunit beta-1	GNB1	3.56996	0.000269178	1.83322
	P26006;P26006-1;D6R9X8;H0YA49;B4DDT0;K7EMU3	Integrin alpha-3;Integrin alpha-3 heavy chain;Integrin alpha-3 light chain	ITGA3	2.9401	0.00114789	1.81033
	Q9UI09;F8VRD8;Q9UI09-2;F8VXI1;H0YID5;H0YIT1	NADH dehydrogenase [ubiquinone] 1 alpha subcomplex subunit 12	NDUFA12	2.65704	0.00220272	1.71676
	O96000;H3BPJ9;Q96II6	NADH dehydrogenase [ubiquinone] 1 beta subcomplex subunit 10	NDUFB10	2.29185	0.00510681	1.67567
	Q9Y6M9;E9PH64	NADH dehydrogenase [ubiquinone] 1 beta subcomplex subunit 9	NDUFB9	2.03066	0.00931837	1.66977
	Q8IXM6;Q8IXM6-2	Nurim	NRM	3.94773	0.00011279	1.64415
	O95168;O95168-2;C9JXQ9;F2Z3P9	NADH dehydrogenase [ubiquinone] 1 beta subcomplex subunit 4	NDUFB4	2.09673	0.00800332	1.63329
	O43920	NADH dehydrogenase [ubiquinone] iron-sulfur protein 5	NDUFS5	1.95677	0.0110466	1.58668
	B4DL14;P36542-2	ATP synthase subunit gamma;ATP synthase subunit gamma, mitochondrial	ATP5C1	3.46806	0.000340361	1.57707
	O95498-6;O95498	Vascular non-inflammatory molecule 2	VNN2	2.38661	0.00410573	1.53287
	P18085;C9JPM4;C9JAK5;F5H1V1;F5H6T5;F8WCJ5;F8WDB3	ADP-ribosylation factor 4	ARF4	3.05615	0.000878719	1.52984
	Q6P4Q7;B7Z1U0	Metal transporter CNNM4	CNNM4	2.11301	0.00770886	1.52652
	P49821;G3V0I5;P49821-2;B4DE93;E9PMX3;E9PQP1;E9PLC6;E9PJL9;H0YE81;E9PPS5;H0YD04;E9PPD6	NADH dehydrogenase [ubiquinone] flavoprotein 1, mitochondrial	NDUFV1	1.66344	0.021705	1.51305
	P05997	Collagen alpha-2(V) chain	COL5A2	1.65778	0.0219897	1.50994
	Q86WV6;J3QTB1	Stimulator of interferon genes protein	TMEM173	2.3612	0.00435311	1.49896
	P21283;E7EV59	V-type proton ATPase subunit C 1	ATP6V1C1	1.99656	0.0100795	1.47004
	Q53GG5-2;Q53GG5;Q53GG5-3;D6RAF1	PDZ and LIM domain protein 3	PDLIM3	1.99134	0.0102014	1.46565
	P56181-2			2.21522	0.00609228	1.46418
	O60476	Mannosyl-oligosaccharide 1,2-alpha-mannosidase IB	MAN1A2	1.83281	0.0146957	1.44248
	P59998;P59998-3;F8WCF6;P59998-4;R4GN08;H7C0A3	Actin-related protein 2/3 complex subunit 4	ARPC4;ARPC4-TTLL3	2.8489	0.00141612	1.43073
	P55735-2;P55735;B4DXJ1;A8MXL6;E7ERC8	Protein SEC13 homolog	SEC13	2.58492	0.00260064	1.40226
	Q9Y3Q3;F5H4M7	Transmembrane emp24 domain-containing protein 3	TMED3	2.57454	0.00266354	1.39832
	B4DJA5;P20339	Ras-related protein Rab-5A	RAB5A	1.82839	0.014846	1.39615
	O75635-2;O75635	Serpin B7	SERPINB7	1.96674	0.0107959	1.38583
	Q9Y2C3	Beta-1,3-galactosyltransferase 5	B3GALT5	1.71789	0.0191474	1.3851
	O95171-3;O95171;O95171-2;F2Z2X8	Sciellin	SCEL	2.20373	0.00625561	1.38488
	O75306-2;O75306;B7Z9L2	NADH dehydrogenase [ubiquinone] iron-sulfur protein 2, mitochondrial	NDUFS2	1.47512	0.0334873	1.37858
	P35558;F5GZM4;B4DT64	Phosphoenolpyruvate carboxykinase, cytosolic [GTP]	PCK1	1.7171	0.0191823	1.37183
	P62913	60S ribosomal protein L11	RPL11	3.82886	0.0001483	1.36927
	F5GXJ1;F5H5N1;B3KRI2;O75251	NADH dehydrogenase [ubiquinone] iron-sulfur protein 7, mitochondrial	NDUFS7	1.80246	0.0157594	1.35411
	Q9H0U3;Q6P577	Magnesium transporter protein 1	MAGT1	1.55176	0.0280698	1.34995
	P61006;B4DEK7	Ras-related protein Rab-8A	RAB8A	1.86573	0.0136229	1.34444
	P49326-3;P49326;E9PJF3;P49326-2;E9PQ84;E9PP51	Dimethylaniline monooxygenase [N-oxide-forming] 5;Flavin-containing monooxygenase	FMO5	1.48793	0.032514	1.33892
	Q96HN2	Putative adenosylhomocysteinase 3	AHCYL2	1.51137	0.0308056	1.33507
	F8W9H0;I3L3B4;E9PLN8;Q9BQB6-3;Q9BQB6-2;Q9BQB6;A8MV79	Vitamin K epoxide reductase complex subunit 1	VKORC1	1.79234	0.016131	1.33291
	F8WDM4		SIRT2	1.59862	0.0251988	1.32769
	J3KN00;Q9P0J0;B4DF76;B4DEZ3;K7EJE1;E7ENQ6	NADH dehydrogenase [ubiquinone] 1 alpha subcomplex subunit 13	NDUFA13	1.45284	0.0352501	1.32667
	Q969G5;E9PIE3	Protein kinase C delta-binding protein	PRKCDBP	1.5677	0.0270583	1.32552
	Q9UKE5-6;Q9UKE5-4;Q9UKE5-2;Q9UKE5;F5H865;Q9UKE5-8;Q9UKE5-7;Q9UKE5-5;Q9UKE5-3;F5H5M9;C9J338;C9JVV1	TRAF2 and NCK-interacting protein kinase	TNIK	1.65768	0.0219948	1.32531
	Q8TD55;Q8TD55-2;C9J4A7	Pleckstrin homology domain-containing family O member 2	PLEKHO2	2.12801	0.00744715	1.30628
	Q8IUR0;M0QZQ8	Trafficking protein particle complex subunit 5	TRAPPC5	2.59705	0.00252901	1.29414
	O60493;O60493-2;O60493-3;O60493-4	Sorting nexin-3	SNX3	2.6954	0.00201651	1.29324
	P53609-2;P53609	Geranylgeranyl transferase type-1 subunit beta	PGGT1B	2.25465	0.00556352	1.28658
	P01036	Cystatin-S	CST4	1.356	0.0440555	1.28577
	O14733;O14733-4;F6WCX7;O14733-3;O14733-2	Dual specificity mitogen-activated protein kinase kinase 7	MAP2K7	1.88413	0.0130578	1.28331
	P03915	NADH-ubiquinone oxidoreductase chain 5	MT-ND5	1.56116	0.0274688	1.27722
	Q9BVK6	Transmembrane emp24 domain-containing protein 9	TMED9	1.79117	0.0161745	1.27625
	P26038	Moesin	MSN	1.72263	0.0189396	1.2723
	P61026	Ras-related protein Rab-10	RAB10	4.21751	6.06024e-05	1.27186
	C9JV49;B4DDY8;P49590;B4DQ67;C9JHI8;E9PG66;D6RJE6	Probable histidine--tRNA ligase, mitochondrial	HARS2	1.49726	0.0318229	1.27059
	O95298;E9PM14;E9PQ53;O95298-2;E9PRJ5;O95298-3;E9PRQ4	NADH dehydrogenase [ubiquinone] 1 subunit C2;NADH dehydrogenase [ubiquinone] 1 subunit C2, isoform 2	NDUFC2;NDUFC2-KCTD14	1.88861	0.0129238	1.27035
	P35573;P35573-3	Glycogen debranching enzyme;4-alpha-glucanotransferase;Amylo-alpha-1,6-glucosidase	AGL	2.07444	0.00842481	1.26867
	O14497;O14497-3;O14497-2;H0Y488;Q96SM7;H0YCU6;H0YEW5	AT-rich interactive domain-containing protein 1A	ARID1A	2.72971	0.00186333	1.26855
	Q8WX93-3;Q8WX93;Q8WX93-4;Q8WX93-8;Q8WX93-5;Q8WX93-2;Q8WX93-9;Q8WX93-7;H0YA05;F8WA26;D6R9F5;D6RBB1	Palladin	PALLD	1.55864	0.0276287	1.2673
	Q5W0Z9-2;Q2TB82;Q5W0Z9-3;Q5W0Z9;B4DRN8	Probable palmitoyltransferase ZDHHC20;Palmitoyltransferase	ZDHHC20	1.75657	0.0175158	1.25927
	O94919	Endonuclease domain-containing 1 protein	ENDOD1	1.87139	0.0134465	1.25392
	P51148;P51148-2;K7ENY4;K7ERI8;F8VVK3;F8VWU4;F8VVZ0;K7EIP6;F8WCY6;F8WD79;F8VPW9;F8VSF8	Ras-related protein Rab-5C	RAB5C	1.46418	0.0343416	1.24669
	M0R3F4;M0R2A4;M0R2K3;M0R193;M0R0I0;M0R2I2;J3KQS6;Q9NWV8;M0QY17;M0QX07;Q9NWV8-3	BRISC and BRCA1-A complex member 1	BABAM1	1.72319	0.0189152	1.24009
	Q9NZM1-6;Q9NZM1;F8W8J4;Q9NZM1-2;Q9NZM1-5	Myoferlin	MYOF	2.06783	0.00855401	1.23789
	Q13751;Q5THA1	Laminin subunit beta-3	LAMB3	1.32753	0.0470403	1.23434
	P60660-2;F8W1R7;G8JLA2;G3V1V0;P60660;J3KND3;B7Z6Z4;F8VPF3;F8VZU9;F8W180;F8VXL3;H0YI43	Myosin light polypeptide 6	MYL6;PDE6H	2.176	0.00666807	1.23181
	P61254;J3QRI7;J3QQQ9;J3QQV1;J3KTJ8;J3QRC4;J3KSS0;J3KS10	60S ribosomal protein L26	RPL26;KRBA2	1.87033	0.0134794	1.22847
	O60831;A6NP52;A6NM71	PRA1 family protein 2	PRAF2	1.34561	0.0451222	1.22772
	O15254;O15254-2	Peroxisomal acyl-coenzyme A oxidase 3	ACOX3	1.59646	0.0253244	1.22572
	Q6ZUT6-2;Q6ZUT6-4;Q6ZUT6	Uncharacterized protein C15orf52	C15orf52	1.34051	0.0456552	1.22315
	Q8N3V7-2	Synaptopodin	SYNPO	1.62841	0.0235283	1.21424
	Q96S97;C9JZL8;C9J5M0;C9JC07;C9JJV6	Myeloid-associated differentiation marker	MYADM	1.42663	0.0374429	1.20897
	O14561;H3BNK3;H3BNE8	Acyl carrier protein, mitochondrial;Acyl carrier protein	NDUFAB1	1.86623	0.0136072	1.20741
	P17568	NADH dehydrogenase [ubiquinone] 1 beta subcomplex subunit 7	NDUFB7	1.5611	0.0274726	1.19284
	P63000-2;P63000;P60763;J3KSC4;J3QLK0;F8WET9;B1AH79;G3V4H1;G3V476;P17081	Ras-related C3 botulinum toxin substrate 1;Ras-related C3 botulinum toxin substrate 3	RAC1;RAC3	1.38222	0.0414744	1.18291
	O15511;B1ALC0;O15511-2	Actin-related protein 2/3 complex subunit 5	ARPC5	1.81661	0.0152542	1.17939
	Q8NFL0	UDP-GlcNAc:betaGal beta-1,3-N-acetylglucosaminyltransferase 7	B3GNT7	1.46445	0.0343202	1.17721
	Q15907;B4DMK0;M0R2D0	Ras-related protein Rab-11B	RAB11B	1.88354	0.0130756	1.17149
	J3QRS3;P19105;O14950;J3KTJ1	Myosin regulatory light chain 12A;Myosin regulatory light chain 12B	MYL12A;MYL12B	2.20659	0.00621455	1.16891
	Q96JJ7;Q96JJ7-2;B4DIE3	Protein disulfide-isomerase TMX3	TMX3	1.4863	0.0326362	1.16749
	Q96CB9;Q96CB9-4;M0R1K5;Q96CB9-2;Q96CB9-3	5-methylcytosine rRNA methyltransferase NSUN4	NSUN4	1.66832	0.0214625	1.14974
	P63098;F6U1T9;D3YTA9;H7BYZ3	Calcineurin subunit B type 1	PPP3R1;WDR92	1.45174	0.0353395	1.14903
	O43294-2;O43294;H3BQC4;H3BSN4;H3BS04;H3BN49	Transforming growth factor beta-1-induced transcript 1 protein	TGFB1I1	1.46721	0.0341028	1.14252
	Q12882;Q12882-2;B4DML1	Dihydropyrimidine dehydrogenase [NADP(+)]	DPYD	1.49817	0.0317563	1.13981
	Q93052;C9JUT4;C9JXK9;C9JIY7;C9JT42;C9J3U9;C9J1K7;C9J5C8;C9J4E3;C9J2R5;C9JE51	Lipoma-preferred partner	LPP	1.44711	0.0357182	1.13973
	Q92629;Q92629-2;Q92629-3	Delta-sarcoglycan	SGCD	1.48583	0.0326716	1.1365
	Q9BVQ7-2;Q9BVQ7;Q9BVQ7-3;H0YCA5	Spermatogenesis-associated protein 5-like protein 1	SPATA5L1	1.31374	0.0485579	1.13318
	F5H0U5;Q9NZD2;H0YFS9;F5GZ49	Glycolipid transfer protein	GLTP	1.74402	0.0180293	1.13281
	P18124;A8MUD9;C9JIJ5;C9JZ88	60S ribosomal protein L7	RPL7	1.87862	0.0132245	1.13228
	B4DME2;Q9BZL4-4;Q9BZL4;K7EL81;Q9BZL4-3;B5MEC7;Q9BZL4-2;K7ER83	Protein phosphatase 1 regulatory subunit 12C	PPP1R12C	1.41015	0.0388911	1.12829
	Q08188	Protein-glutamine gamma-glutamyltransferase E;Protein-glutamine gamma-glutamyltransferase E 50 kDa catalytic chain;Protein-glutamine gamma-glutamyltransferase E 27 kDa non-catalytic chain	TGM3	1.61584	0.0242192	1.12778
	J3KN67;D6RGJ6		TPM3	1.39044	0.0406968	1.11712
	I3L3X1;K7EP40;F5H496;O95471-2;O95471	Claudin;Claudin-7	CLDN7	1.58591	0.0259472	1.11633
	P62851	40S ribosomal protein S25	RPS25	1.68492	0.0206576	1.11605
	Q6NZI2;Q6NZI2-3	Polymerase I and transcript release factor	PTRF	1.33591	0.0461413	1.11436
	H3BPG2;H3BQF2;H3BM91;H3BUL2;Q9H0A8-2;Q9H0A8	COMM domain-containing protein 4	COMMD4	1.53468	0.0291958	1.10958
	P08670;B0YJC4;B0YJC5;P07197-2;K7EKH6	Vimentin	VIM	1.31624	0.0482792	1.10298
	P05388;F8VWS0;Q3B7A4;F8VU65;F8VW21;F8VPE8;G3V210;F8VQY6;F8VRK7;F8VZS0;Q8NHW5;F8VWV4;F8VS58;F8W1K8	60S acidic ribosomal protein P0;60S acidic ribosomal protein P0-like	RPLP0;RPLP0P6	1.85037	0.0141133	1.08484
	Q8TD43;Q8TD43-3;Q8TD43-2;B4DIX5;M0R0H1;M0R3H6	Transient receptor potential cation channel subfamily M member 4	TRPM4	1.44906	0.0355582	1.08395
	Q6IAA8;F5GX19;F5H3Y3;H0YFI1;F5H479	Ragulator complex protein LAMTOR1	LAMTOR1	1.55565	0.0278195	1.07171
	O15127;H3BV04;H3BN93;H3BUB6;H3BPL9	Secretory carrier-associated membrane protein 2	SCAMP2	1.54406	0.028572	1.06194
	Q9Y572;Q9Y572-3	Receptor-interacting serine/threonine-protein kinase 3	RIPK3	1.30355	0.0497107	1.06031
	O43815-2;O43815	Striatin	STRN	1.3809	0.0416006	1.05203
	P62277	40S ribosomal protein S13	RPS13	1.99844	0.010036	1.04589
	Q15052;B7Z3C7;Q15052-2;C9JDI6;B1ANY6;E7ENL8;E7EU80	Rho guanine nucleotide exchange factor 6	ARHGEF6	1.88002	0.013182	1.04486
	P50479	PDZ and LIM domain protein 4	PDLIM4	1.53197	0.0293785	1.0394
	Q00765;B7Z332;B7Z510;H0Y8J8;B7Z681	Receptor expression-enhancing protein 5	REEP5	1.66905	0.0214264	1.0367
	P31944	Caspase-14;Caspase-14 subunit p19;Caspase-14 subunit p10	CASP14	1.34213	0.0454852	1.023
	P55060-3;P55060;P55060-4;B4DUC5;P55060-2	Exportin-2	CSE1L	1.32581	0.047227	1.0136
	Q5Y7A7;P01912	HLA class II histocompatibility antigen, DRB1-13 beta chain;HLA class II histocompatibility antigen, DRB1-3 chain	HLA-DRB1	1.7924	0.0161287	1.00929
	P62750;H7BY10;K7ERT8;A8MUS3;K7EJV9;K7EMA7	60S ribosomal protein L23a	RPL23A	1.65972	0.0218917	0.998009
	Q12933-4;Q12933-3;Q12933;Q12933-2;B1AMX9	TNF receptor-associated factor 2	TRAF2	2.46794	0.00340455	0.995828
	Q9UGM3-4;Q9UGM3-8;Q9UGM3-2;Q9UGM3-5;Q9UGM3-3;Q9UGM3;Q9UGM3-7;Q9UGM3-6;F8WEF7	Deleted in malignant brain tumors 1 protein	DMBT1	1.48343	0.0328526	0.972108
	P23634-7;P23634-6;P23634-8;P23634;P23634-5;P23634-4;P23634-3;P23634-2;H0YDG5;H7BZS8;H7BY13	Plasma membrane calcium-transporting ATPase 4	ATP2B4	1.36305	0.0433461	0.964556
	P62269;J3JS69	40S ribosomal protein S18	RPS18	1.52779	0.0296627	0.964343
	P46778;G3V1B3;M0R181;M0R3I5	60S ribosomal protein L21	RPL21	1.46617	0.0341846	0.960835
	P35556;D6RJI3;P35556-2;E9PHW4	Fibrillin-2	FBN2	1.40194	0.0396333	0.957166
	Q8NHY0-3;Q8NHY0-2;Q8NHY0	Beta-1,4 N-acetylgalactosaminyltransferase 2	B4GALNT2	1.37537	0.0421337	0.950181
	Q13131;Q13131-2;Q96E92	5-AMP-activated protein kinase catalytic subunit alpha-1	PRKAA1	1.54327	0.028624	0.942696
	P46781;B5MCT8;C9JM19;F2Z3C0;A8MXK4	40S ribosomal protein S9	RPS9	1.40938	0.0389601	0.938762
	P26447	Protein S100-A4	S100A4	1.85413	0.0139917	0.937401
	P46776;E9PLL6;E9PJD9;E9PLX7	60S ribosomal protein L27a	RPL27A	2.16185	0.0068889	0.914098
	O14684	Prostaglandin E synthase	PTGES	1.46837	0.0340118	0.911843
	P62854;Q5JNZ5	40S ribosomal protein S26;Putative 40S ribosomal protein S26-like 1	RPS26;RPS26P11	1.80607	0.015629	0.909189
	P62280;M0QZC5;M0R1H5;M0R1H6	40S ribosomal protein S11	RPS11	1.30688	0.049331	0.901397
	P05976-2	Myosin light chain 1/3, skeletal muscle isoform	MYL1	1.44191	0.0361485	0.898242
	P23141-3;P23141;P23141-2;H3BQV8;H3BSU0;Q9UKY3;H3BQR4;Q9UKY3-2	Liver carboxylesterase 1	CES1	1.47255	0.033686	0.892184
	E9PR22;Q9UKR0;Q9UKR0-2	Kallikrein-12	KLK12	1.60957	0.0245714	0.880954
	P62249;M0R210;M0R3H0;M0R1M5;M0QX76;Q6IPX4	40S ribosomal protein S16	RPS16	1.52156	0.0300912	0.876914
	P08758;D6RBL5;D6RBE9;E9PHT9;D6RCN3	Annexin A5;Annexin	ANXA5	1.40432	0.0394167	0.846704
	P62241;Q5JR95	40S ribosomal protein S8	RPS8	1.33162	0.0465994	0.843915
	Q96FQ6	Protein S100-A16	S100A16	2.56307	0.00273483	0.842148
	P09497-2;P09497;D6RJD1;H0Y9Q6	Clathrin light chain B	CLTB	1.42174	0.0378669	0.83882
	P30460	HLA class I histocompatibility antigen, B-8 alpha chain	HLA-B	1.85407	0.0139936	0.837459
	P03928	ATP synthase protein 8	MT-ATP8	1.57089	0.0268602	0.814534
	K7ERI7;K7EMH1;K7ELC4;K7EP65;K7EKS7;K7EJT5		RPL22	1.48526	0.0327145	0.81027
	P39900	Macrophage metalloelastase	MMP12	1.75222	0.0176921	0.807869
	P63167;F8VXL2;F8VRV5;F8VXI7	Dynein light chain 1, cytoplasmic	DYNLL1	1.30119	0.0499816	0.788241
	C9J9K3;P08865;A6NE09;C9JQR9	40S ribosomal protein SA	RPSA;RPSAP58	1.47792	0.0332721	0.724317
	M0R117;Q02543;M0R3D6;M0R1A7;M0R0P7	60S ribosomal protein L18a	RPL18A	1.42898	0.0372409	0.683779
	E9PDG2;H7C3C0;Q9HBG6-4;Q9HBG6-3;E7EQF4;Q9HBG6;Q9HBG6-2;Q9HBG6-5;B4DEY9;D6R8Z2;H0Y9I6;H0Y978;H0Y9Q2	Intraflagellar transport protein 122 homolog	IFT122	2.07966	0.00832415	0.661271
	H0YK61;H0YNK0;H0YNK8;Q5J8M3-3;Q5J8M3-2;Q5J8M3;H0YLP8;H0YMH5;H0YLG4;H0YN63	ER membrane protein complex subunit 4	EMC4	1.76248	0.0172791	0.527799

## Sheet: Biological processes (DAVID)
NR	Term	Count	%	PValue	Genes	Fold Enrichment	Bonferroni	Benjamini	FDR
	translation	20	13.6054	2.53595e-13	RPSA, RPS26P11, RPL27A, RPL26, RPS9, RPL23A, RPS8, RPS25, RPS26, RPS18, RPS16, RPL7, RPL18A, RPL22, RPL21, RPLP0, HARS2, RPS13, RPL11, RPS11	9.54986	2.07171e-10	2.95958e-11	3.9031e-10
	SRP-dependent cotranslational protein targeting to membrane	18	12.2449	1.54639e-18	RPSA, RPL27A, RPL26, RPS9, RPL23A, RPS8, RPS25, RPS26, RPS18, RPS16, RPL7, RPL18A, RPL22, RPLP0, RPL21, RPS13, RPL11, RPS11	23.133	1.2634e-15	1.2634e-15	2.38027e-15
	viral transcription	18	12.2449	3.46207e-17	RPSA, RPL27A, RPL26, RPS9, RPL23A, RPS8, RPS25, RPS26, RPS18, RPS16, RPL7, RPL18A, RPL22, RPLP0, RPL21, RPS13, RPL11, RPS11	19.4152	2.82851e-14	1.41426e-14	5.32897e-14
	nuclear-transcribed mRNA catabolic process, nonsense-mediated decay	18	12.2449	9.97991e-17	RPSA, RPL27A, RPL26, RPS9, RPL23A, RPS8, RPS25, RPS26, RPS18, RPS16, RPL7, RPL18A, RPL22, RPLP0, RPL21, RPS13, RPL11, RPS11	18.2731	9.07052e-14	2.26485e-14	1.66533e-13
	translational initiation	18	12.2449	1.24229e-15	RPSA, RPL27A, RPL26, RPS9, RPL23A, RPS8, RPS25, RPS26, RPS18, RPS16, RPL7, RPL18A, RPL22, RPLP0, RPL21, RPS13, RPL11, RPS11	15.8723	9.97757e-13	1.99507e-13	1.87628e-12
	rRNA processing	18	12.2449	2.01529e-12	RPSA, RPL27A, RPL26, RPS9, RPL23A, RPS8, RPS25, RPS26, RPS18, RPS16, RPL7, RPL18A, RPL22, RPLP0, RPL21, RPS13, RPL11, RPS11	10.1612	1.64648e-09	2.0581e-10	3.10201e-09
	mitochondrial electron transport, NADH to ubiquinone	14	9.52381	8.77271e-17	NDUFV3, NDUFS7, NDUFB4, NDUFS5, NDUFB10, NDUFB7, NDUFB9, NDUFV1, NDUFC2, NDUFAB1, NDUFA13, NDUFC2-KCTD14, NDUFS2, NDUFA12	34.5159	9.07052e-14	3.01981e-14	1.66533e-13
	mitochondrial respiratory chain complex I assembly	13	8.84354	1.08989e-13	NDUFV3, NDUFS7, NDUFB4, NDUFS5, NDUFB10, NDUFB7, NDUFB9, NDUFV1, NDUFC2, NDUFAB1, NDUFA13, NDUFS2, NDUFA12	24.9282	8.90725e-11	1.48455e-11	1.6781e-10
	protein transport	9	6.12245	0.0164284	PRAF2, SCAMP2, TMED3, RAB5C, ARF4, RAB5A, SNX3, TMED9, DMBT1	2.75254	0.999999	0.548908	22.5062
	small GTPase mediated signal transduction	8	5.44218	0.00424804	RAB8A, RAC3, RAB5C, ARF4, RAC1, RAB5A, RAB11B, RAB10	3.92864	0.969132	0.234742	6.34263
	movement of cell or subcellular component	6	4.08163	0.000712163	VIM, RAC1, MSN, ARPC5, VNN2, TPM3	8.42831	0.441245	0.0565429	1.09059
	muscle contraction	6	4.08163	0.00189526	MYL6, MYL1, MYL12B, MYL12A, MYOF, TPM3	6.77415	0.787731	0.131424	2.87782
	cytoplasmic translation	5	3.40136	4.83074e-05	RPL7, RPL22, RPLP0, RPL26, RPLP0P6	24.1612	0.0386994	0.00437575	0.0743311
	actin cytoskeleton organization	5	3.40136	0.0223981	DYNLL1, RAC3, RAC1, ARPC5, PALLD	4.64638	1	0.603613	29.4382
	Wnt signaling pathway	5	3.40136	0.0684914	TNIK, STRN, PRKAA1, TGFB1I1, SNX3	3.2301	1	0.864506	66.4486
	muscle filament sliding	4	2.72109	0.00371253	MYL6, MYL1, VIM, TPM3	12.7164	0.952107	0.223712	5.56431
	protein localization to plasma membrane	4	2.72109	0.0150633	RAB8A, TNIK, RAC1, RAB10	7.67021	0.999996	0.562504	20.8341
	ephrin receptor signaling pathway	4	2.72109	0.0339051	RAC1, ARPC4, MYL12A, ARPC5	5.61887	1	0.706318	41.1945
	cellular response to hypoxia	4	2.72109	0.0446486	GNB1, PRKAA1, SIRT2, PCK1	5.03357	1	0.775233	50.4934
	Arp2/3 complex-mediated actin nucleation	3	2.04082	0.0139087	ARPC4, ARPC4-TTLL3, ARPC5	16.4735	0.999989	0.558409	19.3936
	ribosomal large subunit biogenesis	3	2.04082	0.0177762	RPL7, RPL26, RPL11	14.4967	1	0.556961	24.1247
	actin filament polymerization	3	2.04082	0.0191551	RAC1, ARPC4, ARPC4-TTLL3	13.9391	1	0.564673	25.7478
	positive regulation of substrate adhesion-dependent cell spreading	3	2.04082	0.0283148	RAC3, RAC1, MYADM	11.3255	1	0.655852	35.733
	membrane organization	3	2.04082	0.0283148	RAB8A, SGCD, RAB10	11.3255	1	0.655852	35.733
	ribosome biogenesis	3	2.04082	0.0352094	RPS18, RPLP0, RPLP0P6	10.0671	1	0.704828	42.4048
	antigen processing and presentation	3	2.04082	0.0750969	HLA-DRB1, HLA-B, RAB10	6.5894	1	0.880687	69.9296
	cerebral cortex GABAergic interneuron development	2	1.36054	0.0163693	RAC3, RAC1	120.806	0.999999	0.569486	22.4346
	regulation of neuron maturation	2	1.36054	0.024454	RAC3, RAC1	80.5372	1	0.618331	31.688
	negative regulation of RNA splicing	2	1.36054	0.0483142	RPS26, RPS13	40.2686	1	0.789039	53.3379
	synaptic transmission, GABAergic	2	1.36054	0.0561381	RAC3, RAC1	34.5159	1	0.82592	58.9059
	establishment of protein localization to membrane	2	1.36054	0.0638982	RAB11B, RAB10	30.2014	1	0.854371	63.8097
	intraciliary retrograde transport	2	1.36054	0.0792289	IFT122, DYNLL1	24.1612	1	0.88644	71.9323
	cellular response to epinephrine stimulus	2	1.36054	0.0943102	ATP2B4, SIRT2	20.1343	1	0.920268	78.2325
TR	Term	Count	%	PValue	Genes	Fold Enrichment	Bonferroni	Benjamini	FDR
	blood coagulation	5	4.54545	0.0234779	HNF4A, AK3, HBG1, HBB, HBD	4.56304	1	0.948439	29.726
	oxygen transport	4	3.63636	8.59106e-05	HBG1, HBA1, HBB, HBD	44.7787	0.0521988	0.0521988	0.127488
	aging	4	3.63636	0.0739069	GCLC, SLC12A2, AGT, MMP7	4.07079	1	0.974914	68.0205
	tRNA transcription from RNA polymerase III promoter	3	2.72727	0.000508246	GTF3C5, GTF3C1, GTF3C4	83.96	0.271834	0.146674	0.75202
	5S class rRNA transcription from RNA polymerase III type 1 promoter	3	2.72727	0.000508246	GTF3C5, GTF3C1, GTF3C4	83.96	0.271834	0.146674	0.75202
	purine nucleotide biosynthetic process	3	2.72727	0.00218525	ADSL, HPRT1, PPAT	41.98	0.744641	0.36557	3.19612
	transcription from RNA polymerase III promoter	3	2.72727	0.0161328	GTF3C5, GTF3C1, GTF3C4	15.2655	0.999961	0.920915	21.4552
	bicarbonate transport	3	2.72727	0.0277222	SLC4A1, HBA1, HBB	11.4491	1	0.946272	34.1274
	cellular response to mechanical stimulus	3	2.72727	0.0657869	GCLC, AGT, MMP7	7.09521	1	0.985684	63.5945
	response to nutrient	3	2.72727	0.0707083	GCLC, ADSL, ENSA	6.80757	1	0.977925	66.3406
	extracellular matrix disassembly	3	2.72727	0.0740542	A2M, ACAN, MMP7	6.62842	1	0.959266	68.096
	cellular response to insulin stimulus	3	2.72727	0.075746	GCLC, SLC25A33, PPAT	6.54234	1	0.95367	68.9506
	transcription elongation from RNA polymerase II promoter	3	2.72727	0.0915029	IKBKAP, TCEB2, POLR2C	5.85767	1	0.957218	75.9471
	regulation of systemic arterial blood pressure by renin-angiotensin	2	1.81818	0.0348618	AGT, ENPEP	55.9733	1	0.957707	40.9558
	de novo' IMP biosynthetic process	2	1.81818	0.0348618	ADSL, PPAT	55.9733	1	0.957707	40.9558
	regulation of blood vessel size	2	1.81818	0.0574318	GCLC, HBB	33.584	1	0.990083	58.4488
	angiotensin maturation	2	1.81818	0.0629922	AGT, ENPEP	30.5309	1	0.989013	61.9435
	sulfur amino acid metabolic process	2	1.81818	0.0629922	GCLC, MTR	30.5309	1	0.989013	61.9435
	histone mRNA metabolic process	2	1.81818	0.0685201	SSB, SNRPF	27.9867	1	0.982164	65.1444
	purine ribonucleoside monophosphate biosynthetic process	2	1.81818	0.0740157	ADSL, PPAT	25.8338	1	0.967531	68.0763
	cellular response to nitric oxide	2	1.81818	0.0794792	MTR, GUCY1B3	23.9886	1	0.952157	70.7617
	maturation of LSU-rRNA	2	1.81818	0.0849109	EIF6, NHP2	22.3893	1	0.953861	73.2213
	estrous cycle	2	1.81818	0.0956791	ADNP, MMP7	19.7553	1	0.956623	77.5376
