# Supplementary material for: The response to neoadjuvant chemoradiotherapy with 5-fluorouracil in locally advanced rectal cancer patients: a predictive proteomic signature
Source: Clin Proteomics. 2018 Apr 13;15:16. doi: 10.1186/s12014-018-9192-2 (PMC5898006; doi:10.1186/s12014-018-9192-2)
Supplement: Supplementary file 4 — Additional file 4: Table S4. Proteins differentially expressed between PR and PR. [file 12014_2018_9192_MOESM4_ESM.xlsx]

## Sheet: PR vs TR
	Additional file 4. Proteins differentially expressed between PR and TR (p-value < 0.05).
TR	Protein IDs	Protein names	Genes names	(-Log) Student's T-test p-value PR_TR	p-value	Student's T-test Difference
	Q96SQ9;Q96SQ9-2;B4DJI0;M0R152;M0R057	Cytochrome P450 2S1	CYP2S1	3.04008	0.000911843	-1.45968
	P30481	HLA class I histocompatibility antigen, B-44 alpha chain	HLA-B	2.36086	0.00435652	-1.42019
	Q15800;Q15800-2	Methylsterol monooxygenase 1	MSMO1	2.37249	0.00424141	-1.40638
	Q04941;Q04941-2	Proteolipid protein 2	PLP2	2.23799	0.00578109	-1.40091
	F5H2T0;O95163;H0YDF3	Elongator complex protein 1	IKBKAP	2.39792	0.00400018	-1.38598
	Q5JUW8;Q92796-3;Q92796-2;Q92796	Disks large homolog 3	DLG3	2.4801	0.00331055	-1.38421
	E9PE15;P51790-4;B9EGJ9;P51790;P51790-2	H(+)/Cl(-) exchange transporter 3	CLCN3	2.15771	0.00695489	-1.37876
	Q86U44;F5H6D8;B4DTN4;B4E349;Q86U44-2	N6-adenosine-methyltransferase 70 kDa subunit	METTL3	2.40068	0.00397484	-1.37391
	Q9BYX2;Q9BYX2-2;Q9BYX2-4;Q9BYX2-3;Q9BYX2-6;Q9BYX2-5	TBC1 domain family member 2A	TBC1D2	2.26001	0.00549528	-1.3619
	C9J384;Q9BQ75-2;Q9BQ75;H7C515	Protein CMSS1	CMSS1	2.25079	0.00561319	-1.34516
	P10599;P10599-2	Thioredoxin	TXN	2.15839	0.006944	-1.33676
	O75976;O75976-2;J3QQJ4;J3QRJ9	Carboxypeptidase D	CPD	2.26185	0.00547205	-1.32383
	F8VWH2;P19075	Tetraspanin-8	TSPAN8	2.2246	0.00596211	-1.31178
	Q86UY8;Q86UY8-2;H7C3S8;H7C193	5-nucleotidase domain-containing protein 3	NT5DC3	1.97056	0.0107014	-1.31047
	Q5VTI5;Q9Y2H5	Pleckstrin homology domain-containing family A member 6	PLEKHA6	3.01158	0.000973688	-1.25752
	Q15382;C9J931;C9J469;F8WBL3	GTP-binding protein Rheb	RHEB	1.9669	0.010792	-1.25314
	Q9BQL6;G3V1L6;Q9BQL6-2;Q9BQL6-3;Q5JWV4	Fermitin family homolog 1	FERMT1	1.77164	0.0169184	-1.24931
	P04626-4;P04626;J3QLU9;B4DTR1;P04626-3;P04626-2;F5H1T4;J3KTI5;J3QRX1;J3QRJ7;J3KS21;J3QL83;J3KRI9;J3QLV2	Receptor tyrosine-protein kinase erbB-2	ERBB2	1.79444	0.0160531	-1.24916
	Q06203;D6RCC8	Amidophosphoribosyltransferase	PPAT	1.90255	0.0125156	-1.23817
	O95359;Q4VXL8;O95359-1;O95359-5	Transforming acidic coiled-coil-containing protein 2	TACC2	2.83412	0.00146514	-1.2335
	F5GXI4;Q5TG12;E9PGC5;Q15262-2;Q15262-3;B7ZMG0;Q15262;H0Y6P5;H0Y6V4	Receptor-type tyrosine-protein phosphatase kappa	PTPRK	1.79964	0.0158621	-1.23233
	B4E2X3;Q8N6R0-3;Q8N6R0-4;Q8N6R0;H3BLW2;Q8N6R0-2;Q8N6R0-1	Methyltransferase-like protein 13	METTL13	1.97246	0.0106547	-1.22804
	P11216;H0Y4Z6	Glycogen phosphorylase, brain form	PYGB	2.48862	0.00324624	-1.22538
	E9PN66;E9PKN9;E9PS55;E9PMW4;E9PQ46;E9PIN5;E9PIK4;E9PKZ4;E9PPM1;O14683;E9PNB3;E9PMY0	Tumor protein p53-inducible protein 11	TP53I11	2.68307	0.00207458	-1.21423
	Q9Y3A4	Ribosomal RNA-processing protein 7 homolog A	RRP7A	2.09389	0.00805582	-1.20533
	P13807-2;P13807;B7Z806;F5H1N8;M0QYU1;F5H3S3	Glycogen [starch] synthase, muscle	GYS1	2.28794	0.005153	-1.20272
	P55011;P55011-3;G3XAL9	Solute carrier family 12 member 2	SLC12A2	2.31593	0.00483137	-1.19941
	Q0VF96;Q0VF96-2	Cingulin-like protein 1	CGNL1	2.44697	0.00357298	-1.19392
	P15559-3;B4DLR8;H3BRK3;P15559-2;P15559	NAD(P)H dehydrogenase [quinone] 1	NQO1	2.06807	0.00854929	-1.19125
	P27482	Calmodulin-like protein 3	CALML3	1.67769	0.0210044	-1.17632
	P21399;Q9HBB2;Q5VZA6;F5H2R8;F5H143;F5H3Z7	Cytoplasmic aconitate hydratase	ACO1;IRP1	2.02874	0.00935966	-1.17174
	Q96A65;B7Z321;Q96A65-2	Exocyst complex component 4	EXOC4	1.61438	0.0243008	-1.16526
	P52788-2;P52788;B4DE40;H7C2R7	Spermine synthase	SMS	1.90914	0.0123271	-1.15722
	Q16880;D6RFW2	2-hydroxyacylsphingosine 1-beta-galactosyltransferase	UGT8	2.14432	0.00717266	-1.15107
	F8VUJ3;Q8N4A0;Q8N4A0-2	Polypeptide N-acetylgalactosaminyltransferase 4	POC1B-GALNT4;GALNT4	2.02462	0.00944887	-1.14586
	Q9UDY2-3;Q9UDY2;Q9UDY2-7;Q9UDY2-6;Q9UDY2-4;Q9UDY2-2;Q9UDY2-5;B1AN86;B1AN85	Tight junction protein ZO-2	TJP2	1.56811	0.0270327	-1.14541
	A8MU44;Q9UJC3	Protein Hook homolog 1	HOOK1	2.06685	0.00857334	-1.1426
	P35221;P35221-2;G3XAM7;F8W845;Q8N1C0;E5RIB1;E5RG03;E5RGY6;E5RHV7;E5RIC3;E5RJL0;E5RIE0;E5RGD2;E5RJ41;E5RJP7;E5RFM5;E5RGY7;P26232-4;P26232-6;E5RFG3;E5RFM3;E5RFK9;E5RGU3;E5RHJ5;H0YBB8;E5RGG4;E5RJ43;E5RGS1;E5RJZ2;E5RIT8;B9A010;A6NKP0	Catenin alpha-1	CTNNA1	2.62765	0.00235695	-1.14233
	J9JIC5;Q9HAS0;K7EII1;J3KRR1	Protein Njmu-R1	C17orf75	1.72906	0.0186612	-1.13836
	Q96BP3;F5H7P7;B4DWR9;D6RB19;D6RHV0;D6RA12;D6RDA4;H0Y8N5;D6R9Q1	Peptidylprolyl isomerase domain and WD repeat-containing protein 1	PPWD1	2.7406	0.00181719	-1.13287
	O15551;O95484;P56747	Claudin-3	CLDN3	1.66505	0.0216247	-1.13205
	Q9Y5L0-3;Q9Y5L0;C9J7E5;Q9Y5L0-1;E9PFH4;Q9Y5L0-5	Transportin-3	TNPO3	1.82155	0.0150817	-1.13127
	O75146	Huntingtin-interacting protein 1-related protein	HIP1R	1.74113	0.0181497	-1.13043
	C9J719;C9JJ78;Q15125	3-beta-hydroxysteroid-Delta(8),Delta(7)-isomerase	EBP	2.65607	0.00220765	-1.12831
	B2R9R8;Q9BQ13	BTB/POZ domain-containing protein KCTD14	KCTD14	2.09535	0.00802879	-1.12601
	F5H1X8;P50851-2;E9PEM5;H0YAC6;H0Y9N9;H0YA17	Lipopolysaccharide-responsive and beige-like anchor protein	LRBA	1.60949	0.0245759	-1.11805
	Q99707;B7ZLW7;B1ANE3;B4DFV0	Methionine synthase	MTR	1.92288	0.0119432	-1.11137
	Q14435;C9J2C3;E7EUL0;Q14435-2;C9J388	Polypeptide N-acetylgalactosaminyltransferase 3	GALNT3	1.67212	0.0212755	-1.10065
	Q96HR8-2;Q96HR8	H/ACA ribonucleoprotein complex non-core subunit NAF1	NAF1	1.54652	0.0284106	-1.09923
	Q9C040;Q9C040-2;C9J084;C9JVI3	Tripartite motif-containing protein 2	TRIM2	1.49899	0.0316964	-1.09443
	F5GZX4;F8W898;Q9H9Y6-2;Q9H9Y6;F5H643;H7C0D9;F8WDS4;F8WAK7;F8WBB9;F8WCS3;C9JJG2	DNA-directed RNA polymerase I subunit RPA2;DNA-directed RNA polymerase	POLR1B	1.47291	0.0336581	-1.08995
	P78329;Q08477-2;K7EK90	Leukotriene-B(4) omega-hydroxylase 1;Leukotriene-B(4) omega-hydroxylase 2	CYP4F2;CYP4F3	1.68648	0.0205835	-1.08373
	Q01581;D6RIW1	Hydroxymethylglutaryl-CoA synthase, cytoplasmic	HMGCS1	1.68202	0.020796	-1.0827
	E7EW20;Q9UM54-6;Q9UM54-4;Q9UM54-1;Q9UM54;Q9UM54-5;Q9UM54-2	Unconventional myosin-VI	MYO6	1.78744	0.016314	-1.0751
	Q9BYC5;G3XAD2;Q9BYC5-2;Q9BYC5-3	Alpha-(1,6)-fucosyltransferase	FUT8	1.46393	0.0343613	-1.06344
	Q00266;B1ANE6	S-adenosylmethionine synthase isoform type-1	MAT1A	1.98104	0.0104462	-1.06315
	O94887;F5GZ84;O94887-2;C9JWM9;C9JVQ5;H7C3E4;H7C447	FERM, RhoGEF and pleckstrin domain-containing protein 2	FARP2	1.48986	0.0323698	-1.063
	Q06210-2;Q06210	Glutamine--fructose-6-phosphate aminotransferase [isomerizing] 1	GFPT1	1.64214	0.0227961	-1.06265
	Q99996-3;H7BYL6	A-kinase anchor protein 9	AKAP9	1.79616	0.0159897	-1.06152
	O76071	Probable cytosolic iron-sulfur protein assembly protein CIAO1	CIAO1	1.36753	0.0429013	-1.05889
	Q8TB61-3;Q8TB61-2;Q8TB61;B4DDM2;F5H7Y9	Adenosine 3-phospho 5-phosphosulfate transporter 1	SLC35B2	1.8514	0.0140799	-1.0573
	P38935;F5H5K3;H3BRR1	DNA-binding protein SMUBP-2	IGHMBP2	1.67655	0.0210596	-1.05605
	P11908;P11908-2;D3YTJ7;H7C540;A6NMS2	Ribose-phosphate pyrophosphokinase 2	PRPS2	1.45212	0.0353086	-1.05372
	Q9BRQ8;Q9BRQ8-2	Apoptosis-inducing factor 2	AIFM2	1.32329	0.0475018	-1.05309
	Q9UHN6;Q9UHN6-2;B4E1B9;F5H6B2;H3BLX9;H3BLY0	Transmembrane protein 2	TMEM2	1.44253	0.0360969	-1.04916
	Q7Z7M9	Polypeptide N-acetylgalactosaminyltransferase 5	GALNT5	1.73183	0.0185426	-1.04415
	A0AVT1;A0AVT1-2;H0Y8S8;A0AVT1-4;H0Y9U5	Ubiquitin-like modifier-activating enzyme 6	UBA6	1.73424	0.01844	-1.03938
	P36952;P36952-2;C9JLM5	Serpin B5	SERPINB5	2.02365	0.00947	-1.03426
	O43768-4;A6NMQ3;C9JUF4;Q5T5H1;O43768-6;O43768-5;O43768-2;O43768;O43768-9;O43768-7;O43768-3	Alpha-endosulfine	ENSA	1.3171	0.0481837	-1.02898
	Q14978-2	Nucleolar and coiled-body phosphoprotein 1	NOLC1	1.63416	0.0232188	-1.02695
	P31151;Q86SG5	Protein S100-A7	S100A7	1.31946	0.0479226	-1.02338
	Q9UHB6;F8VQE1;Q9UHB6-2;F8VRN8;F8VS07;Q9UHB6-3	LIM domain and actin-binding protein 1	LIMA1;TRMT1	2.21761	0.00605885	-1.02231
	Q9Y6U3;Q9Y6U3-2;Q9Y6U3-3;E5RHX6;E5RHN8;F8WBX5;C9JGB6	Adseverin	SCIN	1.9261	0.011855	-1.01772
	P20336	Ras-related protein Rab-3A	RAB3A	1.42017	0.0380041	-1.01562
	A6H8Z3;Q15042;C9J837	Rab3 GTPase-activating protein catalytic subunit	RAB3GAP1	1.87081	0.0134645	-1.01455
	K7EKI0;Q92817	Envoplakin	EVPL	2.35383	0.00442762	-1.00742
	Q9H2U2;Q9H2U2-2;E2QRM6;Q9H2U2-3;H0Y9D8;Q9H2U2-6;D6R967;B4DFH3;D6RGV9;Q9H2U2-4;D6RGI1;H0YAK2;D6RAD3	Inorganic pyrophosphatase 2, mitochondrial	PPA2	1.39815	0.0399807	-1.00223
	Q99959;Q99959-2	Plakophilin-2	PKP2	1.75552	0.0175582	-0.998281
	P12830;Q9UII8;H3BNC6;H3BVI7;J3QKP1	Cadherin-1;E-Cad/CTF1;E-Cad/CTF2;E-Cad/CTF3	CDH1	1.3978	0.0400129	-0.995531
	P20839-7;P20839-6;C9J381;E7EQS0;P20839-2;P20839-4;P20839;P20839-3;P20839-5;C9K0R9;C9J029;H7C5T1;H7C511	Inosine-5-monophosphate dehydrogenase 1;Inosine-5-monophosphate dehydrogenase	IMPDH1	1.33801	0.0459187	-0.993097
	J3KQN6;B7ZKK9;Q16537	Serine/threonine-protein phosphatase 2A 56 kDa regulatory subunit epsilon isoform	PPP2R5E	1.51182	0.0307737	-0.980097
	P47929	Galectin-7	LGALS7	1.51049	0.0308681	-0.975114
	E7ERC6;H0Y9V7;P98194-2;P98194-4;P98194;P98194-3;P98194-8;P98194-5;P98194-6;P98194-7;H0Y8X9;H0Y9S7	Calcium-transporting ATPase;Calcium-transporting ATPase type 2C member 1	ATP2C1	1.37995	0.0416917	-0.974546
	Q9BVG4;A6NDF3	Protein PBDC1	PBDC1	1.45532	0.0350494	-0.970063
	Q14573	Inositol 1,4,5-trisphosphate receptor type 3	ITPR3	1.31137	0.0488236	-0.96656
	P29508;P29508-2	Serpin B3	SERPINB3	1.30531	0.0495097	-0.9639
	Q14126;J3KSI6	Desmoglein-2	DSG2	1.70245	0.0198404	-0.959997
	Q8NFQ8	Torsin-1A-interacting protein 2	TOR1AIP2	1.40255	0.0395776	-0.95721
	A8MV29;E7EU78;C9J1R1;Q9Y6K9;Q9Y6K9-2;C9JZ85;F8W9A9;C9J2V2;C9JH59;C9JN51;Q9Y6K9-3	NF-kappa-B essential modulator	IKBKG	1.35783	0.0438702	-0.947886
	P11217;P11217-2	Glycogen phosphorylase, muscle form	PYGM	1.47154	0.0337645	-0.947293
	H3BSW0;Q8N9N7	Leucine-rich repeat-containing protein 57	LRRC57	1.33901	0.0458131	-0.945782
	Q5TZA2;B1AKD8;Q5TZA2-2;Q8IVE0;Q86T23	Rootletin	CROCC	1.69321	0.020267	-0.944894
	P62820;B7Z8M7;E7END7;P62820-2;E7ETK2;P62820-3	Ras-related protein Rab-1A	RAB1A	1.33811	0.0459082	-0.94261
	O00443;F5H2B0;B4E2G4	Phosphatidylinositol 4-phosphate 3-kinase C2 domain-containing subunit alpha	PIK3C2A	1.38162	0.0415317	-0.940893
	P00492	Hypoxanthine-guanine phosphoribosyltransferase	HPRT1	1.62755	0.0235749	-0.93845
	P01833	Polymeric immunoglobulin receptor;Secretory component	PIGR	1.34337	0.0453555	-0.937773
	Q9Y5K6	CD2-associated protein	CD2AP	1.37326	0.0423389	-0.934709
	Q01968-2;Q01968	Inositol polyphosphate 5-phosphatase OCRL-1	OCRL	1.428	0.037325	-0.920984
	P19387;H3BRR2	DNA-directed RNA polymerase II subunit RPB3	POLR2C	1.33077	0.0466907	-0.919515
	J3QKK8		FAM213B	1.31294	0.0486474	-0.918395
	Q8NEU8;Q8NEU8-3;Q8NEU8-2;F8VXB0;F8VWV2;H0YH86	DCC-interacting protein 13-beta	APPL2	1.63942	0.0229393	-0.915489
	P41252;J3KR24;Q5TCC4;Q5TCD1;Q5TCC5;Q5TCD2;Q5TCC6;Q5TCC9	Isoleucine--tRNA ligase, cytoplasmic	IARS	1.31489	0.0484295	-0.914719
	P51812;F5GYC4;B4DG22;B7ZB17;B1AXG1;B1AXG2;D6R910;D6RHW7;D6RA62;D6RE03;Q5TI62;Q96GX5-2;Q96GX5-3;Q96GX5	Ribosomal protein S6 kinase alpha-3	RPS6KA3	1.38758	0.0409657	-0.912662
	C9JZR2;O60716-5;O60716-3;O60716-2;O60716;O60716-13;O60716-11;O60716-10;O60716-8;O60716-9;O60716-7;O60716-6;O60716-4;O60716-21;O60716-19;O60716-16;O60716-18;O60716-15;O60716-17;O60716-14;O60716-12;O60716-24;O60716-23;O60716-22;O60716-20;O60716-29;O60716-27;O60716-26;O60716-25;O60716-32;O60716-31;O60716-30;O60716-28;E9PKY0;E9PRE2;H0YC95;E9PKL1	Catenin delta-1	CTNND1	1.56564	0.0271869	-0.908985
	P04259	Keratin, type II cytoskeletal 6B	KRT6B	1.38699	0.0410214	-0.895844
	Q9H0J9;G5E9U9	Poly [ADP-ribose] polymerase 12	PARP12	1.72108	0.0190073	-0.888692
	Q9UIJ7;Q9UIJ7-3;Q9UIJ7-2	GTP:AMP phosphotransferase AK3, mitochondrial	AK3	1.57671	0.0265027	-0.885186
	P01610	Ig kappa chain V-I region WEA		1.72186	0.0189732	-0.882865
	Q9NSC7;K7EMB6	Alpha-N-acetylgalactosaminide alpha-2,6-sialyltransferase 1	ST6GALNAC1	1.43866	0.03642	-0.871688
	Q13546;Q13546-2	Receptor-interacting serine/threonine-protein kinase 1	RIPK1	1.46244	0.0344794	-0.868019
	Q9NY93-2;Q9NY93;H7C3E9;G3V0G3;F8WDT8;F8WEI3	Probable ATP-dependent RNA helicase DDX56	DDX56	1.30842	0.0491564	-0.863052
	Q13576;E7EWC2;F5H7S7;Q13576-2;J3KR91;D6R939;E9PDT6;D6RDK8;D6R999;D6RGC6	Ras GTPase-activating-like protein IQGAP2	IQGAP2	1.30164	0.0499298	-0.858353
	A6NCS6	Uncharacterized protein C2orf72	C2orf72	1.34028	0.0456794	-0.850874
	Q53GQ0;E9PI21;Q96EA9	Estradiol 17-beta-dehydrogenase 12	HSD17B12	1.58984	0.0257134	-0.842311
	O75683	Surfeit locus protein 6	SURF6	1.37364	0.0423019	-0.836924
	Q5R3B4;O95563	Mitochondrial pyruvate carrier 2	MPC2	1.45064	0.0354291	-0.830603
	P13667;C9JMN9	Protein disulfide-isomerase A4	PDIA4	1.4223	0.0378181	-0.821029
	Q96LJ7;H0YNC2	Dehydrogenase/reductase SDR family member 1	DHRS1	1.43748	0.0365191	-0.820249
	Q09328	Alpha-1,6-mannosylglycoprotein 6-beta-N-acetylglucosaminyltransferase A	MGAT5	1.39216	0.0405359	-0.793869
	P04745;Q5T085	Alpha-amylase 1;Alpha-amylase	AMY1A;AMY1B	1.51025	0.0308852	-0.773355
	M0R3D4;Q9UI14;M0R1H9;M0QXH1	Prenylated Rab acceptor protein 1	RABAC1	1.62175	0.0238919	-0.752556
	P01040;C9J0E4	Cystatin-A;Cystatin-A, N-terminally processed	CSTA	1.34541	0.045143	-0.680506
	Q9NUB1-2;Q9NUB1;Q9NUB1-4;Q6ZV30;Q9NUB1-3;Q5TF43	Acetyl-coenzyme A synthetase 2-like, mitochondrial;Acetyl-coenzyme A synthetase	ACSS1	1.3544	0.0442181	-0.630014
PR	Protein IDs	Protein names	Genes names	(-Log) Student's T-test p-value PR_TR	p-value	Student's T-test Difference
	Q8TD55;Q8TD55-2;C9J4A7	Pleckstrin homology domain-containing family O member 2	PLEKHO2	3.99183	0.000101899	1.84179
	P50479	PDZ and LIM domain protein 4	PDLIM4	4.01722	9.61125e-05	1.76614
	Q86WV6;J3QTB1	Stimulator of interferon genes protein	TMEM173	3.37983	0.000417033	1.67395
	P60660-2;F8W1R7;G8JLA2;G3V1V0;P60660;J3KND3;B7Z6Z4;F8VPF3;F8VZU9;F8W180;F8VXL3;H0YI43	Myosin light polypeptide 6	MYL6;PDE6H	3.21322	0.00061204	1.63439
	Q9Y625	Glypican-6;Secreted glypican-6	GPC6	3.9056	0.00012428	1.62226
	Q53GG5-2;Q53GG5;Q53GG5-3;D6RAF1	PDZ and LIM domain protein 3	PDLIM3	2.97419	0.00106123	1.61175
	Q9P0M6;Q5SQT3	Core histone macro-H2A.2	H2AFY2	2.95944	0.00109789	1.58043
	P26447	Protein S100-A4	S100A4	2.86167	0.00137509	1.55863
	O60493;O60493-2;O60493-3;O60493-4	Sorting nexin-3	SNX3	3.03064	0.00093188	1.55471
	P05976-2	Myosin light chain 1/3, skeletal muscle isoform	MYL1	3.23002	0.000588817	1.54919
	P62873;F6UT28;B1AKQ8;F5H100;F5H8J8;F5H0S8;E9PCP0;P16520	Guanine nucleotide-binding protein G(I)/G(S)/G(T) subunit beta-1	GNB1	3.55145	0.000280899	1.52909
	P23634-7;P23634-6;P23634-8;P23634;P23634-5;P23634-4;P23634-3;P23634-2;H0YDG5;H7BZS8;H7BY13	Plasma membrane calcium-transporting ATPase 4	ATP2B4	2.75396	0.00176214	1.51694
	Q4V9L6;F8VS22	Transmembrane protein 119	TMEM119	3.08659	0.000819238	1.51177
	Q8IXM6;Q8IXM6-2	Nurim	NRM	2.8672	0.00135769	1.50375
	Q13308;Q13308-6;Q13308-4;Q13308-2;Q13308-5;H0Y8F1;H7C5L0;F8WDG7	Inactive tyrosine-protein kinase 7	PTK7	2.47089	0.0033815	1.48058
	P09619;E5RJ14;E5RH16;E5RII0	Platelet-derived growth factor receptor beta	PDGFRB	2.78074	0.00165676	1.47757
	Q969G5;E9PIE3	Protein kinase C delta-binding protein	PRKCDBP	3.2442	0.000569902	1.47422
	P08670;B0YJC4;B0YJC5;P07197-2;K7EKH6	Vimentin	VIM	2.77793	0.00166752	1.47283
	Q8NHP8	Putative phospholipase B-like 2;Putative phospholipase B-like 2 32 kDa form;Putative phospholipase B-like 2 45 kDa form	PLBD2	2.95511	0.00110889	1.47211
	Q8NC56;H7C2Z0;Q8NC56-2;H0Y9B7;D6R958;H0Y8H8;D6RBV0	LEM domain-containing protein 2	LEMD2	2.6574	0.0022009	1.45318
	P04899;B4E2X5;P04899-3;P04899-2;B3KTZ0;P04899-4;F5GZL8	Guanine nucleotide-binding protein G(i) subunit alpha-2	GNAI2	2.53118	0.0029432	1.44976
	Q96RQ9;Q96RQ9-2;M0QYW8	L-amino-acid oxidase	IL4I1	2.85029	0.00141159	1.44754
	Q96BM9	ADP-ribosylation factor-like protein 8A	ARL8A	2.226	0.00594292	1.42448
	O43516;O43516-3;O43516-2;E9PB87;O43516-4	WAS/WASL-interacting protein family member 1	WIPF1	2.5574	0.00277077	1.42405
	Q9NY15;Q9NY15-2	Stabilin-1	STAB1	2.67051	0.00213545	1.42165
	E9PDG2;H7C3C0;Q9HBG6-4;Q9HBG6-3;E7EQF4;Q9HBG6;Q9HBG6-2;Q9HBG6-5;B4DEY9;D6R8Z2;H0Y9I6;H0Y978;H0Y9Q2	Intraflagellar transport protein 122 homolog	IFT122	2.09819	0.00797646	1.41227
	O43294-2;O43294;H3BQC4;H3BSN4;H3BS04;H3BN49	Transforming growth factor beta-1-induced transcript 1 protein	TGFB1I1	2.20482	0.00623993	1.40791
	P02747	Complement C1q subcomponent subunit C	C1QC	2.82579	0.00149352	1.3994
	J3QRS3;P19105;O14950;J3KTJ1	Myosin regulatory light chain 12A;Myosin regulatory light chain 12B	MYL12A;MYL12B	2.18175	0.00658037	1.38161
	Q8WX93-3;Q8WX93;Q8WX93-4;Q8WX93-8;Q8WX93-5;Q8WX93-2;Q8WX93-9;Q8WX93-7;H0YA05;F8WA26;D6R9F5;D6RBB1	Palladin	PALLD	2.15179	0.00705034	1.37901
	Q14699;G3XAJ6;C9JHG2;C9JRN3;C9JWQ9;F8WAR1	Raftlin	RFTN1	2.31231	0.00487181	1.36452
	Q05682;Q05682-6;Q05682-2	Caldesmon	CALD1	2.10474	0.00785706	1.35249
	Q9NR12;D6RH06;Q9NR12-5;Q9NR12-6;Q9NR12-4;D6RF83;H7BYK4;Q9NR12-3;D6RAN1	PDZ and LIM domain protein 7	PDLIM7	2.12848	0.00743909	1.35173
	Q9BQA9-2;Q9BQA9;J3KTF4;J3QRG5;J3KSJ5;J3QKS6;J3QQQ4;H0Y2X1;J3QRZ2;J3QLB7	Uncharacterized protein C17orf62	C17orf62	2.26592	0.00542101	1.35019
	Q14195-2;Q14195;F5GWI3;H0YBT4;D6RF19;H0YB87	Dihydropyrimidinase-related protein 3	DPYSL3	2.25561	0.00555124	1.3492
	P09543-2;P09543;B4DFN6;K7ERC4;K7EN66;C9K0L8;K7ERZ0	2,3-cyclic-nucleotide 3-phosphodiesterase	CNP	2.01174	0.0097333	1.34917
	Q6QNY1;J3QRU7;Q6QNY1-2	Biogenesis of lysosome-related organelles complex 1 subunit 2	BLOC1S2	2.37828	0.00418524	1.34909
	P06756-3;P06756;P06756-2	Integrin alpha-V;Integrin alpha-V heavy chain;Integrin alpha-V light chain	ITGAV	2.01022	0.00976742	1.34784
	B4DL14;P36542-2	ATP synthase subunit gamma;ATP synthase subunit gamma, mitochondrial	ATP5C1	2.52556	0.00298154	1.34768
	Q5VZR0;Q9H4G4	Golgi-associated plant pathogenesis-related protein 1	GLIPR2	2.34087	0.00456173	1.34529
	H7C410;H7C024;H7BZE9;H7BZL4		GPC1	2.53816	0.00289628	1.33755
	P05362;K7EKL8;E7ESS4	Intercellular adhesion molecule 1	ICAM1	2.03458	0.00923464	1.33551
	Q13418;B7Z418;B7Z1I0;E9PM54;E9PNR4;E9PQ52;E9PQ27	Integrin-linked protein kinase	ILK	2.05952	0.00871927	1.333
	Q9BWM7	Sideroflexin-3	SFXN3	2.39385	0.00403785	1.33198
	Q7L5N7;Q7L5N7-2	Lysophosphatidylcholine acyltransferase 2	LPCAT2	2.09699	0.00799853	1.32957
	C9J0J7;G5E9Q6;P35080-2	Profilin;Profilin-2	PFN2	3.32044	0.000478145	1.32715
	Q6NYC8;Q6NYC8-2;B1AZZ6	Phostensin	PPP1R18	1.91815	0.012074	1.32335
	A8MV58;Q16643;Q16643-2;D6R9W4;D6RFI1;F8W9Z3;D6R9Q9;D6RCR4	Drebrin	DBN1	2.06709	0.0085686	1.32154
	O60831;A6NP52;A6NM71	PRA1 family protein 2	PRAF2	1.92304	0.0119388	1.3162
	P09382;F8WEI7	Galectin-1	LGALS1	3.20564	0.000622816	1.31593
	Q96JY6;Q96JY6-5;Q96JY6-3;E5RGS7;H0YBP7;C9JS55;Q96JY6-4;F8WFB8;C9J760;C9J0X3;C9K0F0;C9JSR2;Q96JY6-2	PDZ and LIM domain protein 2	PDLIM2	1.87408	0.0133635	1.3157
	O60504;O60504-2;E5RHI2;H0YBA2;H0YAZ3;E5RJP2;E5RIA0;E5RH58;E7EQH0;H0YAT3;E5RHS8	Vinexin	SORBS3	2.11786	0.00762325	1.31286
	H3BPR6;H3BU57;H3BN13;H3BST1;Q9UL45-2;Q9UL45	Biogenesis of lysosome-related organelles complex 1 subunit 6	BLOC1S6	2.47801	0.00332652	1.30868
	P13611;P13611-5;E9PF17;P13611-3;P13611-2;P13611-4;D6RGZ6;Q86W61	Versican core protein	VCAN	2.04837	0.00894602	1.30153
	Q9Y6C2;H0Y7A0	EMILIN-1	EMILIN1	2.01657	0.00962565	1.29839
	Q12797-10;Q12797;E5RHK2;E5RHJ2;G3XAN5;E5RG29;E5RG56;Q12797-7;Q12797-4;Q12797-3;Q12797-9;Q12797-6;Q12797-5;Q12797-8;Q12797-2	Aspartyl/asparaginyl beta-hydroxylase	ASPH	1.81795	0.0152072	1.29815
	Q93077;Q7L7L0;P04908	Histone H2A type 1-C;Histone H2A type 3;Histone H2A type 1-B/E	HIST1H2AC;HIST3H2A;HIST1H2AB	2.01345	0.00969505	1.29598
	P04350;M0R2D3;M0QY85;M0QYM7;M0R0X0;M0QX14;M0R042;M0R1I1;M0R2T4	Tubulin beta-4A chain	TUBB4A	1.84855	0.0141726	1.29208
	Q13425;Q13425-2;H0YCS0;J3KT21;H7BY41	Beta-2-syntrophin	SNTB2	2.15481	0.00700148	1.29036
	P80723;P80723-2	Brain acid soluble protein 1	BASP1	1.83887	0.0144921	1.28977
	O15511;B1ALC0;O15511-2	Actin-related protein 2/3 complex subunit 5	ARPC5	1.97674	0.0105502	1.28794
	Q16527;F8VQR7;F8VW96	Cysteine and glycine-rich protein 2	CSRP2	1.86973	0.013498	1.28555
	Q86YV0-2;Q86YV0;M0QX12	RAS protein activator like-3	RASAL3	2.09991	0.00794493	1.28484
	Q99536;B4DPX4;B0AZP7;K7ESA3;K7ERT7;K7ENX2;K7EM19;K7EJM4;K7ER81	Synaptic vesicle membrane protein VAT-1 homolog	VAT1	2.12621	0.00747808	1.28146
	Q15417;F8WA86	Calponin-3	CNN3	2.34514	0.0045171	1.28111
	P08648;H0YIV7;B4E3F4	Integrin alpha-5;Integrin alpha-5 heavy chain;Integrin alpha-5 light chain	ITGA5	1.86747	0.0135684	1.27879
	Q8WUP2;Q8WUP2-3;Q8WUP2-2;E7EWE8;D6RAI6;E7EPI5;E7EN81;D6R9I4;D6RA19;D6R9V9	Filamin-binding LIM protein 1	FBLIM1	1.71323	0.019354	1.27742
	P23142-4;B1AHL2;B1AHM7;H7C1M6;B1AHM9;B1AHM8;B1AHN3;B1AHM6;B1AHM5;B1AHM4	Fibulin-1	FBLN1	2.72626	0.00187819	1.27627
	Q5JTV8;Q5JTV8-2;H0YD16;H0YDU3	Torsin-1A-interacting protein 1	TOR1AIP1	1.91055	0.0122871	1.27589
	O43920	NADH dehydrogenase [ubiquinone] iron-sulfur protein 5	NDUFS5	2.20224	0.00627711	1.27138
	Q9UBG0;E7EME3	C-type mannose receptor 2	MRC2	1.97154	0.0106773	1.27046
	F8W9H0;I3L3B4;E9PLN8;Q9BQB6-3;Q9BQB6-2;Q9BQB6;A8MV79	Vitamin K epoxide reductase complex subunit 1	VKORC1	1.94067	0.0114638	1.26969
	P29590;P29590-11;P29590-5;P29590-12	Protein PML	PML	2.05947	0.00872027	1.26701
	H0YNE9;Q92930;F5GY21;H0YMN7;H0YLJ8;H0YL94	Ras-related protein Rab-8B	RAB8B	1.99118	0.0102052	1.26591
	G5E9A6;P51784;Q5JXD3	Ubiquitin carboxyl-terminal hydrolase;Ubiquitin carboxyl-terminal hydrolase 11	USP11	1.78702	0.0163298	1.26537
	E9PIM6;E9PNQ8;P04216;J3QRJ3	Thy-1 membrane glycoprotein	THY1	2.4115	0.00387704	1.26389
	P00387-3;P00387-2;P00387;B1AHF3	NADH-cytochrome b5 reductase 3;NADH-cytochrome b5 reductase 3 membrane-bound form;NADH-cytochrome b5 reductase 3 soluble form	CYB5R3	1.95606	0.0110647	1.26335
	Q9BZE9-2;Q9BZE9;Q9BZE9-3;J3QR12;J3KRY8;J3QRW3;J3KRG1;J3QR50;C9JAL9;J3KRF7	Tether containing UBX domain for GLUT4	ASPSCR1	2.1276	0.00745418	1.26105
	O75934	Pre-mRNA-splicing factor SPF27	BCAS2	2.01191	0.00972949	1.2542
	Q13643	Four and a half LIM domains protein 3	FHL3	2.43373	0.00368358	1.25153
	G3V394;F8W6H6;Q9Y4I1-3;F8WE88;Q9Y4I1-2;Q9Y4I1;E7ERV5;G3V3C9;Q9UES5;O95317	Unconventional myosin-Va	MYO5A	2.87794	0.00132452	1.25148
	O14773;O14773-2;E7EV34	Tripeptidyl-peptidase 1	TPP1	1.86362	0.0136893	1.24913
	Q5VWQ8;Q5VWQ8-2;Q5VWQ8-5;H0Y3A3;Q5VWQ8-3;Q5VWQ8-4;F8WA47;F6R503	Disabled homolog 2-interacting protein	DAB2IP	2.18839	0.00648052	1.24863
	Q9Y3Z3;Q9Y3Z3-4;Q9Y3Z3-2;Q9Y3Z3-3;A6NDZ3	Deoxynucleoside triphosphate triphosphohydrolase SAMHD1	SAMHD1	2.08115	0.00829564	1.24076
	P02743	Serum amyloid P-component;Serum amyloid P-component(1-203)	APCS	1.70782	0.0195966	1.23872
	Q06136;K7ERC8;B4DMX0;K7EQS7	3-ketodihydrosphingosine reductase	KDSR	2.74256	0.00180901	1.23712
	Q92692-2;Q92692;K7EKE8	Nectin-2	PVRL2	2.05052	0.00890184	1.23682
	P55001-3;P55001-2;P55001	Microfibrillar-associated protein 2	MFAP2	1.73322	0.0184833	1.23616
	P02452;CON__Q862S4;I3L3H7	Collagen alpha-1(I) chain	COL1A1	2.04416	0.00903317	1.23236
	O96000;H3BPJ9;Q96II6	NADH dehydrogenase [ubiquinone] 1 beta subcomplex subunit 10	NDUFB10	2.43934	0.0036363	1.23073
	Q8N129	Protein canopy homolog 4	CNPY4	1.90771	0.0123677	1.22753
	Q8WWM9;K7EMC7	Cytoglobin	CYGB	1.97828	0.0105128	1.22283
	Q14761	Protein tyrosine phosphatase receptor type C-associated protein	PTPRCAP	2.08214	0.00827675	1.22255
	Q9UNH7;B4DJS7;Q9UNH7-2;G3V5X9;H0YJF8;G3V4Z5;G3V5U2;G3V2U1	Sorting nexin-6;Sorting nexin-6, N-terminally processed	SNX6	1.56844	0.0270122	1.22209
	E9PGQ4;Q96RU3-4;Q96RU3-3;Q96RU3-2;Q96RU3;H0Y7W6;E7EPB7	Formin-binding protein 1	FNBP1	1.8686	0.0135332	1.21892
	Q9UNN8	Endothelial protein C receptor	PROCR	1.87968	0.0131923	1.21686
	Q96PU8-5;Q96PU8-9;Q96PU8-8;Q96PU8-6;Q96PU8-3;Q96PU8;H0YG47;H0YFB7	Protein quaking	QKI	2.19057	0.00644807	1.21442
	Q9NZN4;B4DNU6	EH domain-containing protein 2	EHD2	2.006	0.00986279	1.21361
	P32942;K7ERN2;K7EP52;K7EQC7;K7ERF0;K7EMH0	Intercellular adhesion molecule 3	ICAM3	1.95315	0.0111391	1.21163
	Q99961;Q99961-3;M0QYE0;M0R0I3;Q99961-2;F5H5J3;Q99962;M0R2K6	Endophilin-A2	SH3GL1	1.6575	0.0220039	1.20835
	P07585;F8VXZ8;F8VUF6;F8VWU0;P07585-4;F8VX58;P07585-3;F8VNV6;H0YI87;H0YIH3;F8VNW0;F8VU58;F8VSI3;P07585-5	Decorin	DCN	2.18246	0.00656962	1.20583
	P15121;E9PCX2;E9PEF9	Aldose reductase	AKR1B1	1.64648	0.0225694	1.20405
	P01903;Q5SP06;Q30118;F5GZ59;P01906	HLA class II histocompatibility antigen, DR alpha chain	HLA-DRA	1.71172	0.0194214	1.20386
	O00468-6;O00468-7;O00468-3;O00468-5;O00468-4;O00468;O00468-2;H0Y5U1	Agrin;Agrin N-terminal 110 kDa subunit;Agrin C-terminal 110 kDa subunit;Agrin C-terminal 90 kDa fragment;Agrin C-terminal 22 kDa fragment	AGRN	1.61374	0.0243366	1.20345
	Q15052;B7Z3C7;Q15052-2;C9JDI6;B1ANY6;E7ENL8;E7EU80	Rho guanine nucleotide exchange factor 6	ARHGEF6	1.65205	0.0222818	1.20321
	Q9Y696;A6PVS0;O15247	Chloride intracellular channel protein 4	CLIC4	1.78073	0.016568	1.20271
	Q07954;H0YJI8;Q6PJ72	Prolow-density lipoprotein receptor-related protein 1;Low-density lipoprotein receptor-related protein 1 85 kDa subunit;Low-density lipoprotein receptor-related protein 1 515 kDa subunit;Low-density lipoprotein receptor-related protein 1 intracellular domain	LRP1	1.66083	0.0218358	1.19744
	Q05682-4;F5H1Z9;C9J813;C9JEK3;C9JE79;F8WE61	Caldesmon	CALD1	2.07646	0.00838571	1.19618
	P10909-2;P10909-4;P10909;P10909-5;H0YC35;P10909-3;H0YLK8;E7ERK6;H0YAS8;E7ETB4;E5RG36;E5RGB0;E5RH61;E5RJZ5	Clusterin;Clusterin beta chain;Clusterin alpha chain;Clusterin	CLU	1.81246	0.0154007	1.19384
	P53609-2;P53609	Geranylgeranyl transferase type-1 subunit beta	PGGT1B	1.91455	0.0121745	1.19262
	P26038	Moesin	MSN	1.76784	0.0170671	1.18769
	P48059;P48059-4;P48059-2;P48059-5;P48059-3;C9JF46;B4DPH6;H3BPU6;F8WB59;F8WC86	LIM and senescent cell antigen-like-containing domain protein 1	LIMS1	1.80982	0.0154946	1.1875
	P23141-3;P23141;P23141-2;H3BQV8;H3BSU0;Q9UKY3;H3BQR4;Q9UKY3-2	Liver carboxylesterase 1	CES1	1.65103	0.0223342	1.18688
	Q96S97;C9JZL8;C9J5M0;C9JC07;C9JJV6	Myeloid-associated differentiation marker	MYADM	1.70026	0.0199407	1.18598
	E9PGF5;Q59G71;C9JI43;H7C3Z4;C9JFT7		TNS1	1.62583	0.0236685	1.1849
	O95302;B7Z6H3;B7Z230;B7Z1G9;Q75LS8	Peptidyl-prolyl cis-trans isomerase FKBP9	FKBP9	1.76817	0.0170541	1.18242
	Q9NR99	Matrix-remodeling-associated protein 5	MXRA5	1.65879	0.0219387	1.18237
	P03928	ATP synthase protein 8	MT-ATP8	1.682	0.020797	1.18209
	A6NMH6;A6NFQ9;F8W8I8;Q92599-2;F6W7K9;Q92599;Q92599-3;C9JV02;C9J4G8;H7C604	Septin-8	2017-09-08	1.59158	0.0256106	1.18082
	P02745	Complement C1q subcomponent subunit A	C1QA	2.20842	0.00618842	1.18033
	P24844;P24844-2	Myosin regulatory light polypeptide 9	MYL9	1.57223	0.0267775	1.17615
	Q6NZI2;Q6NZI2-3	Polymerase I and transcript release factor	PTRF	1.86827	0.0135435	1.17362
	Q32P28;Q32P28-3;Q32P28-2;H7C0D1;E2QRI1;H7C2W6	Prolyl 3-hydroxylase 1	LEPRE1	1.54923	0.0282338	1.16452
	Q63ZY3-3;Q63ZY3;Q63ZY3-2;K7EIU4;K7ERU2;K7ES05;Q5W0W2	KN motif and ankyrin repeat domain-containing protein 2	KANK2	1.58567	0.0259615	1.16352
	P51911;B4DUX6;B7Z7E1;K7ENC5;K7EQ72;K7ERK4;K7ER02;K7ESJ2;K7ERM8	Calponin-1	CNN1	1.50197	0.0314797	1.16146
	Q03135;E9PCT5;P56539	Caveolin-1;Caveolin	CAV1	1.70498	0.0197251	1.15986
	G3V511;G3V3X5;Q14767;G3V254	Latent-transforming growth factor beta-binding protein 2	LTBP2	1.9406	0.0114657	1.15635
	Q5QJE6;J3KP30	Deoxynucleotidyltransferase terminal-interacting protein 2	DNTTIP2	1.97983	0.0104754	1.15623
	P29372-5;P29372-4;P29372-2;P29372;A2IDA3	DNA-3-methyladenine glycosylase	MPG	1.90588	0.01242	1.15581
	O14498;H0YL90;H0YN67	Immunoglobulin superfamily containing leucine-rich repeat protein	ISLR	1.92486	0.0118889	1.15481
	Q9BTV4	Transmembrane protein 43	TMEM43	1.69282	0.0202852	1.15468
	Q92629;Q92629-2;Q92629-3	Delta-sarcoglycan	SGCD	1.59256	0.0255529	1.15137
	B0I1T2;B0I1T2-4;B0I1T2-3;F8WEW9;B0I1T2-2	Unconventional myosin-Ig;Minor histocompatibility antigen HA-2	MYO1G	1.88691	0.0129745	1.14769
	F5H7C6;F5GYF7;F5H248;Q9UBW8;F5H4U8;F5H4Z0;F5H3M6;G3XAP1;F5GXT7	COP9 signalosome complex subunit 7a	COPS7A	2.05426	0.00882551	1.1475
	Q15746-2;Q15746;Q15746-4;Q15746-3;Q15746-6;Q15746-5;Q15746-7;B4DUE3;D6R9C2	Myosin light chain kinase, smooth muscle;Myosin light chain kinase, smooth muscle, deglutamylated form	MYLK	1.50627	0.0311695	1.14658
	Q96E39	RNA binding motif protein, X-linked-like-1	RBMXL1	2.24585	0.00567741	1.14657
	Q93052;C9JUT4;C9JXK9;C9JIY7;C9JT42;C9J3U9;C9J1K7;C9J5C8;C9J4E3;C9J2R5;C9JE51	Lipoma-preferred partner	LPP	1.5428	0.028655	1.14594
	O15460-2;O15460;C9JN43;C9JIG4;C9JCP0;C9JX45;A8MXE0;E7ERI1;E7ENX0;E7EPI9	Prolyl 4-hydroxylase subunit alpha-2	P4HA2	1.82077	0.0151088	1.14344
	Q9H3G5;C9JLV0;C9J6L4;C9JI22	Probable serine carboxypeptidase CPVL	CPVL	2.17397	0.00669931	1.14179
	Q96RF0-2;Q96RF0-3;Q96RF0	Sorting nexin-18	SNX18	2.15239	0.00704061	1.14042
	Q9Y680-3;Q9Y680-2;Q9Y680	Peptidyl-prolyl cis-trans isomerase FKBP7	FKBP7	1.85733	0.013889	1.14042
	Q6DD88;F5H6I7;C9JUU1;F5GWF8	Atlastin-3	ATL3	1.68791	0.0205159	1.13965
	Q9GZY8-2;H7C433;Q9GZY8-5;Q9GZY8-4;Q9GZY8-3;C9JHF5;E9PQX8;E9PPW6	Mitochondrial fission factor	MFF	1.95539	0.0110818	1.13817
	Q8IZU0	Protein FAM9B	FAM9B	1.62333	0.0238051	1.13748
	O15427;J3QQV2;J3QSC3;J3QQS9;J3KT83;J3QRA0;J3KTI8;J3QLE3;J3KTM6;J3QRU2;J3QRP8	Monocarboxylate transporter 4	SLC16A3	1.83291	0.0146923	1.13283
	P08758;D6RBL5;D6RBE9;E9PHT9;D6RCN3	Annexin A5;Annexin	ANXA5	1.52746	0.0296852	1.13012
	B4E241;P84103	Serine/arginine-rich splicing factor 3	SRSF3	1.71849	0.019121	1.12865
	Q6IBS0;D6RG15;H7C5I2	Twinfilin-2	TWF2	1.46378	0.0343732	1.12742
	E9PM75;Q9NTG7;E9PK80;E9PN58;Q9NTG7-2;E9PNA0	NAD-dependent protein deacetylase sirtuin-3, mitochondrial	SIRT3	1.96189	0.0109172	1.12718
	F8VPF7;Q96D96-4;Q96D96-3;Q96D96	Voltage-gated hydrogen channel 1	HVCN1	1.87149	0.0134434	1.12718
	Q9UH99;Q9UH99-2;H0Y686;B0QY64;B0QY63;B0QY68;B0QY66;B0QY67	SUN domain-containing protein 2	SUN2	1.65052	0.0223604	1.12248
	Q2TAM5;E9PKH5;Q04206-2;Q04206-3;Q04206;Q04206-4;E9PI38;E9PQS6;E9PKV4;E9PMD5;H0YCB4;E9PJR1;E9PRX2;E9PNV4	Transcription factor p65	RELA	1.46592	0.0342042	1.11901
	Q16555-2;Q16555;E5RFU4	Dihydropyrimidinase-related protein 2	DPYSL2	1.47315	0.0336395	1.11878
	P51888	Prolargin	PRELP	1.49357	0.0320945	1.11846
	P51884;CON__Q05443	Lumican	LUM	1.66231	0.0217616	1.11758
	F5GYZ5;F5H4R2;F5H3C5		SOD2	1.46032	0.0346481	1.11749
	P11117;E9PHY0;E9PQY3;B7Z7D2;F5GWV7;E9PP23;G5EA28;E9PKW9;E9PQW9;B7Z6U3;P11117-2	Lysosomal acid phosphatase	ACP2	1.5503	0.0281644	1.11616
	Q5SSJ5;Q5SSJ5-2;B0QZK4;Q5SSJ5-3;Q5SWC8;B0QZK9;B0QZK8;Q5SSJ5-5	Heterochromatin protein 1-binding protein 3	HP1BP3	1.65486	0.0221381	1.11439
	O95139;O95139-2	NADH dehydrogenase [ubiquinone] 1 beta subcomplex subunit 6	NDUFB6	2.20173	0.00628449	1.11426
	Q13488;Q13488-2;E9PM12;E9PNA6;E9PMC5;H0YEL3;K7ENA1	V-type proton ATPase 116 kDa subunit a isoform 3	TCIRG1	1.86543	0.0136323	1.11043
	P13797;B4DGB4;F8W8D8;B7Z6M1;B4DI60;H7C4N2;F2Z2Z9	Plastin-3	PLS3	1.36786	0.0428687	1.10888
	A2BF36;B0UZ92;B0V1V2;B0UZ95			1.67587	0.0210926	1.10595
	Q9H0U3;Q6P577	Magnesium transporter protein 1	MAGT1	1.93372	0.0116488	1.10522
	Q8N118-3;Q8N118-2;Q8N118	Cytochrome P450 4X1	CYP4X1	2.0113	0.00974316	1.10484
	Q9BSH4	Translational activator of cytochrome c oxidase 1	TACO1	2.04888	0.00893552	1.10427
	Q9UFM8;H7BXJ1;F5GZD0;Q9Y639-4;Q9Y639-5;Q9Y639;Q9Y639-3;Q9Y639-1;H3BQ94;H3BU51;F5GYM7	Neuroplastin	DKFZp566H1924;NPTN	1.79047	0.0162006	1.09624
	A2A2V1;P04156-2;P04156	Major prion protein	PRNP	1.45501	0.0350744	1.09412
	P35573;P35573-3	Glycogen debranching enzyme;4-alpha-glucanotransferase;Amylo-alpha-1,6-glucosidase	AGL	1.39744	0.0400461	1.088
	F5H1F3;P98095;P98095-2;H7C1A3;H7BXL0	Fibulin-2	FBLN2	2.07365	0.00844015	1.08648
	O15145;C9JZD1;F8VR50	Actin-related protein 2/3 complex subunit 3	ARPC3	1.51525	0.0305316	1.08431
	Q96JJ7;Q96JJ7-2;B4DIE3	Protein disulfide-isomerase TMX3	TMX3	1.33115	0.0466498	1.08012
	P19971;C9JGI3;P19971-2	Thymidine phosphorylase	TYMP	2.16668	0.00681271	1.07953
	Q0ZGT2-4;Q0ZGT2;H7BXY5;Q0ZGT2-3;Q0ZGT2-2;E7EUA0;E7ETM8	Nexilin	NEXN	1.33048	0.0467218	1.07575
	Q9Y6R0;M0QYC2;M0QXQ4;M0R0Q4;M0QZV7	Numb-like protein	NUMBL	1.58893	0.0257674	1.07545
	Q9Y6M9;E9PH64	NADH dehydrogenase [ubiquinone] 1 beta subcomplex subunit 9	NDUFB9	1.68118	0.0208363	1.07538
	P59998;P59998-3;F8WCF6;P59998-4;R4GN08;H7C0A3	Actin-related protein 2/3 complex subunit 4	ARPC4;ARPC4-TTLL3	1.59007	0.0256998	1.07486
	B4DJA5;P20339	Ras-related protein Rab-5A	RAB5A	1.40208	0.0396205	1.07485
	P21283;E7EV59	V-type proton ATPase subunit C 1	ATP6V1C1	1.51069	0.0308539	1.07439
	Q9HB40;Q9HB40-2;I3L4Z3;I3L4Z9;I3L2N6	Retinoid-inducible serine carboxypeptidase	SCPEP1	2.73554	0.00183848	1.06944
	Q9UMY4;Q9UMY4-2;Q9UMY4-3	Sorting nexin-12	SNX12	1.50232	0.0314543	1.06595
	Q8TB22-3;Q8TB22;Q8TB22-2;Q8TB22-4;H0Y9M1;H0Y9W3	Spermatogenesis-associated protein 20	SPATA20	1.72597	0.0187945	1.06542
	O94992	Protein HEXIM1	HEXIM1	1.47018	0.0338704	1.0614
	Q15404;Q15404-2	Ras suppressor protein 1	RSU1	1.64675	0.0225554	1.06129
	P10619;Q5JZH0;Q5JZG9	Lysosomal protective protein;Lysosomal protective protein 32 kDa chain;Lysosomal protective protein 20 kDa chain	CTSA	1.50768	0.0310685	1.05931
	P09871;F8WCZ6;H0Y5D1;F5H7T4;B5MCV4	Complement C1s subcomponent;Complement C1s subcomponent heavy chain;Complement C1s subcomponent light chain	C1S	1.50533	0.031237	1.05852
	P17540;D6R998;D6RHV3	Creatine kinase S-type, mitochondrial	CKMT2	1.44668	0.0357536	1.05753
	P13671	Complement component C6	C6	1.50076	0.0315675	1.0566
	Q53TN4-3;Q53TN4	Cytochrome b reductase 1	CYBRD1	1.46724	0.0341004	1.0549
	P10253;I3L3L3;I3L0S5	Lysosomal alpha-glucosidase;76 kDa lysosomal alpha-glucosidase;70 kDa lysosomal alpha-glucosidase	GAA	2.5015	0.00315137	1.05442
	Q99879;Q99877;Q93079;Q5QNW6;P62807;P58876;Q5QNW6-2;B4DR52;O60814;Q99880	Histone H2B type 1-M;Histone H2B type 1-N;Histone H2B type 1-H;Histone H2B type 2-F;Histone H2B type 1-C/E/F/G/I;Histone H2B type 1-D;Histone H2B;Histone H2B type 1-K;Histone H2B type 1-L	HIST1H2BM;HIST1H2BN;HIST1H2BH;HIST2H2BF;HIST1H2BC;HIST1H2BD;HIST1H2BK;HIST1H2BL	1.59414	0.0254601	1.05255
	Q00534	Cyclin-dependent kinase 6	CDK6	1.44966	0.0355091	1.04997
	D6RA08;D6R934;P02746;D6RGJ1	Complement C1q subcomponent subunit B	C1QB	1.55899	0.0276064	1.04787
	J3KNW4;Q14192;C9J3S8;F8WDA8	Four and a half LIM domains protein 2	FHL2	1.33242	0.0465136	1.04715
	P67936;K7EPB9;K7EMU5;K7EPV9	Tropomyosin alpha-4 chain	TPM4	1.31412	0.0485154	1.03912
	Q02809;B4DR87;Q5JXB7;Q5JXB9;Q5JXB8	Procollagen-lysine,2-oxoglutarate 5-dioxygenase 1	PLOD1	1.37848	0.0418331	1.03874
	P21980;B4DIT7;P21980-2;A2A299;P21980-3;A2A2A0	Protein-glutamine gamma-glutamyltransferase 2	TGM2	1.56343	0.0273256	1.0375
	Q9GZT6-2;Q9GZT6;B3KP87;H0YF06;H0YD95;E9PRC2;E9PPJ7;J3KN19;E9PKQ5	Coiled-coil domain-containing protein 90B, mitochondrial	CCDC90B	1.37043	0.0426157	1.03581
	P40261;F5H0R4	Nicotinamide N-methyltransferase	NNMT	1.53099	0.0294449	1.0351
	P83110;P83110-2	Serine protease HTRA3	HTRA3	1.38806	0.0409204	1.03246
	F5GWY5;O00592-2;O00592;F5H7A2	Podocalyxin	PODXL	1.59225	0.0255711	1.02761
	Q12882;Q12882-2;B4DML1	Dihydropyrimidine dehydrogenase [NADP(+)]	DPYD	1.58026	0.0262869	1.02689
	Q05682-5;E9PGZ1	Caldesmon	CALD1	1.41325	0.0386145	1.02677
	P22087;M0QXL5;M0R299;M0R2Q4;M0R0P1;M0R2U2;M0R1H0;M0R2B0	rRNA 2-O-methyltransferase fibrillarin	FBL	1.71569	0.0192446	1.02415
	Q9BUN8;B4E1G1;Q9BUN8-2;E5RGY0	Derlin-1	DERL1	1.38136	0.0415566	1.02378
	Q96HC4;F5H7Y0;E9PBF5;Q96HC4-4;D6RB78;H0Y8Y3;F5H0X8;D3YTJ1;Q96HC4-3;Q96HC4-2;H0YBI4;H0Y929;D6RAA1;D6RGG6;Q96HC4-5	PDZ and LIM domain protein 5	PDLIM5	1.3043	0.0496249	1.02358
	A6NN80			1.31076	0.0488922	1.02328
	Q9NWY4	UPF0609 protein C4orf27	C4orf27	1.31693	0.0482025	1.02202
	O00469;O00469-2;E7ETU9;B3KWS3;C9JXZ0;F8WEW3	Procollagen-lysine,2-oxoglutarate 5-dioxygenase 2	PLOD2	1.35829	0.0438238	1.02153
	Q86UX2;C9J2H1;G5E9D8;J3KQ60;Q86UX2-2;Q86UX2-3;Q86UX2-4;H7C5A6	Inter-alpha-trypsin inhibitor heavy chain H5	ITIH5	1.62809	0.0235456	1.02043
	P08107;P08107-2;E7EP94;Q5SP16	Heat shock 70 kDa protein 1A/1B	HSPA1A	1.71301	0.0193638	1.01937
	P55060-3;P55060;P55060-4;B4DUC5;P55060-2	Exportin-2	CSE1L	1.44697	0.0357298	1.01804
	Q92556;Q92556-2;H7C0N5;H7C0S6;H7C3P3;C9JIW2;C9IZR8	Engulfment and cell motility protein 1	ELMO1	1.48052	0.0330735	1.01776
	B4E1J0;F5H2F6;Q96AQ6-2;Q96AQ6;Q96AQ6-3	Pre-B-cell leukemia transcription factor-interacting protein 1	PBXIP1	2.27657	0.00528969	1.01656
	P55160;P55160-2;F8W050	Nck-associated protein 1-like	NCKAP1L	1.44811	0.0356361	1.01271
	Q08170;F6T1J1	Serine/arginine-rich splicing factor 4	SRSF4	1.32104	0.0477485	1.01242
	P51688;F5H6A3;I3NI22;I3L2I6;I3L4B7;I3L2L4	N-sulphoglucosamine sulphohydrolase	SGSH	1.62927	0.0234817	1.01211
	P62314;J3QLI9;J3QLR7	Small nuclear ribonucleoprotein Sm D1	SNRPD1	1.37127	0.0425334	1.01206
	Q9NQT5;Q9NQT5-2	Exosome complex component RRP40	EXOSC3	1.30529	0.0495119	1.0113
	Q8IWV7;Q8IWV7-2;H3BQF8;H3BUC4	E3 ubiquitin-protein ligase UBR1	UBR1	1.50305	0.0314015	1.00847
	P82979;F8VZQ9;F8VS12	SAP domain-containing ribonucleoprotein	SARNP	1.31584	0.0483237	1.00681
	P08253-2;P08253-3;P08253;H3BR66;H3BS34;H3BV48	72 kDa type IV collagenase;PEX	MMP2	1.51304	0.0306874	1.00575
	P54289-4;P54289-5;P54289;P54289-3;P54289-2;H0Y715;E7ERK3;B7Z658	Voltage-dependent calcium channel subunit alpha-2/delta-1;Voltage-dependent calcium channel subunit alpha-2-1;Voltage-dependent calcium channel subunit delta-1	CACNA2D1	1.35276	0.0443854	1.00523
	P23142;P23142-3;F8W7M9;P23142-2;B1AHL4;CON__ENSEMBL:ENSBTAP00000016046	Fibulin-1	FBLN1	1.36908	0.0427484	0.999587
	Q8N4T8;H0Y962;Q8N4T8-2;D6RAV8;D6RJF4;D6RGF2	Carbonyl reductase family member 4	CBR4	1.45409	0.0351488	0.998849
	Q9BVC6;F5H679	Transmembrane protein 109	TMEM109	1.33662	0.0460659	0.996896
	O95168;O95168-2;C9JXQ9;F2Z3P9	NADH dehydrogenase [ubiquinone] 1 beta subcomplex subunit 4	NDUFB4	1.51606	0.0304747	0.996611
	P11279;B4DWL3	Lysosome-associated membrane glycoprotein 1	LAMP1	1.4698	0.0339	0.99347
	Q6ZMP0;Q6ZMP0-2;B4DR13;Q6ZMP0-3	Thrombospondin type-1 domain-containing protein 4	THSD4	1.46988	0.0338938	0.990857
	P61009	Signal peptidase complex subunit 3	SPCS3	2.04395	0.00903754	0.990472
	Q5TAW7;Q9H9S4;B7ZBJ4;B7ZBJ5;B7ZBJ6	Calcium-binding protein 39-like	CAB39L	1.45482	0.0350897	0.989401
	Q9NZI8;Q9NZI8-2;REV__M0QZ54;REV__M0R118	Insulin-like growth factor 2 mRNA-binding protein 1	IGF2BP1	1.4578	0.0348498	0.986075
	Q92506	Estradiol 17-beta-dehydrogenase 8	HSD17B8	1.35396	0.0442629	0.983531
	C9JV49;B4DDY8;P49590;B4DQ67;C9JHI8;E9PG66;D6RJE6	Probable histidine--tRNA ligase, mitochondrial	HARS2	1.86638	0.0136025	0.982136
	Q14011;K7ELV6;K7ENX8;K7EJV5;K7ELT6;K7EMY9;K7EPM4;K7ER40;K7EQR7;D6W5Y5;B4E2X2;K7EQX4;K7ENN6;K7EIF7;K7EQL0	Cold-inducible RNA-binding protein	CIRBP	2.60071	0.00250778	0.981874
	Q9UGM3-4;Q9UGM3-8;Q9UGM3-2;Q9UGM3-5;Q9UGM3-3;Q9UGM3;Q9UGM3-7;Q9UGM3-6;F8WEF7	Deleted in malignant brain tumors 1 protein	DMBT1	1.31017	0.0489587	0.97512
	P51788-4;P51788-5;P51788-3;P51788	Chloride channel protein 2	CLCN2	1.39873	0.0399273	0.972616
	Q6UX71;Q6UX71-2;Q6UX71-3	Plexin domain-containing protein 2	PLXDC2	1.32709	0.047088	0.971622
	P36269;P36269-3;P36269-2;E7EUG3;H7C1X2	Gamma-glutamyltransferase 5;Gamma-glutamyltransferase 5 heavy chain;Gamma-glutamyltransferase 5 light chain	GGT5	1.76928	0.0170106	0.971334
	Q5JWF2-2;Q5JWF2;P63092-3;P63092-2;P63092;P63092-4;H0Y7F4;Q5JWE9;Q5JWF2-3	Guanine nucleotide-binding protein G(s) subunit alpha isoforms XLas;Guanine nucleotide-binding protein G(s) subunit alpha isoforms short	GNAS	1.54618	0.0284328	0.969769
	F8VU90;Q9NYL4-2;Q9NYL4;H0YHM7;E9PAR0	Peptidyl-prolyl cis-trans isomerase;Peptidyl-prolyl cis-trans isomerase FKBP11	FKBP11	2.31105	0.00488596	0.968421
	A6NLG9;P21810	Biglycan	BGN	1.48437	0.0327816	0.967914
	P04004;H0YJW9	Vitronectin;Vitronectin V65 subunit;Vitronectin V10 subunit;Somatomedin-B	VTN	1.50833	0.031022	0.965878
	P04083;Q5T3N1;Q5T3N0	Annexin A1;Annexin	ANXA1	1.5179	0.0303459	0.961672
	Q14697;F5H6X6;H0YFL4;E9PRF8;Q14697-3	Neutral alpha-glucosidase AB	GANAB	1.33943	0.0457688	0.961495
	B7Z9I3;O75787;B7Z413;H0Y750;H7C3E1;B7Z1I9;H7C240	Renin receptor	ATP6AP2	1.67976	0.0209045	0.958516
	Q96D15;M0QZH0;M0QYB8	Reticulocalbin-3	RCN3	1.41244	0.0386865	0.957337
	P37802	Transgelin-2	TAGLN2	1.39742	0.0400479	0.95551
	Q9UBR2	Cathepsin Z	CTSZ	1.30878	0.0491157	0.954419
	P01911	HLA class II histocompatibility antigen, DRB1-15 beta chain	HLA-DRB1	1.68561	0.0206248	0.95398
	P13760	HLA class II histocompatibility antigen, DRB1-4 beta chain	HLA-DRB1	1.34102	0.0456016	0.951461
	Q96CG8-3;Q96CG8;E5RK99;Q96CG8-2;E7EVQ5	Collagen triple helix repeat-containing protein 1	CTHRC1	1.34512	0.0451731	0.948114
	Q13641	Trophoblast glycoprotein	TPBG	1.36294	0.0433571	0.947485
	H7BZT4;P61956-2;P61956	Small ubiquitin-related modifier 2	SUMO2	1.49896	0.0316986	0.946021
	F5H0G8;P16050;B7ZA11;I3L175	Arachidonate 15-lipoxygenase	ALOX15	1.52772	0.0296674	0.942891
	Q9HBB8-2;Q9HBB8-4;Q9HBB8	Cadherin-related family member 5	CDHR5	1.58388	0.0260687	0.937861
	P09668;E9PKT6	Pro-cathepsin H;Cathepsin H mini chain;Cathepsin H;Cathepsin H heavy chain;Cathepsin H light chain	CTSH	1.37174	0.0424874	0.936312
	Q5ZPR3-3;Q5ZPR3-4;Q5ZPR3;H0YL10;Q5ZPR3-2;H0YN29;H0YLT8;H0YN85;H0YK40;H0YK59	CD276 antigen	CD276	1.35053	0.0446139	0.932076
	O95817;C9JFK9	BAG family molecular chaperone regulator 3	BAG3	1.30997	0.0489813	0.930369
	Q9H0H5;F8VRD2;H0YIK5;F8VVY0;F8VXH1;F8VUW9;F8VV39;F8VS54;F8VWX0;F8W0L1;F8VZ66;F8W1E5;F8VV47;F8VWY4;F8VVE5	Rac GTPase-activating protein 1	RACGAP1	1.56692	0.0271069	0.926621
	Q13596-2;Q13596;A6NKH4;H0YK42;Q13596-3;H0YK43	Sorting nexin-1	SNX1	1.58851	0.0257923	0.920718
	O75937	DnaJ homolog subfamily C member 8	DNAJC8	1.37968	0.0417177	0.916851
	Q00577	Transcriptional activator protein Pur-alpha	PURA	1.52341	0.0299633	0.910734
	P35244;B5MC59	Replication protein A 14 kDa subunit	RPA3	1.43021	0.0371356	0.910616
	E7EPT4;P19404	NADH dehydrogenase [ubiquinone] flavoprotein 2, mitochondrial	NDUFV2	1.32022	0.0478388	0.909697
	P17568	NADH dehydrogenase [ubiquinone] 1 beta subcomplex subunit 7	NDUFB7	1.55293	0.0279943	0.906777
	Q6ZS30-1;Q6ZS30;H7C3C8	Neurobeachin-like protein 1	NBEAL1	1.4488	0.0355795	0.897712
	O95498-6;O95498	Vascular non-inflammatory molecule 2	VNN2	1.40817	0.0390688	0.895999
	E7EUU1;Q8N2S1-2;E7ENG9;Q8N2S1-3;Q8N2S1;F5GXC9;M0QZX0;Q8N2S1-4;M0QYE9;F8WAA0;M0QXV3;M0R351	Latent-transforming growth factor beta-binding protein 4	LTBP4	1.52281	0.0300047	0.891715
	Q16658;J3KNT0;C9JFC0;H7BYX5;C9JPH9	Fascin	FSCN1	1.36059	0.0435923	0.891505
	H3BN02;P20702	Integrin alpha-X	ITGAX	1.37736	0.0419411	0.891033
	Q8NCN5;A8MT40;H3BQG3;B7ZAR9;B3KSE1;H3BU60;H3BV59	Pyruvate dehydrogenase phosphatase regulatory subunit, mitochondrial	PDPR	1.35905	0.0437472	0.89057
	Q8IUX4;Q9HC16-3;Q8IUX4-2;Q8IUX4-3	DNA dC->dU-editing enzyme APOBEC-3F	APOBEC3F	1.31568	0.0483415	0.889392
	P08571;D6RFL4	Monocyte differentiation antigen CD14;Monocyte differentiation antigen CD14, urinary form;Monocyte differentiation antigen CD14, membrane-bound form	CD14	1.35107	0.0445584	0.887067
	P49821;G3V0I5;P49821-2;B4DE93;E9PMX3;E9PQP1;E9PLC6;E9PJL9;H0YE81;E9PPS5;H0YD04;E9PPD6	NADH dehydrogenase [ubiquinone] flavoprotein 1, mitochondrial	NDUFV1	1.41434	0.0385177	0.878229
	O00754;O00754-2;M0QZ24;M0R174;M0R2P5;M0QYZ1	Lysosomal alpha-mannosidase;Lysosomal alpha-mannosidase A peptide;Lysosomal alpha-mannosidase B peptide;Lysosomal alpha-mannosidase C peptide;Lysosomal alpha-mannosidase D peptide;Lysosomal alpha-mannosidase E peptide	MAN2B1	1.32597	0.0472096	0.875516
	P09486;F5GY03;E5RK62	SPARC	SPARC	1.33535	0.0462009	0.872514
	Q13951;J3KS23	Core-binding factor subunit beta	CBFB	1.99839	0.0100371	0.867458
	P31431-2;P31431;B4E1S6	Syndecan-4;Syndecan	SDC4	1.35965	0.0436868	0.864217
	H3BTB7;H3BRF5;Q5JPH6	Probable glutamate--tRNA ligase, mitochondrial	EARS2	1.368	0.0428549	0.857424
	Q6PJG6;F8WDN5;Q6PJG6-3;Q6PJG6-2	BRCA1-associated ATM activator 1	BRAT1	1.31243	0.0487046	0.846345
	B4DR61;P61619;P61619-3;F8W776;Q8TC24;Q9H9S3-2;Q9H9S3-3;Q9H9S3;H7C1Q9;C9JXC6;H7C069;A6NK38;F2Z2C7;A6NIF9;C9JJV4	Protein transport protein Sec61 subunit alpha isoform 1	SEC61A1	1.49517	0.0319764	0.83753
	B4DLH2;Q8N357	Solute carrier family 35 member F6	C2orf18;SLC35F6	1.55034	0.0281618	0.836398
	P06400;Q92728	Retinoblastoma-associated protein	RB1	1.56492	0.027232	0.826948
	P50897;P50897-2;E9PSE5	Palmitoyl-protein thioesterase 1	PPT1	1.68344	0.0207281	0.826317
	P05997	Collagen alpha-2(V) chain	COL5A2	1.62169	0.0238952	0.82562
	Q3L8U1-2;Q3L8U1-3;Q3L8U1;H3BTW3;J3KRH9;J3KSW5	Chromodomain-helicase-DNA-binding protein 9	CHD9	1.3133	0.0486071	0.818871
	P32456	Interferon-induced guanylate-binding protein 2	GBP2	1.79894	0.0158877	0.810836
	P49326-3;P49326;E9PJF3;P49326-2;E9PQ84;E9PP51	Dimethylaniline monooxygenase [N-oxide-forming] 5;Flavin-containing monooxygenase	FMO5	1.61971	0.0240044	0.802263
	O75348;F2Z307;C9JRT2;O95670-2;O95670	V-type proton ATPase subunit G 1	ATP6V1G1	1.30678	0.0493424	0.780661
	P02748	Complement component C9;Complement component C9a;Complement component C9b	C9	1.44653	0.035766	0.78039
	O60749;D6RC15	Sorting nexin-2	SNX2	1.33899	0.0458152	0.723674
	F8VWT9;F8VPX9;H0YIL8;F8W0W5		HECTD4	1.89477	0.0127418	0.686071
	Q9P0J1;Q9P0J1-2;E5RIV4;E5RIE5;E5RI96	[Pyruvate dehydrogenase [acetyl-transferring]]-phosphatase 1, mitochondrial	PDP1	1.55922	0.0275918	0.679886
	P46108	Adapter molecule crk	CRK	1.67442	0.0211631	0.583145

## Sheet: Biological processes (DAVID)
PR	Term	Count	%	PValue	Genes	Fold Enrichment	Bonferroni	Benjamini	FDR
	oxidation-reduction process	20	6.77966	0.0052436	CYB5R3, PDPR, IL4I1, CBR4, VAT1, SOD2, FMO5, CYP4X1, ALOX15, P4HA2, PLOD1, STAB1, PLOD2, AKR1B1, CYBRD1, VKORC1, KDSR, DPYD, ASPH, HSD17B8	2.01169	0.999831	0.303637	8.45808
	cell adhesion	19	6.44068	0.000758698	ICAM1, LPP, PODXL, ICAM3, PTK7, CDHR5, VTN, TPBG, EMILIN1, THY1, ISLR, SORBS3, ITGAX, ITGA5, STAB1, ITGAV, VCAN, COL1A1, TGFB1I1	2.46487	0.714595	0.0919443	1.2677
	extracellular matrix organization	17	5.76271	2.01344e-07	ICAM1, LUM, ICAM3, VTN, SPARC, DCN, COL5A2, EMILIN1, FBLN1, BGN, ITGAX, ITGA5, ITGAV, MFAP2, VCAN, COL1A1, AGRN	5.16471	0.000332566	0.000332566	0.000338445
	positive regulation of GTPase activity	15	5.08475	0.0939198	ICAM1, SNX18, DAB2IP, LIMS1, RSU1, ARHGEF6, NCKAP1L, RACGAP1, ELMO1, THY1, FNBP1, RASAL3, PDGFRB, GNAS, AGRN	1.58087	1	0.842999	80.9453
	innate immune response	14	4.74576	0.0297215	DAB2IP, APCS, C6, CLU, ANXA1, PML, C1S, C1QC, APOBEC3F, C1QA, C1QB, TMEM173, CD14, DMBT1	1.93871	1	0.638406	39.7805
	cell-cell adhesion	13	4.40678	0.0021146	DAB2IP, TWF2, CNN3, PDLIM5, CALD1, BAG3, FSCN1, SNX2, SNX1, HSPA1A, TAGLN2, DBN1, SH3GL1	2.85645	0.969712	0.176572	3.4957
	cell migration	12	4.0678	0.000154865	CTHRC1, ITGAV, GPC6, PODXL, FSCN1, PTK7, PDGFRB, ARPC5, SDC4, PALLD, BRAT1, ELMO1	4.15438	0.225748	0.0314761	0.259999
	muscle contraction	11	3.72881	1.23596e-05	MYL6, SORBS3, CKMT2, CALD1, MYL1, MYL12B, MYL12A, ASPH, MYLK, TPM4, MYL9	6.12156	0.0202111	0.00678295	0.0207736
	response to drug	10	3.38983	0.07042	ICAM1, LGALS1, RELA, ANXA1, NCKAP1L, GNAS, DPYSL2, COL1A1, NNMT, SOD2	1.95875	1	0.795518	70.6963
	positive regulation of cell migration	10	3.38983	0.00389357	ITGA5, ITGAV, PODXL, ILK, SUN2, PDGFRB, COL1A1, CTSH, MYADM, MYLK	3.2362	0.998411	0.253935	6.34721
	protein folding	10	3.38983	0.00336785	FKBP9, FKBP7, APCS, GANAB, GNAI2, GNB1, LTBP4, BAG3, TMX3, FKBP11	3.30812	0.996201	0.233089	5.51289
	endocytosis	10	3.38983	0.000557408	SNX18, FNBP1, SNX6, MRC2, SNX2, RAB5A, DPYSL2, WIPF1, EHD2, SH3GL1	4.28389	0.601917	0.0803259	0.932847
	leukocyte migration	10	3.38983	0.000212218	SLC16A3, ICAM1, CAV1, ITGAX, PROCR, ITGA5, ITGAV, PODXL, COL1A1, MSN	4.88083	0.295749	0.0344545	0.356125
	nucleosome assembly	10	3.38983	0.000175779	HIST1H2BM, HIST1H2BC, HIST1H2BN, HIST1H2BD, HIST1H2BK, HIST1H2BL, HP1BP3, HIST2H2BF, HIST1H2BH, H2AFY2	5.00387	0.252045	0.031753	0.295062
	positive regulation of gene expression	9	3.05085	0.0743423	CAV1, FBLN1, LIMS1, VIM, QKI, CDK6, HSPA1A, MSN, CTSH	2.04548	1	0.809362	72.7068
	angiogenesis	8	2.71186	0.081831	TYMP, CAV1, DAB2IP, ITGA5, CLIC4, ITGAV, MMP2, THY1	2.13618	1	0.824691	76.1902
	ion transmembrane transport	8	2.71186	0.0634603	TCIRG1, ATP6V1C1, CLCN2, ATP2B4, SFXN3, ASPH, ATP6V1G1, HVCN1	2.26842	1	0.791897	66.7819
	receptor-mediated endocytosis	8	2.71186	0.0373664	LRP1, PDLIM7, STAB1, PPT1, VTN, SPARC, CD14, DMBT1	2.56112	1	0.655723	47.2781
	protein homooligomerization	8	2.71186	0.0294276	MFF, CAV1, DERL1, ATL3, TGM2, DPYSL3, PRNP, SOD2	2.69135	1	0.642279	39.4731
	Fc-gamma receptor signaling pathway involved in phagocytosis	8	2.71186	0.00554111	ARPC3, MYO1G, NCKAP1L, ARPC4, WIPF1, ARPC5, CRK, ELMO1	3.75094	0.999897	0.307311	8.9172
	osteoblast differentiation	8	2.71186	0.00181988	MRC2, FHL2, VCAN, COL1A1, TMEM119, TPM4, FBL, CBFB	4.58047	0.950668	0.162229	3.01548
	movement of cell or subcellular component	8	2.71186	0.000593564	ARPC3, CALD1, VIM, MSN, ARPC5, TPM4, VNN2, ELMO1	5.53917	0.625011	0.0784868	0.993072
	mitochondrial respiratory chain complex I assembly	8	2.71186	8.47113e-05	NDUFB4, NDUFS5, NDUFB10, NDUFB6, NDUFB7, NDUFB9, NDUFV1, NDUFV2	7.56141	0.130597	0.0230549	0.142298
	mitochondrial electron transport, NADH to ubiquinone	8	2.71186	1.60564e-05	NDUFB4, NDUFS5, NDUFB10, NDUFB6, NDUFB7, NDUFB9, NDUFV1, NDUFV2	9.72181	0.0261766	0.0066094	0.0269862
	blood coagulation	7	2.37288	0.0895306	BLOC1S6, PROCR, RAB5A, VKORC1, COL1A1, ANXA5, EHD2	2.26534	1	0.834988	79.3329
	response to hypoxia	7	2.37288	0.0696843	CAV1, PLOD1, PLOD2, PML, CYGB, MMP2, SOD2	2.42339	1	0.800614	70.304
	defense response to virus	7	2.37288	0.059248	TMEM173, ITGAX, RELA, PML, SAMHD1, APOBEC3F, DMBT1	2.5262	1	0.783192	64.1792
	regulation of cell shape	7	2.37288	0.0304598	ICAM1, ANXA1, FBLIM1, MYL12B, MSN, MYL12A, WIPF1	2.9773	1	0.632855	40.546
	actin cytoskeleton organization	7	2.37288	0.0221781	PFN2, PDLIM7, FSCN1, FHL3, ARPC5, PALLD, ELMO1	3.20633	1	0.594922	31.4081
	complement activation, classical pathway	7	2.37288	0.0063698	C1QA, C1QB, C9, C6, CLU, C1S, C1QC	4.21033	0.999974	0.323609	10.1847
	positive regulation of cell-substrate adhesion	7	2.37288	3.66382e-05	RSU1, ALOX15, LIMS1, FBLN2, ITGA5, VTN, EMILIN1	10.969	0.0587321	0.0120325	0.0615685
	glycosaminoglycan metabolic process	7	2.37288	7.15353e-06	BGN, GPC6, VCAN, AGRN, DCN, SDC4, GPC1	14.3732	0.0117481	0.00589141	0.0120239
	cell cycle arrest	6	2.0339	0.0883188	CAB39L, ILK, PML, CDK6, RB1, PRNP	2.53388	1	0.837727	78.8656
	protein stabilization	6	2.0339	0.0784716	LAMP1, PFN2, BAG3, CLU, PML, HSPA1A	2.62703	1	0.818938	74.6828
	positive regulation of neuron projection development	6	2.0339	0.0168107	DAB2IP, TWF2, NPTN, PTK7, DPYSL3, SNX3	4.01434	1	0.530909	24.797
	complement activation	6	2.0339	0.0153695	C1QA, C1QB, C6, CLU, C1S, C1QC	4.10663	1	0.518607	22.9223
	ephrin receptor signaling pathway	6	2.0339	0.0146808	ARPC3, ARPC4, MYL12A, ARPC5, CRK, MMP2	4.15438	1	0.512567	22.0111
	wound healing	6	2.0339	0.0109804	ALOX15, PTK7, PDGFRB, DCN, SPARC, SDC4	4.46596	1	0.444778	16.9389
	positive regulation of osteoblast differentiation	6	2.0339	0.00326452	CTHRC1, PDLIM7, ILK, CD276, GNAS, TMEM119	5.95461	0.995492	0.236689	5.34808
	regulation of actin cytoskeleton organization	6	2.0339	0.00109343	TWF2, LRP1, FSCN1, ILK, PDGFRB, CRK	7.60163	0.835908	0.113513	1.82217
	vesicle organization	6	2.0339	9.07701e-05	SNX18, CAV1, SNX6, SNX2, SNX1, SNX12	12.7599	0.139257	0.0211949	0.152469
	integrin-mediated signaling pathway	5	1.69492	0.0845941	FBLN1, ITGAX, ITGA5, ITGAV, ILK	3.00738	1	0.827823	77.3664
	negative regulation of protein kinase activity	5	1.69492	0.0845941	BGN, ILK, DCN, RB1, THY1	3.00738	1	0.827823	77.3664
	ossification	5	1.69492	0.0451756	ALOX15, PDLIM7, SPARC, TMEM119, COL5A2	3.72163	1	0.708218	54.0243
	viral entry into host cell	5	1.69492	0.0451756	ICAM1, LAMP1, ITGA5, ITGAV, HSPA1A	3.72163	1	0.708218	54.0243
	actin filament organization	5	1.69492	0.0325393	SORBS3, FSCN1, PDLIM3, DBN1, TPM4	4.13515	1	0.629765	42.6536
	interferon-gamma-mediated signaling pathway	5	1.69492	0.0311268	ICAM1, HLA-DRB1, PML, GBP2, HLA-DRA	4.19339	1	0.626799	41.2299
	epithelial cell differentiation	5	1.69492	0.0297512	CES1, CNN3, TPP1, TAGLN2, DMBT1	4.25329	1	0.631347	39.8114
	negative regulation of transforming growth factor beta receptor signaling pathway	5	1.69492	0.0222646	CAV1, SNX6, HSPA1A, TGFB1I1, HTRA3	4.65204	1	0.578965	31.5099
	negative regulation of angiogenesis	5	1.69492	0.0200567	DAB2IP, STAB1, PML, DCN, SPARC	4.8021	1	0.566889	28.8632
	retinoid metabolic process	5	1.69492	0.0190056	LRP1, GPC6, AGRN, SDC4, GPC1	4.88083	1	0.565776	27.5697
	positive regulation of protein binding	5	1.69492	0.0190056	CTHRC1, TMEM173, CAV1, DERL1, VTN	4.88083	1	0.565776	27.5697
	proteolysis involved in cellular protein catabolic process	5	1.69492	0.00838238	SCPEP1, CTSZ, CTSA, CTSH, CPVL	6.20272	0.999999	0.380919	13.1941
	phagocytosis	5	1.69492	0.00838238	ICAM3, RAB5A, ANXA1, CD14, ELMO1	6.20272	0.999999	0.380919	13.1941
	glycosaminoglycan biosynthetic process	5	1.69492	0.00521284	GPC6, PDGFRB, AGRN, SDC4, GPC1	7.08882	0.999822	0.312984	8.41049
	glycosaminoglycan catabolic process	5	1.69492	0.0008583	SGSH, GPC6, AGRN, SDC4, GPC1	11.4512	0.757928	0.0963588	1.433
	collagen catabolic process	4	1.35593	0.0919052	MRC2, COL1A1, MMP2, COL5A2	3.72163	1	0.839685	80.2205
	negative regulation of protein phosphorylation	4	1.35593	0.0822635	DAB2IP, FBLN1, PRNP, MYADM	3.90466	1	0.82262	76.3781
	negative regulation of epithelial cell proliferation	4	1.35593	0.0672457	DAB2IP, IFT122, CDK6, RB1	4.25329	1	0.793067	68.9681
	antigen processing and presentation	4	1.35593	0.0644076	RAB8B, HLA-DRB1, CTSH, HLA-DRA	4.33063	1	0.7922	67.3422
	positive regulation of fibroblast proliferation	4	1.35593	0.0616264	FBLN1, PML, PDGFRB, CDK6	4.41082	1	0.786748	65.6714
	chromatin silencing	4	1.35593	0.0392786	HIST1H2AB, HIST1H2AC, H2AFY2, HIST3H2A	5.29299	1	0.66822	49.0111
	positive regulation of actin filament polymerization	4	1.35593	0.0392786	ICAM1, PFN2, ALOX15, NCKAP1L	5.29299	1	0.66822	49.0111
	negative regulation of neuron projection development	4	1.35593	0.0371049	LRP1, LGALS1, VIM, DPYSL3	5.41328	1	0.659369	47.0368
	response to peptide hormone	4	1.35593	0.0371049	GNAI2, ANXA1, COL1A1, SPARC	5.41328	1	0.659369	47.0368
	bone development	4	1.35593	0.0329493	VKORC1, GNAS, SPARC, PLS3	5.67106	1	0.62782	43.0607
	platelet aggregation	4	1.35593	0.0309681	ILK, GNAS, MYL12A, MYL9	5.80938	1	0.631896	41.0678
	muscle filament sliding	4	1.35593	0.0254146	MYL6, VIM, MYL1, TPM4	6.26801	1	0.603276	35.1261
	chaperone-mediated protein folding	4	1.35593	0.0236941	FKBP9, FKBP7, CLU, FKBP11	6.43742	1	0.593558	33.1739
	endodermal cell differentiation	4	1.35593	0.010077	ITGA5, ITGAV, VTN, MMP2	8.82164	1	0.427488	15.6543
	cell aging	4	1.35593	0.00812058	ICAM1, LIMS1, ILK, PRELP	9.52738	0.999999	0.381878	12.8081
	Arp2/3 complex-mediated actin nucleation	4	1.35593	0.0056415	ARPC3, ARPC4, ARPC4-TTLL3, ARPC5	10.8266	0.999913	0.301952	9.07164
	cell-substrate adhesion	4	1.35593	0.00264951	SORBS3, ITGA5, ITGAV, MYO1G	14.0108	0.98751	0.206001	4.36157
	apoptotic cell clearance	4	1.35593	0.00181724	ALOX15, LRP1, ITGAV, TGM2	15.879	0.950452	0.17122	3.01116
	cell adhesion mediated by integrin	4	1.35593	0.00181724	ICAM1, ITGA5, ITGAV, VTN	15.879	0.950452	0.17122	3.01116
	protein secretion	3	1.01695	0.0997613	RAB8B, LTBP2, GNAS	5.58245	1	0.854719	82.9083
	positive regulation of substrate adhesion-dependent cell spreading	3	1.01695	0.0997613	LIMS1, CRK, MYADM	5.58245	1	0.854719	82.9083
	negative regulation of protein catabolic process	3	1.01695	0.0997613	RELA, SNX3, SNX12	5.58245	1	0.854719	82.9083
	regulation of complement activation	3	1.01695	0.0893834	C9, C6, VTN	5.95461	1	0.837941	79.2767
	actin filament bundle assembly	3	1.01695	0.0893834	FSCN1, DPYSL3, PLS3	5.95461	1	0.837941	79.2767
	phagosome acidification	3	1.01695	0.0744833	TCIRG1, ATP6V1C1, ATP6V1G1	6.61623	1	0.805895	72.7766
	response to axon injury	3	1.01695	0.0744833	LGALS1, DPYSL3, SOD2	6.61623	1	0.805895	72.7766
	positive regulation of filopodium assembly	3	1.01695	0.0697125	FSCN1, DPYSL3, AGRN	6.8707	1	0.796417	70.3191
	innate immune response in mucosa	3	1.01695	0.0650475	HIST1H2BC, HIST1H2BD, HIST1H2BK	7.14553	1	0.790905	67.7156
	chondroitin sulfate biosynthetic process	3	1.01695	0.0650475	BGN, VCAN, DCN	7.14553	1	0.790905	67.7156
	leukocyte cell-cell adhesion	3	1.01695	0.0650475	ICAM1, ITGA5, MSN	7.14553	1	0.790905	67.7156
	response to cadmium ion	3	1.01695	0.0650475	SPARC, PRNP, SOD2	7.14553	1	0.790905	67.7156
	cortical actin cytoskeleton organization	3	1.01695	0.0604933	NCKAP1L, PRKCDBP, EHD2	7.44326	1	0.785316	64.968
	release of cytochrome c from mitochondria	3	1.01695	0.0560551	MFF, CLU, SOD2	7.76688	1	0.769187	62.0798
	heterotypic cell-cell adhesion	3	1.01695	0.051738	ITGAX, ITGA5, ITGAV	8.11992	1	0.746217	59.0568
	positive regulation of defense response to virus by host	3	1.01695	0.051738	TMEM173, PML, APOBEC3F	8.11992	1	0.746217	59.0568
	tissue homeostasis	3	1.01695	0.039568	AKR1B1, GNAS, RB1	9.40202	1	0.66491	49.2687
	response to hyperoxia	3	1.01695	0.0321629	PDGFRB, COL1A1, SOD2	10.5081	1	0.632163	42.2774
	establishment of endothelial barrier	3	1.01695	0.0286907	ICAM1, MSN, MYADM	11.1649	1	0.640556	38.696
	G-protein coupled acetylcholine receptor signaling pathway	3	1.01695	0.0253805	GNAI2, GNB1, AGRN	11.9092	1	0.610844	35.0879
	positive regulation of wound healing	3	1.01695	0.0222387	ANXA1, VTN, MYLK	12.7599	1	0.587119	31.4795
	chondroitin sulfate catabolic process	3	1.01695	0.0222387	BGN, VCAN, DCN	12.7599	1	0.587119	31.4795
	negative regulation of actin filament polymerization	3	1.01695	0.019272	PFN2, TWF2, MYADM	13.7414	1	0.561464	27.8997
	positive regulation of peptidase activity	3	1.01695	0.019272	CAV1, FBLN1, CTSH	13.7414	1	0.561464	27.8997
	dermatan sulfate biosynthetic process	3	1.01695	0.0164873	BGN, VCAN, DCN	14.8865	1	0.533682	24.38
	cell junction assembly	3	1.01695	0.0164873	LIMS1, ILK, FBLIM1	14.8865	1	0.533682	24.38
	positive regulation of osteoblast proliferation	3	1.01695	0.0138914	CTHRC1, ITGAV, TMEM119	16.2398	1	0.503557	20.9541
	fibroblast migration	3	1.01695	0.0114916	TNS1, ILK, PML	17.8638	1	0.449368	17.6576
	intramembranous ossification	2	0.677966	0.0963108	COL1A1, MMP2	19.8487	1	0.847372	81.7732
	long-chain fatty acid biosynthetic process	2	0.677966	0.0963108	MYO5A, QKI	19.8487	1	0.847372	81.7732
	lamellipodium morphogenesis	2	0.677966	0.0963108	SNX2, SNX1	19.8487	1	0.847372	81.7732
	negative regulation of viral process	2	0.677966	0.0963108	APCS, APOBEC3F	19.8487	1	0.847372	81.7732
	positive regulation of transforming growth factor beta1 production	2	0.677966	0.0963108	ATP6AP2, LUM	19.8487	1	0.847372	81.7732
	peptide cross-linking via chondroitin 4-sulfate glycosaminoglycan	2	0.677966	0.0963108	BGN, DCN	19.8487	1	0.847372	81.7732
	cell-substrate junction assembly	2	0.677966	0.0963108	TNS1, ITGA5	19.8487	1	0.847372	81.7732
	myelin assembly	2	0.677966	0.0963108	ILK, GPC1	19.8487	1	0.847372	81.7732
	negative regulation of vascular endothelial growth factor signaling pathway	2	0.677966	0.0809263	DAB2IP, DCN	23.8184	1	0.824941	75.7928
	membrane raft organization	2	0.677966	0.0809263	PPT1, MYADM	23.8184	1	0.824941	75.7928
	maintenance of cell polarity	2	0.677966	0.0809263	NCKAP1L, ARPC5	23.8184	1	0.824941	75.7928
	negative regulation of protein transport	2	0.677966	0.0809263	SNX3, SNX12	23.8184	1	0.824941	75.7928
	response to L-ascorbic acid	2	0.677966	0.0809263	SPARC, SOD2	23.8184	1	0.824941	75.7928
	establishment of protein localization to organelle	2	0.677966	0.0809263	LAMP1, IFT122	23.8184	1	0.824941	75.7928
	peptide antigen assembly with MHC class II protein complex	2	0.677966	0.0809263	HLA-DRB1, HLA-DRA	23.8184	1	0.824941	75.7928
	calcium ion import across plasma membrane	2	0.677966	0.0809263	CACNA2D1, ATP2B4	23.8184	1	0.824941	75.7928
	membrane to membrane docking	2	0.677966	0.0809263	ICAM1, MSN	23.8184	1	0.824941	75.7928
	negative regulation of coagulation	2	0.677966	0.0809263	PROCR, ANXA5	23.8184	1	0.824941	75.7928
	regulation of microvillus assembly	2	0.677966	0.0809263	PODXL, FSCN1	23.8184	1	0.824941	75.7928
	regulation of cell-substrate adhesion	2	0.677966	0.0809263	RSU1, MYADM	23.8184	1	0.824941	75.7928
	nuclear membrane organization	2	0.677966	0.0652808	TMEM43, TOR1AIP1	29.773	1	0.787531	67.8508
	maintenance of protein location in cell	2	0.677966	0.0652808	CAV1, DBN1	29.773	1	0.787531	67.8508
	heparan sulfate proteoglycan catabolic process	2	0.677966	0.0652808	SGSH, GPC1	29.773	1	0.787531	67.8508
	gliogenesis	2	0.677966	0.0652808	ANXA1, CDK6	29.773	1	0.787531	67.8508
	negative regulation of calcineurin-NFAT signaling cascade	2	0.677966	0.0652808	ATP2B4, PRNP	29.773	1	0.787531	67.8508
	regulation of membrane repolarization during action potential	2	0.677966	0.04937	CACNA2D1, CAV1	39.6974	1	0.734898	57.3038
	receptor internalization involved in canonical Wnt signaling pathway	2	0.677966	0.04937	CAV1, RAB5A	39.6974	1	0.734898	57.3038
	T cell antigen processing and presentation	2	0.677966	0.04937	ICAM1, RFTN1	39.6974	1	0.734898	57.3038
	negative regulation of early endosome to late endosome transport	2	0.677966	0.0331893	SNX3, SNX12	59.5461	1	0.624024	43.2978
	regulation of inositol 1,4,5-trisphosphate-sensitive calcium-release channel activity	2	0.677966	0.0331893	MYO5A, ASPH	59.5461	1	0.624024	43.2978
	polysaccharide assembly with MHC class II protein complex	2	0.677966	0.0331893	HLA-DRB1, HLA-DRA	59.5461	1	0.624024	43.2978
	regulation of phospholipase A2 activity	2	0.677966	0.0331893	LRP1, PPT1	59.5461	1	0.624024	43.2978
TR	Term	Count	%	PValue	Genes	Fold Enrichment	Bonferroni	Benjamini	FDR
	signal transduction	16	12.5984	0.0128241	IKBKAP, EBP, PTPRK, CLDN3, ERBB2, IQGAP2, AKAP9, OCRL, APPL2, CD2AP, RPS6KA3, SLC35B2, ATP2C1, TXN, RHEB, PPP2R5E	1.99495	0.999922	0.793368	17.7862
	oxidation-reduction process	11	8.66142	0.00745496	DHRS1, MSMO1, AIFM2, CYP2S1, HSD17B12, TXN, FAM213B, CYP4F3, CYP4F2, NQO1, IMPDH1	2.68977	0.995851	0.839316	10.7334
	carbohydrate metabolic process	8	6.29921	0.000194621	GALNT3, PYGM, POC1B-GALNT4, GFPT1, GALNT4, AMY1B, AMY1A, PYGB	6.65557	0.132961	0.132961	0.294903
	cell-cell adhesion	6	4.72441	0.0386843	LIMA1, EVPL, MYO6, TJP2, RAB1A, TMEM2	3.20499	1	0.891879	45.0438
	single organismal cell-cell adhesion	5	3.93701	0.0051186	PKP2, CTNND1, CDH1, CSTA, CD2AP	7.16627	0.976753	0.84753	7.49126
	protein homooligomerization	5	3.93701	0.0334629	IGHMBP2, CLDN3, RIPK1, ITPR3, KCTD14	4.08923	1	0.896482	40.3361
	O-glycan processing	4	3.14961	0.00806486	GALNT3, POC1B-GALNT4, GALNT5, GALNT4	9.65057	0.997356	0.773243	11.5621
	protein heterooligomerization	4	3.14961	0.0109075	CLDN3, RIPK1, ITPR3, CTNNA1	8.64231	0.999677	0.799677	15.3305
	positive regulation of I-kappaB kinase/NF-kappaB signaling	4	3.14961	0.098604	SLC35B2, ATP2C1, RIPK1, IKBKG	3.59649	1	0.946424	79.303
	regulation of heart rate by cardiac conduction	3	2.3622	0.02388	DSG2, PKP2, AKAP9	12.4079	1	0.920414	30.7012
	adherens junction organization	3	2.3622	0.0264945	CTNND1, CDH1, CTNNA1	11.7372	1	0.91459	33.4648
	cholesterol biosynthetic process	3	2.3622	0.0278433	EBP, MSMO1, HMGCS1	11.4283	1	0.873797	34.8498
	protein homotetramerization	3	2.3622	0.0636561	MAT1A, HPRT1, PPAT	7.23793	1	0.950866	63.1385
	regulation of GTPase activity	3	2.3622	0.0731948	RAB3GAP1, IQGAP2, OCRL	6.68117	1	0.954742	68.4429
	methylation	3	2.3622	0.0893263	METTL13, MAT1A, MTR	5.94898	1	0.961843	75.8238
	negative regulation of catalytic activity	3	2.3622	0.0935108	ENSA, SERPINB3, NQO1	5.79034	1	0.956231	77.4557
	keratinocyte differentiation	3	2.3622	0.0956243	EVPL, S100A7, CSTA	5.71416	1	0.953567	78.2401
	leukotriene B4 catabolic process	2	1.5748	0.0271163	CYP4F3, CYP4F2	72.3793	1	0.893431	34.1066
	lymphocyte proliferation	2	1.5748	0.0337806	HPRT1, IMPDH1	57.9034	1	0.877432	40.633
	cellular response to indole-3-methanol	2	1.5748	0.0337806	CDH1, CTNNA1	57.9034	1	0.877432	40.633
	bundle of His cell-Purkinje myocyte adhesion involved in cell communication	2	1.5748	0.0403998	DSG2, PKP2	48.2529	1	0.884575	46.5133
	icosanoid metabolic process	2	1.5748	0.0535035	CYP4F3, CYP4F2	36.1897	1	0.93192	56.585
	gap junction assembly	2	1.5748	0.0535035	PKP2, CTNNA1	36.1897	1	0.93192	56.585
	GDP metabolic process	2	1.5748	0.0728271	DLG3, TJP2	26.3197	1	0.961625	68.2524
	sulfur amino acid metabolic process	2	1.5748	0.0728271	MAT1A, MTR	26.3197	1	0.961625	68.2524
	regulation of ventricular cardiac muscle cell action potential	2	1.5748	0.0728271	DSG2, PKP2	26.3197	1	0.961625	68.2524
	establishment of endothelial intestinal barrier	2	1.5748	0.0728271	TJP2, RAB1A	26.3197	1	0.961625	68.2524
	oligosaccharide biosynthetic process	2	1.5748	0.0728271	FUT8, ST6GALNAC1	26.3197	1	0.961625	68.2524
	purine nucleotide biosynthetic process	2	1.5748	0.079181	HPRT1, PPAT	24.1264	1	0.958516	71.3981
	purine ribonucleoside monophosphate biosynthetic process	2	1.5748	0.0854918	IMPDH1, PPAT	22.2706	1	0.962197	74.2322
	intestinal absorption	2	1.5748	0.0917596	ACO1, TJP2	20.6798	1	0.959512	76.7857
	axon regeneration	2	1.5748	0.0917596	MTR, CTNNA1	20.6798	1	0.959512	76.7857
	regulation of short-term neuronal synaptic plasticity	2	1.5748	0.0917596	RAB3A, RAB3GAP1	20.6798	1	0.959512	76.7857
	GMP metabolic process	2	1.5748	0.0979849	DLG3, TJP2	19.3011	1	0.951374	79.0862
	leukotriene metabolic process	2	1.5748	0.0979849	CYP4F3, CYP4F2	19.3011	1	0.951374	79.0862
