# Supplementary material for: The response to neoadjuvant chemoradiotherapy with 5-fluorouracil in locally advanced rectal cancer patients: a predictive proteomic signature
Source: Clin Proteomics. 2018 Apr 13;15:16. doi: 10.1186/s12014-018-9192-2 (PMC5898006; doi:10.1186/s12014-018-9192-2)
Supplement: Supplementary file 5 — Additional file 5: Table S5. Proteins differentially expressed between non-responders (NR) and responders (PR+TR). [file 12014_2018_9192_MOESM5_ESM.xlsx]

## Sheet: NR vs PR+TR
	Additional file 5: Table S5. Proteins differentially expressed between non-responders (NR) and responders (PR + TR) (p-value < 0.05).
PR+TR	Protein IDs	Protein names	Genes names	(-Log) Student's T-test p-value NR_R	p-value	Student's T-test Difference
	Q9BSK2	Solute carrier family 25 member 33	SLC25A33	3.81709	0.000152374	-1.49743
	A8MU28;Q13564-2;Q13564;A6NCK0;H3BMR3;J3QRA5;J3KRK3;J3QLH4;J3KTE3	NEDD8-activating enzyme E1 regulatory subunit	NAE1	3.57289	0.000267368	-1.45653
	Q92835-2;Q92835;Q92835-3;H7C2V3;H7C292;F5GXI6;H0Y5Q9;C9JLW2;C9JF09;R4GMN8;H7C403	Phosphatidylinositol 3,4,5-trisphosphate 5-phosphatase 1	INPP5D	3.56232	0.000273955	-1.4547
	Q58FF6	Putative heat shock protein HSP 90-beta 4	HSP90AB4P	3.53114	0.000294347	-1.44924
	E9PCN2;Q02153-2;B7Z426;Q02153;B7Z685;D6RC99	Guanylate cyclase soluble subunit beta-1	GUCY1B3	3.19903	0.000632368	-1.38793
	Q16891-4;C9J406	MICOS complex subunit MIC60	IMMT	3.12664	0.000747068	-1.37372
	P28838-2;P28838;H0Y9Q1	Cytosol aminopeptidase	LAP3	2.78264	0.00164953	-1.30159
	P35659;B4DFG0;P35659-2;D6RDA2;D6R9L5;H0Y8X0;H0Y993	Protein DEK	DEK	2.78086	0.0016563	-1.30119
	Q9UKN8;F2Z356	General transcription factor 3C polypeptide 4	GTF3C4	2.75013	0.00177775	-1.29435
	P50897;P50897-2;E9PSE5	Palmitoyl-protein thioesterase 1	PPT1	2.58347	0.00260934	-1.25597
	P69905	Hemoglobin subunit alpha	HBA1	2.57088	0.00268609	-1.25298
	Q09328	Alpha-1,6-mannosylglycoprotein 6-beta-N-acetylglucosaminyltransferase A	MGAT5	2.54899	0.00282495	-1.24776
	P19971;C9JGI3;P19971-2	Thymidine phosphorylase	TYMP	2.52401	0.0029922	-1.24175
	Q8NFI3;Q8NFI3-2;Q8NFI3-3;F8W925;J3QLG5;I3L3M8	Cytosolic endo-beta-N-acetylglucosaminidase	ENGASE	2.47879	0.00332055	-1.23073
	F5GX07;H0YG83;H0YGR4;H0YG54;Q9Y3B8-2;Q9Y3B8;H0YH58;F5GYG5	Oligoribonuclease, mitochondrial	REXO2	2.42128	0.00379071	-1.21647
	P68871;F8W6P5	Hemoglobin subunit beta;LVV-hemorphin-7;Spinorphin	HBB	2.41676	0.00383036	-1.21533
	Q9NZT2-2;Q9NZT2;Q4VXW4;Q4VXW3	Opioid growth factor receptor	OGFR	2.38033	0.00416553	-1.20614
	P02042;E9PFT6;E9PEW8;C9JRG0	Hemoglobin subunit delta	HBD	2.29141	0.00511199	-1.18317
	B7ZKW8;Q6JBY9;Q6JBY9-2	CapZ-interacting protein	RCSD1	2.2675	0.00540132	-1.17687
	E7ERS3;Q86VM9-2;Q86VM9;H3BRN6	Zinc finger CCCH domain-containing protein 18	ZC3H18	2.26567	0.00542413	-1.17638
	C9JV77;P02765	Alpha-2-HS-glycoprotein;Alpha-2-HS-glycoprotein chain A;Alpha-2-HS-glycoprotein chain B	AHSG	2.20181	0.00628333	-1.15927
	Q92625;B4DQW8	Ankyrin repeat and SAM domain-containing protein 1A	ANKS1A	2.14557	0.00715204	-1.14385
	Q8TDX9-2;Q8TDX9	Polycystic kidney disease protein 1-like 1	PKD1L1	2.12019	0.00758246	-1.13679
	P05455;E7ERC4;E9PGX9;E9PFL9	Lupus La protein	SSB	2.11765	0.00762693	-1.13608
	Q9UBT2;B3KWB9;K7EPL2;K7ESK7;K7ES38	SUMO-activating enzyme subunit 2	UBA2	2.10475	0.00785688	-1.13246
	Q9NQT4;M0R050;M0R102	Exosome complex component RRP46	EXOSC5	2.10407	0.00786919	-1.13227
	P46926;D6R9P4;D6RAY7;E7EVU7;D6RFF8;D6R917;D6RB13;D6RFK5	Glucosamine-6-phosphate isomerase 1	GNPDA1	2.09086	0.00811223	-1.12854
	O60220	Mitochondrial import inner membrane translocase subunit Tim8 A	TIMM8A	2.05182	0.00887524	-1.11742
	P01019	Angiotensinogen;Angiotensin-1;Angiotensin-2;Angiotensin-3;Angiotensin-4;Angiotensin 1-9;Angiotensin 1-7;Angiotensin 1-5;Angiotensin 1-4	AGT	2.0325	0.00927897	-1.11185
	Q8WVY7	Ubiquitin-like domain-containing CTD phosphatase 1	UBLCP1	1.99766	0.010054	-1.10171
	Q9NTJ4-4;Q9NTJ4-3;Q9NTJ4-2;Q9NTJ4	Alpha-mannosidase 2C1	MAN2C1	1.96371	0.0108715	-1.09169
	P51991-2	Heterogeneous nuclear ribonucleoprotein A3	HNRNPA3	1.95567	0.0110746	-1.0893
	P00492	Hypoxanthine-guanine phosphoribosyltransferase	HPRT1	1.95185	0.0111725	-1.08816
	Q9BQ70;H3BSP8;H3BMJ8;H3BTU3;H3BR53	Transcription factor 25	TCF25	1.92932	0.0117674	-1.08141
	Q9NVZ3;Q9NVZ3-2;F6SKB8;Q9NVZ3-3;Q9NVZ3-4;H0Y970;D6RAN6;D6RB24	Adaptin ear-binding coat-associated protein 2	NECAP2	1.92731	0.011822	-1.0808
	P07738	Bisphosphoglycerate mutase	BPGM	1.92708	0.0118282	-1.08073
	P53004;C9J1E1	Biliverdin reductase A	BLVRA	1.92454	0.0118976	-1.07997
	Q69YN2;Q69YN2-3;Q69YN2-2	CWF19-like protein 1	CWF19L1	1.9225	0.0119536	-1.07935
	Q9HB40;Q9HB40-2;I3L4Z3;I3L4Z9;I3L2N6	Retinoid-inducible serine carboxypeptidase	SCPEP1	1.88884	0.012917	-1.06912
	D6RA57;H0Y9X1;Q96EY4	Translation machinery-associated protein 16	TMA16	1.8866	0.0129837	-1.06843
	E9PD53;Q9NTJ3;Q9NTJ3-2;C9JR83;C9J9E4;C9J578;C9JVD8;C9JWF0;C9IYK2;C9JJ64	Structural maintenance of chromosomes protein;Structural maintenance of chromosomes protein 4	SMC4	1.87631	0.0132951	-1.06527
	P04920-2;P04920-3;P04920;J3KNG9;C9J459;C9JVC2;C9J722;C9J035;C9J9M9	Anion exchange protein 2	SLC4A2	1.86169	0.0137502	-1.06076
	P48960-2;P48960-3;P48960;B4DQ88;M0QY55;B4DWB8	CD97 antigen;CD97 antigen subunit alpha;CD97 antigen subunit beta	CD97	1.85757	0.0138813	-1.05948
	Q7L0Y3	Mitochondrial ribonuclease P protein 1	TRMT10C	1.85571	0.0139409	-1.05891
	F5H4C2;B7Z7F3;Q9H6Z4-3;Q9H6Z4-2;Q9H6Z4;K7EIJ4;K7EN31;K7ESQ0;K7EMH9;K7EJV3	Ran-binding protein 3	ZNF8;RANBP3	1.83952	0.0144704	-1.05387
	Q9HAV4;H0Y9I3;E2QRM3;H0Y3W3;H0Y3Q8	Exportin-5	XPO5	1.81869	0.0151813	-1.04734
	Q9Y450-4;Q9Y450;B7Z524;H0YDX7;J3QT46;H0YES5;E9PHZ9;E9PJ90;E9PN23;E9PS53;G5E991;E9PMN1;E9PLR4	HBS1-like protein	HBS1L	1.81806	0.0152034	-1.04714
	A3KFL2;B4DKK6;A3KFL5;A3KFL1	Exosome complex component RRP4	EXOSC2	1.81672	0.0152504	-1.04672
	Q5T6V5;Q5T6V7;Q5T6V6	UPF0553 protein C9orf64	C9orf64	1.81022	0.0154803	-1.04466
	P01857	Ig gamma-1 chain C region	IGHG1	1.80955	0.0155042	-1.04445
	Q9NQG5;E9PIQ9;E9PQF3;K7EQR8	Regulation of nuclear pre-mRNA domain-containing protein 1B	RPRD1B	1.78365	0.016457	-1.03622
	P52888;K7EP46;K7EMU4;K7EL02;K7EIK4;K7EKB6;B3KSE2	Thimet oligopeptidase	THOP1	1.77845	0.0166552	-1.03456
	Q01105;Q01105-3;Q01105-4;Q01105-2	Protein SET	SET	1.7771	0.0167071	-1.03412
	K7EK35;Q8WWS9;P42229;Q1KLZ6;K7EIF9;C9JVV6;K7EM17	Signal transducer and activator of transcription;Signal transducer and activator of transcription 5A	STAT5A	1.77005	0.0169805	-1.03186
	P35228;P35228-2	Nitric oxide synthase, inducible	NOS2	1.76398	0.0172195	-1.02991
	B4E1Z4;E7ETN3;P00751;H7C5H1;B0UXW4;P00751-2;C9JRT3;H7C526	Complement factor B;Complement factor B Ba fragment;Complement factor B Bb fragment	CFB	1.75896	0.0174197	-1.02829
	Q96ST2-2;Q96ST2-3;Q96ST2	Protein IWS1 homolog	IWS1	1.75088	0.0177468	-1.02568
	E9PJ81;E9PRQ7;Q04323;Q04323-2	UBX domain-containing protein 1	UBXN1	1.74342	0.0180543	-1.02325
	P21980;B4DIT7;P21980-2;A2A299;P21980-3;A2A2A0	Protein-glutamine gamma-glutamyltransferase 2	TGM2	1.73826	0.0182701	-1.02158
	Q9HA77;H0YFF0;H0YFV1;F5H623;F5H579	Probable cysteine--tRNA ligase, mitochondrial	CARS2	1.71731	0.019173	-1.01472
	Q99519;E9PIF4	Sialidase-1	NEU1	1.71217	0.0194013	-1.01303
	K7ES98;K7EM85;Q92619;Q92619-2;F5H4A3;F5H1R4;K7ES92;K7EQA4	Minor histocompatibility protein HA-1;Minor histocompatibility antigen HA-1	HMHA1	1.70674	0.0196454	-1.01124
	P09455;H0YAK8;P09455-2;P09455-3	Retinol-binding protein 1	RBP1	1.6978	0.020054	-1.00828
	Q5RKV6	Exosome complex component MTR3	EXOSC6	1.69198	0.0203245	-1.00635
	O60925;E5RGS4;D6RGG5	Prefoldin subunit 1	PFDN1	1.69104	0.0203685	-1.00604
	P23219-3;P23219-2;P23219	Prostaglandin G/H synthase 1	PTGS1	1.68274	0.0207616	-1.00328
	P02649;H0Y7L5;E9PEV4;E7ERP7	Apolipoprotein E	APOE	1.67625	0.0210741	-1.00111
	Q96FX7;H0Y2Q1	tRNA (adenine(58)-N(1))-methyltransferase catalytic subunit TRMT61A	TRMT61A	1.66513	0.0216207	-0.99738
	Q92466;Q92466-5;Q92466-3;Q92466-2;Q92466-4	DNA damage-binding protein 2	DDB2	1.64764	0.0225092	-0.991478
	P55957;P55957-2;P55957-4	BH3-interacting domain death agonist;BH3-interacting domain death agonist p15;BH3-interacting domain death agonist p13;BH3-interacting domain death agonist p11	BID	1.63747	0.0230425	-0.988025
	P31150	Rab GDP dissociation inhibitor alpha	GDI1	1.63656	0.0230909	-0.987719
	Q9UJU6;H0Y5J4;B4DEM2	Drebrin-like protein	DBNL	1.63303	0.0232793	-0.986514
	Q9UJX5-2;Q9UJX5;E9PCR4;D6RFM7;D6RAP6	Anaphase-promoting complex subunit 4	ANAPC4	1.62933	0.0234785	-0.985254
	O95865;A3KGN5;Q5SSV3;Q5SRR8;H0Y7N1	N(G),N(G)-dimethylarginine dimethylaminohydrolase 2	DDAH2	1.62428	0.0237531	-0.983528
	O60869-2;O60869	Endothelial differentiation-related factor 1	EDF1	1.60957	0.0245714	-0.978478
	O75569;O75569-3;O75569-2;G5E9Q4;B4DJC7;F8WEG8	Interferon-inducible double-stranded RNA-dependent protein kinase activator A	PRKRA	1.60639	0.024752	-0.977382
	Q9NYY8;Q9NYY8-2	FAST kinase domain-containing protein 2	FASTKD2	1.60318	0.0249356	-0.976275
	Q9NYL2	Mitogen-activated protein kinase kinase kinase MLT	ZAK	1.60246	0.024977	-0.976025
	O75792	Ribonuclease H2 subunit A	RNASEH2A	1.59517	0.0253998	-0.973502
	Q9H7D7-2;Q9H7D7;H0Y9R3;C9JCS7;H0Y917;Q9H7D7-3;Q9H7D7-4	WD repeat-containing protein 26	WDR26	1.58887	0.0257709	-0.971316
	Q9Y303-3;Q9Y303;Q9Y303-2;H3BTE3;H3BQ15;H3BTZ6;H3BSV9	Putative N-acetylglucosamine-6-phosphate deacetylase	AMDHD2	1.57317	0.0267196	-0.965839
	Q13951;J3KS23	Core-binding factor subunit beta	CBFB	1.57085	0.0268627	-0.965029
	O00560-2;G5EA09	Syntenin-1	SDCBP	1.56673	0.0271188	-0.963582
	Q8WXX5	DnaJ homolog subfamily C member 9	DNAJC9	1.56431	0.0272703	-0.962731
	Q09161;F2Z2T1	Nuclear cap-binding protein subunit 1	NCBP1	1.55709	0.0277275	-0.960192
	P02787;J3KN47;H7C5E8;F8WCI6;C9JVG0;C9JB55;F8WC57	Serotransferrin	TF	1.55588	0.0278048	-0.959764
	A4D1W8;Q9UM22;Q9UM22-3;D6RIH7;Q9UM22-2	Mammalian ependymin-related protein 1	UCC1;EPDR1	1.55551	0.0278285	-0.959633
	Q13185;C9JMM0;B8ZZ43	Chromobox protein homolog 3	CBX3	1.55324	0.0279743	-0.958832
	Q9NUB1-2;Q9NUB1;Q9NUB1-4;Q6ZV30;Q9NUB1-3;Q5TF43	Acetyl-coenzyme A synthetase 2-like, mitochondrial;Acetyl-coenzyme A synthetase	ACSS1	1.55278	0.028004	-0.958669
	O43592;F8WDU6;F5GZM3;F5GYW6	Exportin-T	XPOT	1.55083	0.02813	-0.957981
	Q5SQU3;Q13976;Q13976-2;Q5JP05;B1ALS0;B7ZA25	cGMP-dependent protein kinase;cGMP-dependent protein kinase 1	PRKG1	1.55041	0.0281572	-0.957833
	Q9Y383;F8WB41;F8WEU3	Putative RNA-binding protein Luc7-like 2	LUC7L2	1.54609	0.0284387	-0.956305
	Q96T37-2;Q96T37-3;Q96T37	Putative RNA-binding protein 15	RBM15	1.54278	0.0286563	-0.955129
	Q15427;Q5SZ64	Splicing factor 3B subunit 4	SF3B4	1.53897	0.0289088	-0.953778
	P12955;P12955-3;P12955-2;K7ES25;K7ELK4;K7EQ51;K7ENZ8	Xaa-Pro dipeptidase	PEPD	1.51923	0.0302531	-0.946729
	Q7Z5L7;Q7Z5L7-2;Q7Z5L7-3;Q7Z5L7-4	Podocan	PODN	1.51556	0.0305098	-0.945412
	O00273;O00273-2;K7ERT1	DNA fragmentation factor subunit alpha	DFFA	1.5149	0.0305562	-0.945173
	Q8IVJ8;Q8IVJ8-2;Q8IVJ8-3	AP20 region protein 1	APRG1	1.51192	0.0307666	-0.944102
	Q15691	Microtubule-associated protein RP/EB family member 1	MAPRE1	1.51061	0.0308596	-0.943631
	P51531-2;P51531;F6VDE0	Probable global transcription activator SNF2L2	SMARCA2	1.50885	0.0309849	-0.942998
	P16401	Histone H1.5	HIST1H1B	1.50075	0.0315682	-0.940073
	P62306;F8W0W6	Small nuclear ribonucleoprotein F	SNRPF	1.49506	0.0319845	-0.938012
	Q5JTZ9	Alanine--tRNA ligase, mitochondrial	AARS2	1.49092	0.0322909	-0.936508
	O94925-3	Glutaminase kidney isoform, mitochondrial	GLS	1.47542	0.0334642	-0.930857
	Q8TBC4;Q8TBC4-2;F8W8D4;F8WF86;B7Z5F6	NEDD8-activating enzyme E1 catalytic subunit	UBA3	1.46867	0.0339883	-0.928379
	Q9NZ08;Q9NZ08-2;H0Y9X5;D6RAL9	Endoplasmic reticulum aminopeptidase 1	ERAP1	1.46826	0.0340204	-0.928229
	P13807-2;P13807;B7Z806;F5H1N8;M0QYU1;F5H3S3	Glycogen [starch] synthase, muscle	GYS1	1.46538	0.0342468	-0.927172
	P07199	Major centromere autoantigen B	CENPB	1.45321	0.0352201	-0.922684
	E9PS44;Q01628;H7BYV1;E9PQN9;P13164;Q01629	Interferon-induced transmembrane protein 3;Interferon-induced transmembrane protein 1;Interferon-induced transmembrane protein 2	IFITM3;IFITM2;IFITM1	1.45286	0.0352484	-0.922554
	Q9BX40;Q9BX40-2;Q5TBQ0;Q5TBQ1;Q5TBP9;Q9BX40-3	Protein LSM14 homolog B	LSM14B	1.45051	0.0354397	-0.921683
	I3L4X2;P33527;P33527-9;P33527-3;P33527-4;P33527-2;P33527-7;P33527-5;P33527-6;P33527-8	Multidrug resistance-associated protein 1	ABCC1	1.44527	0.0358699	-0.919742
	Q96PD5;Q96PD5-2	N-acetylmuramoyl-L-alanine amidase	PGLYRP2	1.4356	0.0366775	-0.916145
	Q92522	Histone H1x	H1FX	1.42906	0.037234	-0.913703
	O00505;H0Y4S9	Importin subunit alpha-4	KPNA3	1.41533	0.03843	-0.908548
	O75616;J3QSB2;J3QRV9;O75616-2;J3QT61;K7EQJ8	GTPase Era, mitochondrial	ERAL1	1.41143	0.0387766	-0.907078
	Q13315;E9PIN0;E9PRG7;M0QXY8;E9PIQ5;H0YCK8;H0YDU7;H0YCZ1	Serine-protein kinase ATM	ATM	1.40333	0.0395066	-0.904016
	C9J0J7;G5E9Q6;P35080-2	Profilin;Profilin-2	PFN2	1.39937	0.0398685	-0.902516
	Q8TB22-3;Q8TB22;Q8TB22-2;Q8TB22-4;H0Y9M1;H0Y9W3	Spermatogenesis-associated protein 20	SPATA20	1.39312	0.0404464	-0.90014
	H0Y755;E9PG94;M9MML0;P08637;C9JC71	Low affinity immunoglobulin gamma Fc region receptor III-A	FCGR3A	1.38527	0.0411841	-0.897148
	P48506;D6R959;D6RGF8;H0YAB6;D6REX4;H0Y9I7	Glutamate--cysteine ligase catalytic subunit	GCLC	1.3824	0.0414572	-0.896052
	D6RF35;P02774;P02774-3;P02774-2;D6RBJ7;D6RF20	Vitamin D-binding protein	GC	1.37727	0.0419498	-0.894088
	P41235-7;P41235-3;P41235-6;P41235-5;P41235-2;P41235;P41235-4	Hepatocyte nuclear factor 4-alpha	HNF4A	1.37492	0.0421774	-0.893184
	Q86WJ1-2;Q86WJ1;Q86WJ1-3;Q86WJ1-4;B5MDZ7	Chromodomain-helicase-DNA-binding protein 1-like	CHD1L	1.37272	0.0423916	-0.892339
	P42166	Lamina-associated polypeptide 2, isoform alpha;Thymopoietin;Thymopentin	TMPO	1.37037	0.0426216	-0.891435
	P16989;P16989-3;P16989-2;H0YG22	Y-box-binding protein 3	YBX3	1.36532	0.0431201	-0.88949
	O14656;O14656-2	Torsin-1A	TOR1A	1.3618	0.043471	-0.88813
	P02647;F8W696	Apolipoprotein A-I;Proapolipoprotein A-I;Truncated apolipoprotein A-I	APOA1	1.36155	0.0434961	-0.888033
	Q9Y2V2;H3BTK3;I3L3X8;H3BSW7;H3BUY4;H3BPY5;H3BNU9	Calcium-regulated heat stable protein 1	CARHSP1	1.36036	0.0436154	-0.887573
	Q9UHV9	Prefoldin subunit 2	PFDN2	1.35182	0.0444816	-0.884266
	Q92979	Ribosomal RNA small subunit methyltransferase NEP1	EMG1	1.35167	0.0444969	-0.884208
	Q15121;B1AKZ3;B1AKZ5	Astrocytic phosphoprotein PEA-15	PEA15	1.34933	0.0447373	-0.883299
	Q9NZ45	CDGSH iron-sulfur domain-containing protein 1	CISD1	1.34735	0.0449418	-0.882529
	Q9Y4K1;B4DU04;Q96QW7	Absent in melanoma 1 protein	AIM1	1.34424	0.0452647	-0.881318
	P11802;F8VYH9;F8VTV8;F8VWX7;F8VXD2;F8VZZ0;F8VZ51;B4DNF9;F8W1L8;F8VZ13;F8VYY1;Q96BE9	Cyclin-dependent kinase 4	CDK4	1.3441	0.0452793	-0.881263
	H7C1U8;C9J574;Q9BUR5-2;Q9BUR5;G3V1B6	Apolipoprotein O	APOO	1.34267	0.0454287	-0.880707
	C9JW74;Q5EB52-2;Q5EB52;C9JWU9;C9JSW2;Q5EB52-3;C9JRA9;C9JCM6;C9JUD2;C9JG66	Mesoderm-specific transcript homolog protein	MEST	1.33248	0.0465072	-0.876722
	P08571;D6RFL4	Monocyte differentiation antigen CD14;Monocyte differentiation antigen CD14, urinary form;Monocyte differentiation antigen CD14, membrane-bound form	CD14	1.33022	0.0467498	-0.875833
	Q9UI36-4;Q9UI36-3;Q9UI36-2;Q9UI36;D6REJ4;D6RFG7;Q96NX9-2;Q96NX9	Dachshund homolog 1	DACH1	1.32552	0.0472585	-0.873987
	J3QRU8;Q9Y2X7;Q9Y2X7-3;J3QLH1;F8W822;K7EN79;Q9Y2X7-2	ARF GTPase-activating protein GIT1	GIT1	1.32438	0.0473827	-0.873541
	O15213;Q5HYZ1;H0Y6G3;A2ABB6	WD repeat-containing protein 46	WDR46	1.32362	0.0474657	-0.873238
	F5H4G7;F5GYL8;O60684;Q5TFJ7	Importin subunit alpha-7	KPNA6	1.32308	0.0475248	-0.873029
	P63261;I3L3I0;I3L1U9;I3L3R2;J3KT65	Actin, cytoplasmic 2;Actin, cytoplasmic 2, N-terminally processed	ACTG1	1.32189	0.0476552	-0.872557
	P49903;P49903-2;D6PSQ9;Q5T5U6;P49903-3;Q5T5U7	Selenide, water dikinase 1	SEPHS1	1.307	0.0493174	-0.866669
NR	Protein IDs	Protein names	Genes names	(-Log) Student's T-test p-value NR_R	p-value	Student's T-test Difference
	P26006;P26006-1;D6R9X8;H0YA49;B4DDT0;K7EMU3	Integrin alpha-3;Integrin alpha-3 heavy chain;Integrin alpha-3 light chain	ITGA3	3.94775	0.000112785	1.51817
	P18085;C9JPM4;C9JAK5;F5H1V1;F5H6T5;F8WCJ5;F8WDB3	ADP-ribosylation factor 4	ARF4	3.71451	0.00019297	1.4806
	H0YNG3;H0YK72;P67812;H0YK83	Signal peptidase complex catalytic subunit SEC11A	SEC11A	3.62663	0.000236249	1.46578
	F8VU90;Q9NYL4-2;Q9NYL4;H0YHM7;E9PAR0	Peptidyl-prolyl cis-trans isomerase;Peptidyl-prolyl cis-trans isomerase FKBP11	FKBP11	3.4851	0.000327265	1.4411
	O95395;H0YMW7;H0YM40	Beta-1,3-galactosyl-O-glycosyl-glycoprotein beta-1,6-N-acetylglucosaminyltransferase 3	GCNT3	3.28365	0.000520415	1.40414
	O94919	Endonuclease domain-containing 1 protein	ENDOD1	3.12991	0.000741464	1.37437
	Q9Y3Q3;F5H4M7	Transmembrane emp24 domain-containing protein 3	TMED3	3.03718	0.000917952	1.35571
	Q96FQ6	Protein S100-A16	S100A16	2.90236	0.0012521	1.3276
	Q13131;Q13131-2;Q96E92	5-AMP-activated protein kinase catalytic subunit alpha-1	PRKAA1	2.86675	0.0013591	1.31997
	Q9HCB6	Spondin-1	SPON1	2.75181	0.00177088	1.29472
	Q96HN2	Putative adenosylhomocysteinase 3	AHCYL2	2.72824	0.00186965	1.28943
	Q08188	Protein-glutamine gamma-glutamyltransferase E;Protein-glutamine gamma-glutamyltransferase E 50 kDa catalytic chain;Protein-glutamine gamma-glutamyltransferase E 27 kDa non-catalytic chain	TGM3	2.67315	0.00212251	1.27689
	F8WAM8;P06870-2;P06870	Kallikrein-1	KLK1	2.67222	0.00212706	1.27667
	Q12933-4;Q12933-3;Q12933;Q12933-2;B1AMX9	TNF receptor-associated factor 2	TRAF2	2.66485	0.00216347	1.27498
	O15254;O15254-2	Peroxisomal acyl-coenzyme A oxidase 3	ACOX3	2.61077	0.00245036	1.26241
	O75369-8;O75369-2;O75369-9;O75369;O75369-6;O75369-3;E7EN95;O75369-7;O75369-5;O75369-4;H7C5L4;Q8WXT3	Filamin-B	FLNB	2.59651	0.00253215	1.25905
	P61026	Ras-related protein Rab-10	RAB10	2.49308	0.00321307	1.23423
	P49326-3;P49326;E9PJF3;P49326-2;E9PQ84;E9PP51	Dimethylaniline monooxygenase [N-oxide-forming] 5;Flavin-containing monooxygenase	FMO5	2.47383	0.00335869	1.22951
	Q9NP55	BPI fold-containing family A member 1	BPIFA1	2.46138	0.00345637	1.22644
	Q8TD43;Q8TD43-3;Q8TD43-2;B4DIX5;M0R0H1;M0R3H6	Transient receptor potential cation channel subfamily M member 4	TRPM4	2.45948	0.00347152	1.22597
	Q9UI09;F8VRD8;Q9UI09-2;F8VXI1;H0YID5;H0YIT1	NADH dehydrogenase [ubiquinone] 1 alpha subcomplex subunit 12	NDUFA12	2.4513	0.00353753	1.22395
	O15127;H3BV04;H3BN93;H3BUB6;H3BPL9	Secretory carrier-associated membrane protein 2	SCAMP2	2.34717	0.00449604	1.19766
	Q6Y1H2;H7C4K8;C9JWG1	Very-long-chain (3R)-3-hydroxyacyl-CoA dehydratase 2	PTPLB	2.30253	0.00498276	1.18608
	Q9Y6R1-4;Q9Y6R1-2;Q9Y6R1;Q9Y6R1-5;Q9Y6R1-3	Electrogenic sodium bicarbonate cotransporter 1	SLC4A4	2.26969	0.00537415	1.17745
	Q92673;E9PKB0;E9PS32;E9PP43;E9PPB3	Sortilin-related receptor	SORL1	2.23863	0.00577258	1.16919
	P31944	Caspase-14;Caspase-14 subunit p19;Caspase-14 subunit p10	CASP14	2.23089	0.00587638	1.16711
	Q15907;B4DMK0;M0R2D0	Ras-related protein Rab-11B	RAB11B	2.22247	0.00599142	1.16485
	P14923;C9JK18;C9JKY1;C9J826;C9JTX4;C9JPI2;K7ERP3	Junction plakoglobin	JUP	2.21639	0.00607589	1.16321
	Q9BVK6	Transmembrane emp24 domain-containing protein 9	TMED9	2.15919	0.00693123	1.14762
	Q9HCY8	Protein S100-A14	S100A14	2.15512	0.00699649	1.14649
	P61006;B4DEK7	Ras-related protein Rab-8A	RAB8A	2.12885	0.00743276	1.13921
	A1A5D9;A1A5D9-2	Bicaudal D-related protein 2	CCDC64B	2.1264	0.00747481	1.13852
	Q8WVQ1	Soluble calcium-activated nucleotidase 1	CANT1	2.10553	0.00784278	1.13268
	Q0JRZ9;J3KNW0;Q0JRZ9-3;H7BXJ4;Q0JRZ9-2;H0YAE2	FCH domain only protein 2	FCHO2	2.06501	0.00860974	1.1212
	E7ENC5;E9PDY6;E7EWN1;Q99102-10;Q99102;Q99102-13;Q99102-3;Q99102-12;Q99102-17;E7EW47;E7ERK0;E7EUL9;E7EQG8	Mucin-4;Mucin-4 alpha chain;Mucin-4 beta chain	MUC4	2.0384	0.00915377	1.11356
	Q6P4Q7;B7Z1U0	Metal transporter CNNM4	CNNM4	2.03433	0.00923996	1.11238
	Q96DA0;I3L1H9;I3L3X0	Zymogen granule protein 16 homolog B	ZG16B	2.02857	0.00936332	1.11072
	Q8N556;Q8N556-2;Q8TED9-3	Actin filament-associated protein 1	AFAP1	1.9876	0.0102896	1.09876
	B0QYI3;Q8WUA7;B0QYI1;Q8WUA7-3;Q8WUA7-2;F8WDP1	TBC1 domain family member 22A	TBC1D22A	1.98436	0.0103667	1.0978
	O60476	Mannosyl-oligosaccharide 1,2-alpha-mannosidase IB	MAN1A2	1.95501	0.0110915	1.08911
	Q9UKE5-6;Q9UKE5-4;Q9UKE5-2;Q9UKE5;F5H865;Q9UKE5-8;Q9UKE5-7;Q9UKE5-5;Q9UKE5-3;F5H5M9;C9J338;C9JVV1	TRAF2 and NCK-interacting protein kinase	TNIK	1.95443	0.0111063	1.08893
	Q5SQ72			1.94957	0.0112313	1.08748
	Q5TZA2;B1AKD8;Q5TZA2-2;Q8IVE0;Q86T23	Rootletin	CROCC	1.91679	0.0121118	1.07762
	P14555	Phospholipase A2, membrane associated	PLA2G2A	1.91462	0.0121725	1.07697
	Q9Y6M9;E9PH64	NADH dehydrogenase [ubiquinone] 1 beta subcomplex subunit 9	NDUFB9	1.903	0.0125026	1.07344
	F5H0U5;Q9NZD2;H0YFS9;F5GZ49	Glycolipid transfer protein	GLTP	1.88168	0.0131317	1.06692
	P51159;H3BN55;P51159-2;H3BS49;H3BVH7;H3BUD9;H3BU81	Ras-related protein Rab-27A	RAB27A	1.85505	0.0139621	1.0587
	Q96LJ7;H0YNC2	Dehydrogenase/reductase SDR family member 1	DHRS1	1.84085	0.0144261	1.05429
	P05997	Collagen alpha-2(V) chain	COL5A2	1.8377	0.0145312	1.0533
	P03915	NADH-ubiquinone oxidoreductase chain 5	MT-ND5	1.799	0.0158855	1.04111
	Q96CB9;Q96CB9-4;M0R1K5;Q96CB9-2;Q96CB9-3	5-methylcytosine rRNA methyltransferase NSUN4	NSUN4	1.76387	0.0172238	1.02987
	Q969X2-2;Q969X2;B4DU80	Alpha-N-acetylgalactosaminide alpha-2,6-sialyltransferase 6	ST6GALNAC6	1.7608	0.017346	1.02888
	P07355;P07355-2;H0YN42;H0YMD0;H0YMU9;H0YM50;H0YKS4;H0YMM1;H0YKZ7;H0YLV6;H0YMT9;H0YKX9;H0YKL9;H0YMW4;H0YKV8;H0YMD9	Annexin A2;Annexin	ANXA2	1.75723	0.0174892	1.02773
	F5GWP8;K7ESE1;K7ELP7		KRT17	1.7562	0.0175307	1.0274
	P15924;P15924-2	Desmoplakin	DSP	1.7519	0.0177052	1.02601
	O95168;O95168-2;C9JXQ9;F2Z3P9	NADH dehydrogenase [ubiquinone] 1 beta subcomplex subunit 4	NDUFB4	1.74649	0.0179271	1.02425
	Q9NRL2-2;Q9NRL2	Bromodomain adjacent to zinc finger domain protein 1A	BAZ1A	1.7373	0.0183105	1.02126
	P09497-2;P09497;D6RJD1;H0Y9Q6	Clathrin light chain B	CLTB	1.7357	0.0183781	1.02074
	P51148;P51148-2;K7ENY4;K7ERI8;F8VVK3;F8VWU4;F8VVZ0;K7EIP6;F8WCY6;F8WD79;F8VPW9;F8VSF8	Ras-related protein Rab-5C	RAB5C	1.73127	0.0185665	1.0193
	Q8NFL0	UDP-GlcNAc:betaGal beta-1,3-N-acetylglucosaminyltransferase 7	B3GNT7	1.72324	0.018913	1.01667
	Q9HD45	Transmembrane 9 superfamily member 3	TM9SF3	1.71999	0.019055	1.0156
	O75843;H0YJ08;H0YJ47;G3V532;G3V2V9;G3V3Z2	AP-1 complex subunit gamma-like 2	AP1G2	1.71268	0.0193785	1.0132
	Q9H2K0	Translation initiation factor IF-3, mitochondrial	MTIF3	1.71002	0.0194975	1.01232
	B7Z5J4;Q9UI42-2;Q9UI42;C9J6N7;F8WF19;C9J3P4	Carboxypeptidase A4	CPA4	1.68814	0.020505	1.00507
	E7ER89;O95340;O95340-2	Bifunctional 3-phosphoadenosine 5-phosphosulfate synthase 2;Sulfate adenylyltransferase;Adenylyl-sulfate kinase	PAPSS2	1.68468	0.020669	1.00392
	Q9Y2C3	Beta-1,3-galactosyltransferase 5	B3GALT5	1.67671	0.0210518	1.00126
	B4DNI9;Q8N1B4;B0UYQ4	Vacuolar protein sorting-associated protein 52 homolog	VPS52	1.66805	0.0214758	0.998359
	H7C3H9		METTL6	1.65906	0.021925	0.995336
	O14497;O14497-3;O14497-2;H0Y488;Q96SM7;H0YCU6;H0YEW5	AT-rich interactive domain-containing protein 1A	ARID1A	1.65507	0.0221274	0.993992
	P35558;F5GZM4;B4DT64	Phosphoenolpyruvate carboxykinase, cytosolic [GTP]	PCK1	1.64402	0.0226976	0.990251
	P32926	Desmoglein-3	DSG3	1.64288	0.0227573	0.989866
	Q8IWA5;Q8IWA5-2;Q8IWA5-3;K7EPV6;K7ER17;K7ESF5;K7EMR2;K7EMN3;K7ESP7	Choline transporter-like protein 2	SLC44A2	1.63699	0.023068	0.987862
	Q6P4E1-2;Q6P4E1;Q6P4E1-4;Q6P4E1-3;H0YM51	Protein CASC4	CASC4	1.63471	0.0231894	0.987088
	Q9NQX7;C9JG41;Q9NQX7-2;E7EUS6;B8ZZM6;Q9NQX7-3;F5H4I5	Integral membrane protein 2C;CT-BRI3	ITM2C	1.6337	0.0232434	0.986745
	Q14002;Q14002-2	Carcinoembryonic antigen-related cell adhesion molecule 7	CEACAM7	1.63055	0.0234126	0.985671
	Q00325-2;Q00325;F8VVM2;F8VWQ0;F8VZL5;F8VWR4	Phosphate carrier protein, mitochondrial	SLC25A3	1.62366	0.023787	0.983314
	C9JZR4;Q9NP61-2;Q9NP61;B0QYV8;B0QYV9	ADP-ribosylation factor GTPase-activating protein 3	ARFGAP3	1.61666	0.0241735	0.980914
	O60844	Zymogen granule membrane protein 16	ZG16	1.61146	0.0244647	0.979127
	P49821;G3V0I5;P49821-2;B4DE93;E9PMX3;E9PQP1;E9PLC6;E9PJL9;H0YE81;E9PPS5;H0YD04;E9PPD6	NADH dehydrogenase [ubiquinone] flavoprotein 1, mitochondrial	NDUFV1	1.6034	0.024923	0.97635
	Q8WUM4;Q8WUM4-2;C9IZF9;F8WEQ7;F8WBR8;F8WDK9	Programmed cell death 6-interacting protein	PDCD6IP	1.59914	0.0251687	0.974876
	P01036	Cystatin-S	CST4	1.59674	0.0253081	0.974047
	Q08554-2;Q08554	Desmocollin-1	DSC1	1.59454	0.0254367	0.973283
	O15438-4;O15438;O15438-2;O15438-5;H0Y8Q6;H0Y9T4;O15438-3	Canalicular multispecific organic anion transporter 2	ABCC3	1.58594	0.0259454	0.970298
	F5H0L8;Q9Y6Y8;Q9Y6Y8-2;H7C0V8;H0YE64	SEC23-interacting protein	SEC23IP	1.58444	0.0260351	0.969776
	Q96JB2;Q96JB2-2	Conserved oligomeric Golgi complex subunit 3	COG3	1.57494	0.0266109	0.966459
	B4DWW1;P40616;F8VYN9;B4DZG7;F8VP99;F8W1Z8;F8VP63	ADP-ribosylation factor-like protein 1	ARL1	1.54728	0.0283609	0.956727
	Q27J81-2;Q27J81;H7BXE4;Q27J81-3	Inverted formin-2	INF2	1.54262	0.0286669	0.955072
	P00414	Cytochrome c oxidase subunit 3	MT-CO3	1.51625	0.0304614	0.945657
	Q9UHB6;F8VQE1;Q9UHB6-2;F8VRN8;F8VS07;Q9UHB6-3	LIM domain and actin-binding protein 1	LIMA1;TRMT1	1.51599	0.0304797	0.945565
	Q96PU5-3;Q96PU5-2;Q96PU5-6;Q96PU5-5;Q96PU5-7;Q96PU5;Q96PU5-9;Q96PU5-4;K7ERN1;F5H602;K7EKL1;H0Y8H4	E3 ubiquitin-protein ligase NEDD4-like	NEDD4L;ZNF227	1.51449	0.0305851	0.945025
	O00515;E9PDI4;H0Y901	Ladinin-1	LAD1	1.51064	0.0308574	0.94364
	Q9HCJ6	Synaptic vesicle membrane protein VAT-1 homolog-like	VAT1L	1.50821	0.0310306	0.942766
	P05023-4;P05023;P05023-3;Q5TC05	Sodium/potassium-transporting ATPase subunit alpha-1	ATP1A1	1.50683	0.0311293	0.942269
	Q07065;H3BUW6	Cytoskeleton-associated protein 4	CKAP4	1.49767	0.0317929	0.938957
	B4DLH2;Q8N357	Solute carrier family 35 member F6	C2orf18;SLC35F6	1.49209	0.032204	0.936933
	J3KQU9;B3KXW5;O43747;O43747-2;H3BNR4;H3BR36;H3BUN9;H3BN71;B4DGE1;H3BRM7;H3BS13;H3BV30;H3BN75;B3KNW1	AP-1 complex subunit gamma-1	AP1G1	1.49126	0.0322656	0.936633
	E7ETD6;Q12830-4;Q12830;F5GXF5;Q12830-2;J3QQK4	Nucleosome-remodeling factor subunit BPTF	BPTF	1.49105	0.0322812	0.936554
	Q8NB90;Q8NB90-2;Q8NB90-3	Spermatogenesis-associated protein 5	SPATA5	1.49016	0.0323474	0.936231
	Q96P63;Q3SYB4	Serpin B12	SERPINB12	1.48606	0.0326543	0.934741
	Q9UBC5;F5GWY8;G3V342;G3V587	Unconventional myosin-Ia	MYO1A	1.47191	0.0337357	0.929569
	Q96GA7;F8VYZ3;H0YID3	Serine dehydratase-like	SDSL	1.46924	0.0339438	0.928589
	Q16563-2;C9JYN0;Q16563;H7C4J8	Synaptophysin-like protein 1	SYPL1	1.46725	0.0340997	0.92786
	B4DFC9;Q99747;J3KTJ6	Gamma-soluble NSF attachment protein	NAPG	1.45587	0.035005	0.923668
	O96000;H3BPJ9;Q96II6	NADH dehydrogenase [ubiquinone] 1 beta subcomplex subunit 10	NDUFB10	1.45558	0.0350284	0.923561
	J3KN00;Q9P0J0;B4DF76;B4DEZ3;K7EJE1;E7ENQ6	NADH dehydrogenase [ubiquinone] 1 alpha subcomplex subunit 13	NDUFA13	1.44806	0.0356402	0.920778
	Q8NF37	Lysophosphatidylcholine acyltransferase 1	LPCAT1	1.44804	0.0356418	0.92077
	C9JFX4;Q6IA17;Q6IA17-2;E9PLG6;E9PSD9;E9PK23;H0YDF8	Single Ig IL-1-related receptor	SIGIRR	1.44149	0.0361835	0.918338
	P62913	60S ribosomal protein L11	RPL11	1.4389	0.0363999	0.917375
	Q13045;Q13045-2;Q13045-3;J3KS54;J3QLR6;K7EP37;J3QQU5;K7EP27;J3KS39;J3KT47	Protein flightless-1 homolog	FLII	1.43818	0.0364603	0.917105
	Q9H0H5;F8VRD2;H0YIK5;F8VVY0;F8VXH1;F8VUW9;F8VV39;F8VS54;F8VWX0;F8W0L1;F8VZ66;F8W1E5;F8VV47;F8VWY4;F8VVE5	Rac GTPase-activating protein 1	RACGAP1	1.42949	0.0371972	0.913861
	F5GY99;Q10472;K7EJV8;H7C2I5;Q10472-2	Polypeptide N-acetylgalactosaminyltransferase 1;Polypeptide N-acetylgalactosaminyltransferase 1 soluble form	GALNT1	1.41952	0.038061	0.910123
	E9PBJ0;Q9HC84	Mucin-5B	MUC5B	1.41638	0.0383372	0.908945
	P56181-2			1.40876	0.0390158	0.906071
	P50570;K7ESI9;P50570-4;K7ELR1	Dynamin-2	DNM2	1.40179	0.039647	0.903432
	P10586-2;P10586;H0Y6Z7;F2Z3B8;H0Y7Z9;H0Y4H1;H0Y380	Receptor-type tyrosine-protein phosphatase F	PTPRF	1.40021	0.0397915	0.902837
	P62873;F6UT28;B1AKQ8;F5H100;F5H8J8;F5H0S8;E9PCP0;P16520	Guanine nucleotide-binding protein G(I)/G(S)/G(T) subunit beta-1	GNB1	1.38954	0.0407812	0.898778
	F5H2J3;Q96GC9;K7EPE7;B4DED7;B4DGZ7;B4DVV9	Vacuole membrane protein 1	VMP1	1.38555	0.0411576	0.897255
	P48200;H0YNL8;H0YKU0;H0YN46	Iron-responsive element-binding protein 2	IREB2	1.37721	0.0419556	0.894065
	Q8TF05-2;Q8TF05;J3KRU1;J3QL26;J3KSB0;J3QLA6	Serine/threonine-protein phosphatase 4 regulatory subunit 1	PPP4R1	1.37155	0.042506	0.891892
	B4DZI8;P35606;D6RBT6;D6R997;D6RBZ7;D6RCL6;D6RBG7;H0Y938	Coatomer subunit beta	COPB2	1.36312	0.0433391	0.888642
	Q15149-4	Plectin	PLEC	1.36269	0.043382	0.888477
	P15311;E7EQR4	Ezrin	EZR	1.36056	0.0435953	0.887654
	P29508;P29508-2	Serpin B3	SERPINB3	1.3601	0.0436415	0.887474
	O75131;E5RG68;E5RHZ0;E5RJ85;H0YB26;E5RG97;E5RFT7;Q86VY2;Q9UBL6-2;Q9UBL6	Copine-3	CPNE3	1.35483	0.0441743	0.885435
	O75363;O75363-2;G3XAF7;H7C1E7;B4DFL4;B4E2C4	Breast carcinoma-amplified sequence 1	BCAS1	1.35421	0.0442374	0.885195
	P11498;E9PS68	Pyruvate carboxylase, mitochondrial	PC	1.35047	0.04462	0.883743
	Q96F86;H3BSQ0;H3BPN4;H3BPW9	Enhancer of mRNA-decapping protein 3	EDC3	1.34711	0.0449666	0.882437
	D6REX3;O94979-3;O94979-9;O94979-2;O94979;O94979-8;O94979-6;B7ZL00;O94979-4;D6RHZ5;O94979-5;H0Y9T9;D6RE64;D6RCQ9;D6RBT0;D6RHE8	Protein transport protein Sec31A	SEC31A	1.34663	0.0450163	0.882247
	Q6UWP8;Q6UWP8-2;K7ESC4	Suprabasin	SBSN	1.34427	0.0452616	0.881331
	Q9UKK3	Poly [ADP-ribose] polymerase 4	PARP4	1.34189	0.0455103	0.8804
	Q96MW5;H3BQV3;H3BSH5;H3BMQ9;H3BUN2	Conserved oligomeric Golgi complex subunit 8	COG8	1.34079	0.0456257	0.879971
	Q8NEU8;Q8NEU8-3;Q8NEU8-2;F8VXB0;F8VWV2;H0YH86	DCC-interacting protein 13-beta	APPL2	1.34024	0.0456836	0.879759
	Q14BN4-2;Q14BN4-3;Q14BN4;H7BZK0;Q14BN4-4;B7Z964;H7C3M8;Q14BN4-5;B7Z863;C9JPE6;H7BZW9;Q14BN4-8;C9JA20;C9JCH4;Q14BN4-7;Q14BN4-6	Sarcolemmal membrane-associated protein	SLMAP	1.33695	0.046031	0.87847
	P37059;H3BS44;H3BRZ6;H3BNN1;H3BQY3	Estradiol 17-beta-dehydrogenase 2	HSD17B2	1.33654	0.0460744	0.87831
	Q10469	Alpha-1,6-mannosyl-glycoprotein 2-beta-N-acetylglucosaminyltransferase	MGAT2	1.33535	0.0462009	0.877843
	B5MCR8;Q6NXT4-4;Q6NXT4-3;Q6NXT4;Q6NXT4-2;C9JZR9;B3KU87	Zinc transporter 6	SLC30A6	1.33253	0.0465018	0.87674
	P00338;P00338-3;P00338-4;P00338-5;P00338-2;F5GXY2;F5GYU2;F5GXH2;F5H5J4;F5H6W8;F5GZQ4;F5H8H6;F5GXC7;F5GWW2;F5GXU1	L-lactate dehydrogenase A chain	LDHA	1.306	0.0494311	0.866273
	P07476;J3KPN6	Involucrin	IVL	1.30185	0.0499057	0.864623
	O75306-2;O75306;B7Z9L2	NADH dehydrogenase [ubiquinone] iron-sulfur protein 2, mitochondrial	NDUFS2	1.30181	0.0499103	0.864604

## Sheet: Biological processes (DAVID)
NR	Term	Count	%	PValue	Genes	Fold Enrichment	Bonferroni	Benjamini	FDR
	protein transport	10	7.35294	0.00363812	SCAMP2, SEC31A, TMED3, COG8, RAB5C, ZG16, ARF4, VPS52, PDCD6IP, TMED9	3.24514	0.939361	0.208296	5.41362
	ER to Golgi vesicle-mediated transport	9	6.61765	3.46297e-05	COG3, COPB2, ARFGAP3, SEC31A, TMED3, COG8, ARF4, TMED9, SEC23IP	7.21031	0.0262793	0.00883763	0.0528677
	intracellular protein transport	9	6.61765	0.000504119	COG3, COPB2, ARFGAP3, CLTB, NAPG, AP1G2, AP1G1, SEC23IP, TBC1D22A	4.88834	0.321428	0.074622	0.767043
	mitochondrial electron transport, NADH to ubiquinone	8	5.88235	9.28671e-08	NDUFV3, NDUFB4, NDUFB10, NDUFB9, NDUFV1, NDUFA13, NDUFS2, NDUFA12	20.9279	7.14123e-05	7.14123e-05	0.000141811
	mitochondrial respiratory chain complex I assembly	8	5.88235	5.46755e-07	NDUFV3, NDUFB4, NDUFB10, NDUFB9, NDUFV1, NDUFA13, NDUFS2, NDUFA12	16.2772	0.000420367	0.000210205	0.00083491
	cell-cell adhesion	8	5.88235	0.00517699	LIMA1, LDHA, LAD1, RAB11B, RAB10, FLNB, ANXA2, PLEC	3.78401	0.981527	0.264375	7.62
	transport	8	5.88235	0.0186888	SYPL1, TMED3, SORL1, ABCC3, SLC25A3, PARP4, TMED9, SLC4A4	2.94674	0.999999	0.553351	25.0302
	retrograde vesicle-mediated transport, Golgi to ER	7	5.14706	4.14848e-05	COG3, COPB2, ARFGAP3, TMED3, ARF4, RACGAP1, TMED9	10.9425	0.0313989	0.0079439	0.0633299
	vesicle-mediated transport	7	5.14706	0.00118258	COPB2, ARFGAP3, CLTB, AP1G2, AP1G1, CPNE3, RAB10	5.90317	0.597451	0.121897	1.79067
	small GTPase mediated signal transduction	7	5.14706	0.0122976	ARL1, RAB8A, RAB5C, ARF4, RAB11B, RAB10, RAB27A	3.64749	0.999926	0.428639	17.2174
	O-glycan processing	5	3.67647	0.00119609	GALNT1, GCNT3, B3GNT7, MUC5B, MUC4	10.6819	0.601619	0.108672	1.81097
	protein localization to plasma membrane	5	3.67647	0.00143523	RAB8A, TNIK, SLMAP, RAB10, FCHO2	10.1733	0.668618	0.115489	2.16934
	Golgi organization	5	3.67647	0.00259704	COG3, ARL1, VMP1, TMED9, SEC23IP	8.66103	0.864627	0.181247	3.89312
	intra-Golgi vesicle-mediated transport	4	2.94118	0.00115762	COG3, COPB2, NAPG, COG8	18.9901	0.589643	0.137961	1.7532
	keratinization	4	2.94118	0.00608281	KRT17, CASP14, TGM3, IVL	10.6819	0.990831	0.284762	8.89615
	positive regulation of protein catabolic process	4	2.94118	0.011254	LPCAT1, SORL1, NDUFA13, NEDD4L	8.54555	0.999834	0.419557	15.8717
	antigen processing and presentation of exogenous peptide antigen via MHC class II	4	2.94118	0.0345869	SEC31A, AP1G1, RACGAP1, DNM2	5.57318	1	0.724443	41.5795
	protein glycosylation	4	2.94118	0.0574685	COG3, ST6GALNAC6, GALNT1, B3GALT5	4.53746	1	0.814686	59.4968
	regulation of ventricular cardiac muscle cell action potential	3	2.20588	0.00312499	TRPM4, JUP, DSP	34.9591	0.909904	0.196523	4.66701
	cytoskeletal anchoring at plasma membrane	3	2.20588	0.00312499	JUP, EZR, FLNB	34.9591	0.909904	0.196523	4.66701
	microvillus assembly	3	2.20588	0.00749616	MYO1A, EZR, TNIK	22.6206	0.996931	0.32006	10.8545
	skin development	3	2.20588	0.0283901	JUP, ITGA3, COL5A2	11.3103	1	0.688289	35.5834
	regulation of heart rate by cardiac conduction	3	2.20588	0.0299606	TRPM4, JUP, DSP	10.9871	1	0.689508	37.1552
	protein targeting	3	2.20588	0.0365752	SORL1, RPL11, RAB27A	9.86025	1	0.728131	43.39
	peptide cross-linking	3	2.20588	0.0572516	DSP, TGM3, IVL	7.69099	1	0.825134	59.3542
	protein heterooligomerization	3	2.20588	0.095043	JUP, TRAF2, PRKAA1	5.73955	1	0.916036	78.2382
	positive regulation of protein localization to early endosome	2	1.47059	0.0381186	EZR, SORL1	51.2733	1	0.727309	44.7592
	activation of phospholipase D activity	2	1.47059	0.0455675	ARL1, ARF4	42.7277	1	0.775611	50.9428
	bundle of His cell-Purkinje myocyte adhesion involved in cell communication	2	1.47059	0.0455675	JUP, DSP	42.7277	1	0.775611	50.9428
	negative regulation of receptor binding	2	1.47059	0.0529592	PTPRF, ANXA2	36.6238	1	0.812457	56.4345
	establishment of protein localization to membrane	2	1.47059	0.060294	RAB11B, RAB10	32.0458	1	0.818764	61.3118
	regulation of sodium ion transmembrane transport	2	1.47059	0.060294	BPIFA1, SLMAP	32.0458	1	0.818764	61.3118
	synaptic vesicle transport	2	1.47059	0.0675725	DNM2, RAB27A	28.4852	1	0.843586	65.6432
	oligosaccharide biosynthetic process	2	1.47059	0.081962	MGAT2, ST6GALNAC6	23.306	1	0.888315	72.9062
PR+TR	Term	Count	%	PValue	Genes	Fold Enrichment	Bonferroni	Benjamini	FDR
	receptor-mediated endocytosis	7	4.86111	0.00408173	DBNL, APOA1, APOE, PPT1, HBA1, HBB, CD14	4.61282	0.981761	0.393787	6.24145
	positive regulation of apoptotic process	7	4.86111	0.0354207	BID, ZAK, DFFA, TGM2, INPP5D, CDK4, ATM	2.85995	1	0.770322	43.3482
	nitric oxide mediated signal transduction	5	3.47222	1.45182e-05	APOE, AGT, GUCY1B3, NOS2, DDAH2	32.2551	0.0141129	0.0141129	0.0228739
	positive regulation of cell growth	5	3.47222	0.00481662	NCBP1, HIST1H1B, SLC25A33, EXOSC2, SDCBP	7.29579	0.991146	0.408567	7.32567
	regulation of mRNA stability	5	3.47222	0.00981434	CARHSP1, SET, EXOSC6, EXOSC5, EXOSC2	5.94997	0.999936	0.524195	14.3934
	rRNA processing	5	3.47222	0.0961724	EXOSC6, EMG1, EXOSC5, EXOSC2, WDR46	2.86377	1	0.905294	79.6745
	tRNA modification	4	2.77778	0.00131831	C9ORF64, SSB, TRMT61A, AARS2	18.1584	0.725134	0.34981	2.05717
	regulation of blood pressure	4	2.77778	0.0157528	AGT, PTGS1, ERAP1, HBB	7.54273	1	0.670552	22.1349
	cellular oxidant detoxification	4	2.77778	0.0191755	APOE, PTGS1, HBA1, HBB	7.00396	1	0.672088	26.2937
	chromatin remodeling	4	2.77778	0.0326766	CHD1L, CBX3, DEK, SMARCA2	5.7009	1	0.75686	40.7547
	ephrin receptor signaling pathway	4	2.77778	0.0326766	ACTG1, GIT1, ANKS1A, SDCBP	5.7009	1	0.75686	40.7547
	response to oxidative stress	4	2.77778	0.0600356	GCLC, APOE, TOR1A, PTGS1	4.45707	1	0.849555	62.3021
	response to virus	4	2.77778	0.0600356	IFITM1, IFITM2, IFITM3, PRKRA	4.45707	1	0.849555	62.3021
	negative regulation of cell growth	4	2.77778	0.0752392	HNF4A, AGT, PPT1, SMARCA2	4.05188	1	0.887851	70.8441
	negative regulation of neuron apoptotic process	4	2.77778	0.0919756	GCLC, SET, APOE, PPT1	3.71422	1	0.911256	78.1353
	polyadenylation-dependent snoRNA 3'-end processing	3	2.08333	0.000640837	EXOSC6, EXOSC5, EXOSC2	73.5416	0.466118	0.269328	1.005
	U4 snRNA 3'-end processing	3	2.08333	0.00176592	EXOSC6, EXOSC5, EXOSC2	45.9635	0.822781	0.351175	2.7466
	response to interferon-beta	3	2.08333	0.00225844	IFITM1, IFITM2, IFITM3	40.8564	0.890684	0.357702	3.49993
	nuclear-transcribed mRNA catabolic process, exonucleolytic, 3'-5'	3	2.08333	0.00225844	EXOSC6, EXOSC5, EXOSC2	40.8564	0.890684	0.357702	3.49993
	positive regulation of cholesterol esterification	3	2.08333	0.00225844	APOA1, APOE, AGT	40.8564	0.890684	0.357702	3.49993
	response to interferon-alpha	3	2.08333	0.0028081	IFITM1, IFITM2, IFITM3	36.7708	0.936263	0.367979	4.3342
	histone mRNA metabolic process	3	2.08333	0.00407506	NCBP1, SSB, SNRPF	30.6423	0.981641	0.435091	6.23156
	response to biotic stimulus	3	2.08333	0.00555941	IFITM1, IFITM2, IFITM3	26.2649	0.995737	0.420613	8.40961
	oxygen transport	3	2.08333	0.00638083	HBA1, HBB, HBD	24.5139	0.998102	0.434312	9.59446
	negative regulation of viral entry into host cell	3	2.08333	0.00915145	IFITM1, IFITM2, IFITM3	20.4282	0.999877	0.527654	13.4859
	response to interferon-gamma	3	2.08333	0.0159944	IFITM1, IFITM2, IFITM3	15.3212	1	0.650881	22.4356
	triglyceride homeostasis	3	2.08333	0.018637	APOA1, HNF4A, APOE	14.1426	1	0.683715	25.6535
	exonucleolytic nuclear-transcribed mRNA catabolic process involved in deadenylation-dependent decay	3	2.08333	0.0229181	EXOSC6, EXOSC5, EXOSC2	12.6796	1	0.716628	30.6027
	positive regulation of vasodilation	3	2.08333	0.0229181	SCPEP1, AGT, NOS2	12.6796	1	0.716628	30.6027
	DNA damage checkpoint	3	2.08333	0.0244267	PEA15, ZAK, ATM	12.2569	1	0.701961	32.2719
	neuron apoptotic process	3	2.08333	0.0291868	BID, ATM, NAE1	11.1427	1	0.748651	37.2958
	negative regulation of viral genome replication	3	2.08333	0.0415702	IFITM1, IFITM2, IFITM3	9.1927	1	0.79785	48.7792
	positive regulation of nitric oxide biosynthetic process	3	2.08333	0.0473804	AGT, DDAH2, HBB	8.55135	1	0.827957	53.459
	bicarbonate transport	3	2.08333	0.0493794	SLC4A2, HBA1, HBB	8.357	1	0.819052	54.9743
	mRNA transport	3	2.08333	0.0555549	HNRNPA3, NCBP1, IWS1	7.82358	1	0.835538	59.3687
	retinoid metabolic process	3	2.08333	0.0874967	APOA1, RBP1, APOE	6.028	1	0.905482	76.3726
	type I interferon signaling pathway	3	2.08333	0.0949186	IFITM1, IFITM2, IFITM3	5.74544	1	0.907576	79.2256
	N-acetylglucosamine catabolic process	2	1.38889	0.0241025	AMDHD2, GNPDA1	81.7129	1	0.715528	31.9164
	rRNA 3'-end processing	2	1.38889	0.0320078	EXOSC6, EXOSC5	61.2847	1	0.764875	40.106
	DNA deamination	2	1.38889	0.0320078	EXOSC6, EXOSC5	61.2847	1	0.764875	40.106
	lipoprotein catabolic process	2	1.38889	0.0320078	APOE, ATM	61.2847	1	0.764875	40.106
	pinocytosis	2	1.38889	0.0320078	PPT1, AHSG	61.2847	1	0.764875	40.106
	vitamin transport	2	1.38889	0.0398495	GC, APOA1	49.0277	1	0.796573	47.3108
	regulation of Cdc42 protein signal transduction	2	1.38889	0.0398495	APOA1, APOE	49.0277	1	0.796573	47.3108
	N-acetylneuraminate catabolic process	2	1.38889	0.0476281	AMDHD2, GNPDA1	40.8564	1	0.818454	53.6494
	high-density lipoprotein particle clearance	2	1.38889	0.0476281	APOA1, APOE	40.8564	1	0.818454	53.6494
	cellular hyperosmotic response	2	1.38889	0.0476281	YBX3, RCSD1	40.8564	1	0.818454	53.6494
	regulation of cellular respiration	2	1.38889	0.0553443	CISD1, NOS2	35.0198	1	0.844011	59.2257
	chaperone-mediated protein transport	2	1.38889	0.0629983	TOR1A, TIMM8A	30.6423	1	0.854912	64.1314
	cGMP-mediated signaling	2	1.38889	0.0629983	APOE, PRKG1	30.6423	1	0.854912	64.1314
	neuron projection regeneration	2	1.38889	0.0629983	APOA1, APOE	30.6423	1	0.854912	64.1314
	high-density lipoprotein particle assembly	2	1.38889	0.0629983	APOA1, APOE	30.6423	1	0.854912	64.1314
	arginine catabolic process	2	1.38889	0.0629983	NOS2, DDAH2	30.6423	1	0.854912	64.1314
	phospholipid homeostasis	2	1.38889	0.0705908	APOA1, HNF4A	27.2376	1	0.878508	68.4472
	lipoprotein biosynthetic process	2	1.38889	0.0705908	APOA1, APOE	27.2376	1	0.878508	68.4472
	nuclear mRNA surveillance	2	1.38889	0.0705908	EXOSC6, EXOSC5	27.2376	1	0.878508	68.4472
	protein deglycosylation	2	1.38889	0.0781222	MAN2C1, ENGASE	24.5139	1	0.890526	72.2438
	regulation of blood vessel size	2	1.38889	0.0781222	GCLC, HBB	24.5139	1	0.890526	72.2438
	UDP-N-acetylglucosamine biosynthetic process	2	1.38889	0.085593	AMDHD2, GNPDA1	22.2853	1	0.906293	75.5839
	oligosaccharide catabolic process	2	1.38889	0.085593	MAN2C1, NEU1	22.2853	1	0.906293	75.5839
	low-density lipoprotein particle remodeling	2	1.38889	0.085593	APOE, AGT	22.2853	1	0.906293	75.5839
	rRNA catabolic process	2	1.38889	0.085593	EXOSC6, EXOSC5	22.2853	1	0.906293	75.5839
	cristae formation	2	1.38889	0.0930037	IMMT, APOO	20.4282	1	0.908295	78.5221
