# Supplementary material for: The response to neoadjuvant chemoradiotherapy with 5-fluorouracil in locally advanced rectal cancer patients: a predictive proteomic signature
Source: Clin Proteomics. 2018 Apr 13;15:16. doi: 10.1186/s12014-018-9192-2 (PMC5898006; doi:10.1186/s12014-018-9192-2)
Supplement: Supplementary file 6 — Additional file 6: Table S6. Proteins differentially expressed between non-responders (NR + PR) and total responders (TR). [file 12014_2018_9192_MOESM6_ESM.xlsx]

## Sheet: NR+PR vs TR
	Additional file 6. Proteins differentially expressed between non-responders (NR + PR) and total responders (TR) (p-value < 0.05).
TR	Protein Ids	Protein names	Genes names	(-Log) Student's T-test p-value NR_R	p-value	Student's T-test Difference
	Q96SQ9;Q96SQ9-2;B4DJI0;M0R152;M0R057	Cytochrome P450 2S1	CYP2S1	3.91418	0.000121848	-1.51292
	F5H2T0;O95163;H0YDF3	Elongator complex protein 1	IKBKAP	3.71049	0.000194765	-1.47993
	P13807-2;P13807;B7Z806;F5H1N8;M0QYU1;F5H3S3	Glycogen [starch] synthase, muscle	GYS1	3.17498	0.000668375	-1.38324
	Q7L2J0	7SK snRNA methylphosphate capping enzyme	MEPCE	3.13696	0.000729525	-1.37577
	Q9H4L7-3;Q9H4L7;Q9H4L7-2	SWI/SNF-related matrix-associated actin-dependent regulator of chromatin subfamily A containing DEAD/H box 1	SMARCAD1	2.94246	0.00114167	-1.33609
	Q06203;D6RCC8	Amidophosphoribosyltransferase	PPAT	2.64019	0.00228987	-1.26927
	P27482	Calmodulin-like protein 3	CALML3	2.58217	0.00261716	-1.25566
	P55011;P55011-3;G3XAL9	Solute carrier family 12 member 2	SLC12A2	2.57681	0.00264966	-1.25439
	P30481	HLA class I histocompatibility antigen, B-44 alpha chain	HLA-B	2.57025	0.00268999	-1.25283
	Q86UY8;Q86UY8-2;H7C3S8;H7C193	5-nucleotidase domain-containing protein 3	NT5DC3	2.5668	0.00271144	-1.25201
	P00492	Hypoxanthine-guanine phosphoribosyltransferase	HPRT1	2.4342	0.00367959	-1.2197
	B4E2X3;Q8N6R0-3;Q8N6R0-4;Q8N6R0;H3BLW2;Q8N6R0-2;Q8N6R0-1	Methyltransferase-like protein 13	METTL13	2.42999	0.00371544	-1.21865
	Q9BQL6;G3V1L6;Q9BQL6-2;Q9BQL6-3;Q5JWV4	Fermitin family homolog 1	FERMT1	2.3915	0.00405976	-1.20897
	P68871;F8W6P5	Hemoglobin subunit beta;LVV-hemorphin-7;Spinorphin	HBB	2.38734	0.00409883	-1.20791
	P38935;F5H5K3;H3BRR1	DNA-binding protein SMUBP-2	IGHMBP2	2.33103	0.00466627	-1.19349
	O43768-4;A6NMQ3;C9JUF4;Q5T5H1;O43768-6;O43768-5;O43768-2;O43768;O43768-9;O43768-7;O43768-3	Alpha-endosulfine	ENSA	2.31543	0.00483693	-1.18945
	C9J719;C9JJ78;Q15125	3-beta-hydroxysteroid-Delta(8),Delta(7)-isomerase	EBP	2.28594	0.00517678	-1.18173
	P69905	Hemoglobin subunit alpha	HBA1	2.2396	0.0057597	-1.16944
	Q09328	Alpha-1,6-mannosylglycoprotein 6-beta-N-acetylglucosaminyltransferase A	MGAT5	2.23228	0.0058576	-1.16748
	F2Z2F1;B0QYF8;P02144;B0QYF7;F2Z337;Q8WVH6	Myoglobin	MB	2.18753	0.00649337	-1.15538
	J9JIC5;Q9HAS0;K7EII1;J3KRR1	Protein Njmu-R1	C17orf75	2.0934	0.00806492	-1.12926
	Q04941;Q04941-2	Proteolipid protein 2	PLP2	2.05472	0.00881617	-1.11825
	F5GZX4;F8W898;Q9H9Y6-2;Q9H9Y6;F5H643;H7C0D9;F8WDS4;F8WAK7;F8WBB9;F8WCS3;C9JJG2	DNA-directed RNA polymerase I subunit RPA2;DNA-directed RNA polymerase	POLR1B	2.0362	0.00920026	-1.11292
	O43240;M0R132	Kallikrein-10	KLK10	2.00145	0.00996667	-1.10282
	Q99707;B7ZLW7;B1ANE3;B4DFV0	Methionine synthase	MTR	1.95816	0.0110113	-1.09004
	Q9BVG4;A6NDF3	Protein PBDC1	PBDC1	1.91848	0.0120648	-1.07814
	Q9BYX2;Q9BYX2-2;Q9BYX2-4;Q9BYX2-3;Q9BYX2-6;Q9BYX2-5	TBC1 domain family member 2A	TBC1D2	1.91451	0.0121756	-1.07694
	E9PE15;P51790-4;B9EGJ9;P51790;P51790-2	H(+)/Cl(-) exchange transporter 3	CLCN3	1.89835	0.0126372	-1.07202
	P02042;E9PFT6;E9PEW8;C9JRG0	Hemoglobin subunit delta	HBD	1.8777	0.0132526	-1.0657
	E9PN66;E9PKN9;E9PS55;E9PMW4;E9PQ46;E9PIN5;E9PIK4;E9PKZ4;E9PPM1;O14683;E9PNB3;E9PMY0	Tumor protein p53-inducible protein 11	TP53I11	1.85389	0.0139994	-1.05835
	P10599;P10599-2	Thioredoxin	TXN	1.8418	0.0143946	-1.05458
	Q86U44;F5H6D8;B4DTN4;B4E349;Q86U44-2	N6-adenosine-methyltransferase 70 kDa subunit	METTL3	1.80734	0.0155833	-1.04375
	Q9UIJ7;Q9UIJ7-3;Q9UIJ7-2	GTP:AMP phosphotransferase AK3, mitochondrial	AK3	1.75213	0.0176958	-1.02608
	Q9C040;Q9C040-2;C9J084;C9JVI3	Tripartite motif-containing protein 2	TRIM2	1.74252	0.0180917	-1.02296
	P21399;Q9HBB2;Q5VZA6;F5H2R8;F5H143;F5H3Z7	Cytoplasmic aconitate hydratase	ACO1;IRP1	1.73616	0.0183586	-1.02089
	Q9C0E2;F2Z2X4	Exportin-4	XPO4	1.73554	0.0183848	-1.02069
	Q2PPJ7-3;Q2PPJ7-2;Q2PPJ7;H7C1F9;H7C3X6;Q4VXU5;H7BZA8	Ral GTPase-activating protein subunit alpha-2	RALGAPA2	1.73417	0.0184429	-1.02024
	P56937-3;P56937-2;P56937;Q5T250	3-keto-steroid reductase	HSD17B7	1.72012	0.0190493	-1.01564
	Q9NRF8;H0Y5S6	CTP synthase 2	CTPS2	1.70761	0.019606	-1.01153
	Q9Y5L0-3;Q9Y5L0;C9J7E5;Q9Y5L0-1;E9PFH4;Q9Y5L0-5	Transportin-3	TNPO3	1.68899	0.0204649	-1.00536
	Q96BP3;F5H7P7;B4DWR9;D6RB19;D6RHV0;D6RA12;D6RDA4;H0Y8N5;D6R9Q1	Peptidylprolyl isomerase domain and WD repeat-containing protein 1	PPWD1	1.6729	0.0212373	-0.999987
	Q15386;Q15386-2;Q15386-3	Ubiquitin-protein ligase E3C	UBE3C	1.67197	0.0212829	-0.999674
	Q9Y3A4	Ribosomal RNA-processing protein 7 homolog A	RRP7A	1.66836	0.0214605	-0.998463
	Q9BRQ8;Q9BRQ8-2	Apoptosis-inducing factor 2	AIFM2	1.65096	0.0223378	-0.992601
	E9PIF2;Q13206	Probable ATP-dependent RNA helicase DDX10	DDX10	1.64675	0.0225554	-0.991178
	E7EW20;Q9UM54-6;Q9UM54-4;Q9UM54-1;Q9UM54;Q9UM54-5;Q9UM54-2	Unconventional myosin-VI	MYO6	1.63074	0.0234024	-0.985734
	Q5TH69	Brefeldin A-inhibited guanine nucleotide-exchange protein 3	ARFGEF3	1.6291	0.0234909	-0.985175
	F5GXI4;Q5TG12;E9PGC5;Q15262-2;Q15262-3;B7ZMG0;Q15262;H0Y6P5;H0Y6V4	Receptor-type tyrosine-protein phosphatase kappa	PTPRK	1.60425	0.0248743	-0.976644
	Q15382;C9J931;C9J469;F8WBL3	GTP-binding protein Rheb	RHEB	1.58651	0.0259113	-0.970495
	C9JBI3;P78330	Phosphoserine phosphatase	PSPH	1.58533	0.0259818	-0.970085
	P07738	Bisphosphoglycerate mutase	BPGM	1.56711	0.0270951	-0.963717
	O76071	Probable cytosolic iron-sulfur protein assembly protein CIAO1	CIAO1	1.53139	0.0294178	-0.951078
	B7ZC38;Q9NR46;B7ZC39;Q9NR46-2;F8WFB9;H7C1Z6;G5E9J1	Endophilin-B2	SH3GLB2	1.52197	0.0300628	-0.947711
	D3DR31;P09914	Interferon-induced protein with tetratricopeptide repeats 1	IFIT1	1.51653	0.0304418	-0.945759
	P32189-1;P32189-4;P32189-2;P32189;Q14409;C9JLT1;A6NP46;F8WC39;F8WDA9;F8WBI8;H7C2A0;F8WF44	Glycerol kinase;Putative glycerol kinase 3	GK;GK3P	1.51288	0.0306987	-0.944447
	Q14320;B0S8I6	Protein FAM50A	FAM50A	1.50732	0.0310942	-0.942446
	P42166	Lamina-associated polypeptide 2, isoform alpha;Thymopoietin;Thymopentin	TMPO	1.50602	0.0311875	-0.941975
	O15551;O95484;P56747	Claudin-3	CLDN3	1.50473	0.0312802	-0.941512
	P00558;B7Z7A9;E7ERH5	Phosphoglycerate kinase 1	PGK1	1.50023	0.031606	-0.939885
	P23083	Ig heavy chain V-I region V35		1.49555	0.0319485	-0.938187
	P01023;H0YGH6;H0YFH1;F8W7L3	Alpha-2-macroglobulin	A2M	1.49048	0.0323236	-0.93635
	Q86WJ1-2;Q86WJ1;Q86WJ1-3;Q86WJ1-4;B5MDZ7	Chromodomain-helicase-DNA-binding protein 1-like	CHD1L	1.48836	0.0324818	-0.935578
	Q15800;Q15800-2	Methylsterol monooxygenase 1	MSMO1	1.48581	0.0326731	-0.93465
	P48594;H0Y5H9;F8W9L1;C9JZ65	Serpin B4	SERPINB4;SERPINB3	1.46673	0.0341405	-0.927667
	P21695-2;P21695	Glycerol-3-phosphate dehydrogenase [NAD(+)], cytoplasmic	GPD1	1.46356	0.0343906	-0.926504
	Q9Y617;Q9Y617-2	Phosphoserine aminotransferase	PSAT1	1.46173	0.0345358	-0.92583
	Q5VTI5;Q9Y2H5	Pleckstrin homology domain-containing family A member 6	PLEKHA6	1.45971	0.0346968	-0.925086
	Q9Y3I1-3;Q9Y3I1-2;Q9Y3I1	F-box only protein 7	FBXO7	1.4553	0.035051	-0.923456
	P52788-2;P52788;B4DE40;H7C2R7	Spermine synthase	SMS	1.44364	0.0360048	-0.919137
	P41250;H7C443;F8WCK4	Glycine--tRNA ligase	GARS	1.44294	0.0360628	-0.918877
	P11388;P11388-2;P11388-3;P11388-4;J3KTB7	DNA topoisomerase 2-alpha	TOP2A	1.43824	0.0364552	-0.917129
	Q96P70	Importin-9	IPO9	1.43742	0.0365241	-0.916822
	P52888;K7EP46;K7EMU4;K7EL02;K7EIK4;K7EKB6;B3KSE2	Thimet oligopeptidase	THOP1	1.43375	0.0368341	-0.915455
	P20336	Ras-related protein Rab-3A	RAB3A	1.42672	0.0374352	-0.912827
	Q96FX7;H0Y2Q1	tRNA (adenine(58)-N(1))-methyltransferase catalytic subunit TRMT61A	TRMT61A	1.41938	0.0380733	-0.910072
	O95373;E9PLJ0	Importin-7	IPO7	1.41787	0.0382059	-0.909504
	O60568;H7C2S8;H7C2V1;H7C0B8;H7C2A8;C9JU11;C9JIX5	Procollagen-lysine,2-oxoglutarate 5-dioxygenase 3	PLOD3	1.40478	0.0393749	-0.904568
	Q96NB2;R4GMR9;R4GN74;R4GN63;R4GMW0;R4GNC2;R4GMS6	Sideroflexin-2	SFXN2	1.37775	0.0419035	-0.894272
	P30043;M0R192;M0QZL1	Flavin reductase (NADPH)	BLVRB	1.37637	0.0420368	-0.893739
	Q01968-2;Q01968	Inositol polyphosphate 5-phosphatase OCRL-1	OCRL	1.37235	0.0424277	-0.892197
	Q9Y6D5	Brefeldin A-inhibited guanine nucleotide-exchange protein 2	ARFGEF2	1.36404	0.0432474	-0.888996
	Q58FF6	Putative heat shock protein HSP 90-beta 4	HSP90AB4P	1.35746	0.0439076	-0.886451
	C9J384;Q9BQ75-2;Q9BQ75;H7C515	Protein CMSS1	CMSS1	1.35605	0.0440504	-0.885908
	P31151;Q86SG5	Protein S100-A7	S100A7	1.34773	0.0449024	-0.882678
	P11908;P11908-2;D3YTJ7;H7C540;A6NMS2	Ribose-phosphate pyrophosphokinase 2	PRPS2	1.34343	0.0453492	-0.881
	Q9NUB1-2;Q9NUB1;Q9NUB1-4;Q6ZV30;Q9NUB1-3;Q5TF43	Acetyl-coenzyme A synthetase 2-like, mitochondrial;Acetyl-coenzyme A synthetase	ACSS1	1.33933	0.0457794	-0.879402
	Q5JUW8;Q92796-3;Q92796-2;Q92796	Disks large homolog 3	DLG3	1.33712	0.0460129	-0.878538
	O75976;O75976-2;J3QQJ4;J3QRJ9	Carboxypeptidase D	CPD	1.33077	0.0466907	-0.876049
	Q96A65;B7Z321;Q96A65-2	Exocyst complex component 4	EXOC4	1.32298	0.0475357	-0.872987
	P09960;P09960-4;P09960-2;P09960-3	Leukotriene A-4 hydrolase	LTA4H	1.32215	0.0476266	-0.872662
	Q9UPQ8	Dolichol kinase	DOLK	1.31619	0.0482848	-0.87031
	O00443;F5H2B0;B4E2G4	Phosphatidylinositol 4-phosphate 3-kinase C2 domain-containing subunit alpha	PIK3C2A	1.31161	0.0487966	-0.868495
	P31948;G3XAD8;F5H0T1;F5H783;F5GXD8	Stress-induced-phosphoprotein 1	STIP1	1.30762	0.049247	-0.866916
NR+PR	Protein Ids	Protein names	Genes names	(-Log) Student's T-test p-value NR_R	p-value	Student's T-test Difference
	P62873;F6UT28;B1AKQ8;F5H100;F5H8J8;F5H0S8;E9PCP0;P16520	Guanine nucleotide-binding protein G(I)/G(S)/G(T) subunit beta-1	GNB1	4.88782	1.29473e-05	1.64737
	Q86WV6;J3QTB1	Stimulator of interferon genes protein	TMEM173	4.60261	2.49684e-05	1.61154
	Q8TD55;Q8TD55-2;C9J4A7	Pleckstrin homology domain-containing family O member 2	PLEKHO2	4.51595	3.04825e-05	1.60012
	P50479	PDZ and LIM domain protein 4	PDLIM4	3.75076	0.000177517	1.48661
	P60660-2;F8W1R7;G8JLA2;G3V1V0;P60660;J3KND3;B7Z6Z4;F8VPF3;F8VZU9;F8W180;F8VXL3;H0YI43	Myosin light polypeptide 6	MYL6;PDE6H	3.6979	0.000200493	1.47783
	O60493;O60493-2;O60493-3;O60493-4	Sorting nexin-3	SNX3	3.55273	0.000280072	1.45302
	Q53GG5-2;Q53GG5;Q53GG5-3;D6RAF1	PDZ and LIM domain protein 3	PDLIM3	3.44862	0.000355943	1.43457
	Q8IXM6;Q8IXM6-2	Nurim	NRM	3.4105	0.000388597	1.42767
	O43920	NADH dehydrogenase [ubiquinone] iron-sulfur protein 5	NDUFS5	3.37771	0.000419073	1.42168
	Q969G5;E9PIE3	Protein kinase C delta-binding protein	PRKCDBP	3.34906	0.000447651	1.41639
	O96000;H3BPJ9;Q96II6	NADH dehydrogenase [ubiquinone] 1 beta subcomplex subunit 10	NDUFB10	3.28165	0.000522817	1.40376
	F8VU90;Q9NYL4-2;Q9NYL4;H0YHM7;E9PAR0	Peptidyl-prolyl cis-trans isomerase;Peptidyl-prolyl cis-trans isomerase FKBP11	FKBP11	3.17063	0.000675103	1.38239
	Q8WX93-3;Q8WX93;Q8WX93-4;Q8WX93-8;Q8WX93-5;Q8WX93-2;Q8WX93-9;Q8WX93-7;H0YA05;F8WA26;D6R9F5;D6RBB1	Palladin	PALLD	2.93998	0.00114821	1.33557
	F8W9H0;I3L3B4;E9PLN8;Q9BQB6-3;Q9BQB6-2;Q9BQB6;A8MV79	Vitamin K epoxide reductase complex subunit 1	VKORC1	2.9119	0.0012249	1.32963
	O60831;A6NP52;A6NM71	PRA1 family protein 2	PRAF2	2.90976	0.00123095	1.32917
	P08670;B0YJC4;B0YJC5;P07197-2;K7EKH6	Vimentin	VIM	2.90896	0.00123322	1.329
	P26447	Protein S100-A4	S100A4	2.85321	0.00140214	1.31704
	P09619;E5RJ14;E5RH16;E5RII0	Platelet-derived growth factor receptor beta	PDGFRB	2.81327	0.0015372	1.30834
	P04899;B4E2X5;P04899-3;P04899-2;B3KTZ0;P04899-4;F5GZL8	Guanine nucleotide-binding protein G(i) subunit alpha-2	GNAI2	2.80086	0.00158176	1.30561
	O43294-2;O43294;H3BQC4;H3BSN4;H3BS04;H3BN49	Transforming growth factor beta-1-induced transcript 1 protein	TGFB1I1	2.79672	0.00159691	1.3047
	P23634-7;P23634-6;P23634-8;P23634;P23634-5;P23634-4;P23634-3;P23634-2;H0YDG5;H7BZS8;H7BY13	Plasma membrane calcium-transporting ATPase 4	ATP2B4	2.78507	0.00164033	1.30213
	J3QRS3;P19105;O14950;J3KTJ1	Myosin regulatory light chain 12A;Myosin regulatory light chain 12B	MYL12A;MYL12B	2.77049	0.00169633	1.29889
	P05976-2	Myosin light chain 1/3, skeletal muscle isoform	MYL1	2.75771	0.00174699	1.29604
	Q15052;B7Z3C7;Q15052-2;C9JDI6;B1ANY6;E7ENL8;E7EU80	Rho guanine nucleotide exchange factor 6	ARHGEF6	2.74308	0.00180684	1.29277
	Q96BM9	ADP-ribosylation factor-like protein 8A	ARL8A	2.73583	0.00183726	1.29114
	Q9Y6M9;E9PH64	NADH dehydrogenase [ubiquinone] 1 beta subcomplex subunit 9	NDUFB9	2.73558	0.00183832	1.29108
	Q13308;Q13308-6;Q13308-4;Q13308-2;Q13308-5;H0Y8F1;H7C5L0;F8WDG7	Inactive tyrosine-protein kinase 7	PTK7	2.7282	0.00186982	1.28942
	O95139;O95139-2	NADH dehydrogenase [ubiquinone] 1 beta subcomplex subunit 6	NDUFB6	2.6608	0.00218374	1.27405
	Q5VZR0;Q9H4G4	Golgi-associated plant pathogenesis-related protein 1	GLIPR2	2.54887	0.00282573	1.24773
	O15511;B1ALC0;O15511-2	Actin-related protein 2/3 complex subunit 5	ARPC5	2.54052	0.00288058	1.24573
	O95168;O95168-2;C9JXQ9;F2Z3P9	NADH dehydrogenase [ubiquinone] 1 beta subcomplex subunit 4	NDUFB4	2.53422	0.00292267	1.24421
	Q96RQ9;Q96RQ9-2;M0QYW8	L-amino-acid oxidase	IL4I1	2.50759	0.00310749	1.23777
	Q9P0M6;Q5SQT3	Core histone macro-H2A.2	H2AFY2	2.49887	0.00317052	1.23564
	K7EP32;Q9BZV1-2;Q9BZV1;K7EJ02	UBX domain-containing protein 6	UBXN6	2.48915	0.00324228	1.23327
	P09543-2;P09543;B4DFN6;K7ERC4;K7EN66;C9K0L8;K7ERZ0	2,3-cyclic-nucleotide 3-phosphodiesterase	CNP	2.47916	0.00331772	1.23082
	P06756-3;P06756;P06756-2	Integrin alpha-V;Integrin alpha-V heavy chain;Integrin alpha-V light chain	ITGAV	2.46551	0.00342366	1.22746
	Q6NYC8;Q6NYC8-2;B1AZZ6	Phostensin	PPP1R18	2.46241	0.00344818	1.2267
	P26038	Moesin	MSN	2.43779	0.0036493	1.22059
	P59998;P59998-3;F8WCF6;P59998-4;R4GN08;H7C0A3	Actin-related protein 2/3 complex subunit 4	ARPC4;ARPC4-TTLL3	2.40848	0.00390409	1.21325
	Q96JY6;Q96JY6-5;Q96JY6-3;E5RGS7;H0YBP7;C9JS55;Q96JY6-4;F8WFB8;C9J760;C9J0X3;C9K0F0;C9JSR2;Q96JY6-2	PDZ and LIM domain protein 2	PDLIM2	2.40697	0.00391769	1.21287
	Q9NR12;D6RH06;Q9NR12-5;Q9NR12-6;Q9NR12-4;D6RF83;H7BYK4;Q9NR12-3;D6RAN1	PDZ and LIM domain protein 7	PDLIM7	2.40371	0.00394721	1.21205
	H0YNE9;Q92930;F5GY21;H0YMN7;H0YLJ8;H0YL94	Ras-related protein Rab-8B	RAB8B	2.3686	0.00427957	1.20315
	Q9H0U3;Q6P577	Magnesium transporter protein 1	MAGT1	2.35783	0.00438702	1.20039
	B4DJA5;P20339	Ras-related protein Rab-5A	RAB5A	2.35552	0.00441042	1.1998
	J3QRG6;P42771;P42771-4;K7ES20;K7ENC6;P42771-2	Cyclin-dependent kinase inhibitor 2A, isoforms 1/2/3	CDKN2A	2.35069	0.00445974	1.19856
	Q05682;Q05682-6;Q05682-2	Caldesmon	CALD1	2.33812	0.00459071	1.19533
	Q96S97;C9JZL8;C9J5M0;C9JC07;C9JJV6	Myeloid-associated differentiation marker	MYADM	2.33654	0.00460744	1.19492
	O00468-6;O00468-7;O00468-3;O00468-5;O00468-4;O00468;O00468-2;H0Y5U1	Agrin;Agrin N-terminal 110 kDa subunit;Agrin C-terminal 110 kDa subunit;Agrin C-terminal 90 kDa fragment;Agrin C-terminal 22 kDa fragment	AGRN	2.32973	0.00468026	1.19316
	P00387-3;P00387-2;P00387;B1AHF3	NADH-cytochrome b5 reductase 3;NADH-cytochrome b5 reductase 3 membrane-bound form;NADH-cytochrome b5 reductase 3 soluble form	CYB5R3	2.32047	0.00478112	1.19076
	P15121;E9PCX2;E9PEF9	Aldose reductase	AKR1B1	2.28691	0.00516523	1.18199
	Q92629;Q92629-2;Q92629-3	Delta-sarcoglycan	SGCD	2.28474	0.00519111	1.18142
	Q7L5N7;Q7L5N7-2	Lysophosphatidylcholine acyltransferase 2	LPCAT2	2.26112	0.00548125	1.17518
	Q8WUP2;Q8WUP2-3;Q8WUP2-2;E7EWE8;D6RAI6;E7EPI5;E7EN81;D6R9I4;D6RA19;D6R9V9	Filamin-binding LIM protein 1	FBLIM1	2.24937	0.00563158	1.17205
	P08648;H0YIV7;B4E3F4	Integrin alpha-5;Integrin alpha-5 heavy chain;Integrin alpha-5 light chain	ITGA5	2.22281	0.00598673	1.16494
	A8MV58;Q16643;Q16643-2;D6R9W4;D6RFI1;F8W9Z3;D6R9Q9;D6RCR4	Drebrin	DBN1	2.21472	0.0060993	1.16276
	Q92692-2;Q92692;K7EKE8	Nectin-2	PVRL2	2.21188	0.00613932	1.16199
	Q9UI09;F8VRD8;Q9UI09-2;F8VXI1;H0YID5;H0YIT1	NADH dehydrogenase [ubiquinone] 1 alpha subcomplex subunit 12	NDUFA12	2.20611	0.00622143	1.16043
	P35573;P35573-3	Glycogen debranching enzyme;4-alpha-glucanotransferase;Amylo-alpha-1,6-glucosidase	AGL	2.19811	0.00633709	1.15826
	Q9NY15;Q9NY15-2	Stabilin-1	STAB1	2.17602	0.00666776	1.15224
	Q12797-10;Q12797;E5RHK2;E5RHJ2;G3XAN5;E5RG29;E5RG56;Q12797-7;Q12797-4;Q12797-3;Q12797-9;Q12797-6;Q12797-5;Q12797-8;Q12797-2	Aspartyl/asparaginyl beta-hydroxylase	ASPH	2.17558	0.00667452	1.15212
	Q6NZI2;Q6NZI2-3	Polymerase I and transcript release factor	PTRF	2.16996	0.00676145	1.15058
	Q14699;G3XAJ6;C9JHG2;C9JRN3;C9JWQ9;F8WAR1	Raftlin	RFTN1	2.15017	0.00707669	1.14513
	Q93052;C9JUT4;C9JXK9;C9JIY7;C9JT42;C9J3U9;C9J1K7;C9J5C8;C9J4E3;C9J2R5;C9JE51	Lipoma-preferred partner	LPP	2.14439	0.0071715	1.14353
	Q13488;Q13488-2;E9PM12;E9PNA6;E9PMC5;H0YEL3;K7ENA1	V-type proton ATPase 116 kDa subunit a isoform 3	TCIRG1	2.1366	0.0073013	1.14136
	Q14195-2;Q14195;F5GWI3;H0YBT4;D6RF19;H0YB87	Dihydropyrimidinase-related protein 3	DPYSL3	2.09896	0.00796233	1.13083
	P55735-2;P55735;B4DXJ1;A8MXL6;E7ERC8	Protein SEC13 homolog	SEC13	2.09676	0.00800276	1.13021
	Q6ICJ4;B5MCL2;P0CG30;P0CG29	Glutathione S-transferase theta-2B;Glutathione S-transferase theta-2	Em:AP000351.3;GSTT2;GSTT2B	2.09248	0.00808202	1.129
	O75934	Pre-mRNA-splicing factor SPF27	BCAS2	2.08912	0.00814479	1.12805
	P56181-2			2.08722	0.0081805	1.12751
	O15427;J3QQV2;J3QSC3;J3QQS9;J3KT83;J3QRA0;J3KTI8;J3QLE3;J3KTM6;J3QRU2;J3QRP8	Monocarboxylate transporter 4	SLC16A3	2.0826	0.00826799	1.1262
	P49821;G3V0I5;P49821-2;B4DE93;E9PMX3;E9PQP1;E9PLC6;E9PJL9;H0YE81;E9PPS5;H0YD04;E9PPD6	NADH dehydrogenase [ubiquinone] flavoprotein 1, mitochondrial	NDUFV1	2.07872	0.00834219	1.1251
	O75339	Cartilage intermediate layer protein 1;Cartilage intermediate layer protein 1 C1;Cartilage intermediate layer protein 1 C2	CILP	2.07191	0.00847403	1.12316
	Q9NZN4;B4DNU6	EH domain-containing protein 2	EHD2	2.07138	0.00848438	1.12301
	Q9BQA9-2;Q9BQA9;J3KTF4;J3QRG5;J3KSJ5;J3QKS6;J3QQQ4;H0Y2X1;J3QRZ2;J3QLB7	Uncharacterized protein C17orf62	C17orf62	2.06009	0.00870783	1.11979
	Q96JJ7;Q96JJ7-2;B4DIE3	Protein disulfide-isomerase TMX3	TMX3	2.03201	0.00928945	1.11171
	P05114;F2Z2W6;F2Z2Y5;H7BXJ5;A6NL93;A6NEL0	Non-histone chromosomal protein HMG-14	HMGN1	2.027	0.00939723	1.11026
	Q9NR99	Matrix-remodeling-associated protein 5	MXRA5	2.01623	0.00963319	1.10714
	Q6DD88;F5H6I7;C9JUU1;F5GWF8	Atlastin-3	ATL3	1.9733	0.0106341	1.09454
	Q9NPG3-2;Q9NPG3;K7EQR1;K7EJT1	Ubinuclein-1	UBN1	1.96657	0.0108002	1.09254
	P13611;P13611-5;E9PF17;P13611-3;P13611-2;P13611-4;D6RGZ6;Q86W61	Versican core protein	VCAN	1.96547	0.0108275	1.09222
	Q13425;Q13425-2;H0YCS0;J3KT21;H7BY41	Beta-2-syntrophin	SNTB2	1.95582	0.0110708	1.08934
	H0YNG3;H0YK72;P67812;H0YK83	Signal peptidase complex catalytic subunit SEC11A	SEC11A	1.95437	0.0111078	1.08891
	Q9Y625	Glypican-6;Secreted glypican-6	GPC6	1.95431	0.0111094	1.0889
	Q5VWQ8;Q5VWQ8-2;Q5VWQ8-5;H0Y3A3;Q5VWQ8-3;Q5VWQ8-4;F8WA47;F6R503	Disabled homolog 2-interacting protein	DAB2IP	1.95078	0.0112001	1.08784
	Q14964	Ras-related protein Rab-39A	RAB39A	1.94169	0.0114369	1.08512
	Q13418;B7Z418;B7Z1I0;E9PM54;E9PNR4;E9PQ52;E9PQ27	Integrin-linked protein kinase	ILK	1.93917	0.0115035	1.08437
	P51911;B4DUX6;B7Z7E1;K7ENC5;K7EQ72;K7ERK4;K7ER02;K7ESJ2;K7ERM8	Calponin-1	CNN1	1.92508	0.0118828	1.08013
	O14773;O14773-2;E7EV34	Tripeptidyl-peptidase 1	TPP1	1.92346	0.0119272	1.07964
	Q9GZT6-2;Q9GZT6;B3KP87;H0YF06;H0YD95;E9PRC2;E9PPJ7;J3KN19;E9PKQ5	Coiled-coil domain-containing protein 90B, mitochondrial	CCDC90B	1.9144	0.0121787	1.0769
	Q9Y6C2;H0Y7A0	EMILIN-1	EMILIN1	1.90797	0.0123603	1.07495
	Q07954;H0YJI8;Q6PJ72	Prolow-density lipoprotein receptor-related protein 1;Low-density lipoprotein receptor-related protein 1 85 kDa subunit;Low-density lipoprotein receptor-related protein 1 515 kDa subunit;Low-density lipoprotein receptor-related protein 1 intracellular domain	LRP1	1.90311	0.0124994	1.07347
	P80723;P80723-2	Brain acid soluble protein 1	BASP1	1.89979	0.0125953	1.07246
	Q93077;Q7L7L0;P04908	Histone H2A type 1-C;Histone H2A type 3;Histone H2A type 1-B/E	HIST1H2AC;HIST3H2A;HIST1H2AB	1.89605	0.0127043	1.07132
	O75380;D6RBT3	NADH dehydrogenase [ubiquinone] iron-sulfur protein 6, mitochondrial	NDUFS6	1.89464	0.0127456	1.07089
	P54259	Atrophin-1	ATN1	1.89285	0.0127982	1.07035
	Q03135;E9PCT5;P56539	Caveolin-1;Caveolin	CAV1	1.89234	0.0128133	1.07019
	P51688;F5H6A3;I3NI22;I3L2I6;I3L4B7;I3L2L4	N-sulphoglucosamine sulphohydrolase	SGSH	1.89112	0.0128493	1.06982
	P02747	Complement C1q subcomponent subunit C	C1QC	1.88237	0.0131108	1.06713
	Q96HC4;F5H7Y0;E9PBF5;Q96HC4-4;D6RB78;H0Y8Y3;F5H0X8;D3YTJ1;Q96HC4-3;Q96HC4-2;H0YBI4;H0Y929;D6RAA1;D6RGG6;Q96HC4-5	PDZ and LIM domain protein 5	PDLIM5	1.87986	0.0131868	1.06636
	Q16555-2;Q16555;E5RFU4	Dihydropyrimidinase-related protein 2	DPYSL2	1.8771	0.0132709	1.06552
	Q9NZU5;B4DG80;F5GX84;H7C3D2;F8WB09	LIM and cysteine-rich domains protein 1	LMCD1	1.87343	0.0133835	1.06439
	Q9HBB8-2;Q9HBB8-4;Q9HBB8	Cadherin-related family member 5	CDHR5	1.87265	0.0134076	1.06414
	Q99961;Q99961-3;M0QYE0;M0R0I3;Q99961-2;F5H5J3;Q99962;M0R2K6	Endophilin-A2	SH3GL1	1.86012	0.0138	1.06028
	P11717	Cation-independent mannose-6-phosphate receptor	IGF2R	1.84783	0.0141961	1.05646
	K7EJH8		ACTN4	1.84698	0.0142239	1.0562
	Q8IUR0;M0QZQ8	Trafficking protein particle complex subunit 5	TRAPPC5	1.84543	0.0142748	1.05571
	E9PGF5;Q59G71;C9JI43;H7C3Z4;C9JFT7		TNS1	1.84475	0.0142972	1.0555
	Q99536;B4DPX4;B0AZP7;K7ESA3;K7ERT7;K7ENX2;K7EM19;K7EJM4;K7ER81	Synaptic vesicle membrane protein VAT-1 homolog	VAT1	1.84366	0.0143331	1.05516
	Q15417;F8WA86	Calponin-3	CNN3	1.84145	0.0144062	1.05447
	Q9UBG0;E7EME3	C-type mannose receptor 2	MRC2	1.83693	0.0145569	1.05306
	G3V529;Q9GZR7;F5GYL3	ATP-dependent RNA helicase DDX24	DDX24	1.83475	0.0146302	1.05238
	O14733;O14733-4;F6WCX7;O14733-3;O14733-2	Dual specificity mitogen-activated protein kinase kinase 7	MAP2K7	1.83215	0.014718	1.05156
	O75306-2;O75306;B7Z9L2	NADH dehydrogenase [ubiquinone] iron-sulfur protein 2, mitochondrial	NDUFS2	1.82744	0.0148785	1.05009
	P53609-2;P53609	Geranylgeranyl transferase type-1 subunit beta	PGGT1B	1.82011	0.0151318	1.04778
	P05362;K7EKL8;E7ESS4	Intercellular adhesion molecule 1	ICAM1	1.81623	0.0152676	1.04656
	Q4V9L6;F8VS22	Transmembrane protein 119	TMEM119	1.81107	0.0154501	1.04493
	P55001-3;P55001-2;P55001	Microfibrillar-associated protein 2	MFAP2	1.80583	0.0156376	1.04327
	P24844;P24844-2	Myosin regulatory light polypeptide 9	MYL9	1.78435	0.0164305	1.03644
	Q15746-2;Q15746;Q15746-4;Q15746-3;Q15746-6;Q15746-5;Q15746-7;B4DUE3;D6R9C2	Myosin light chain kinase, smooth muscle;Myosin light chain kinase, smooth muscle, deglutamylated form	MYLK	1.77485	0.0167938	1.0334
	Q8TED1;E7ETY7;J3KNB5	Probable glutathione peroxidase 8;Glutathione peroxidase	GPX8	1.76833	0.0170479	1.03131
	Q8N3V7-2	Synaptopodin	SYNPO	1.76678	0.0171088	1.03081
	P23141-3;P23141;P23141-2;H3BQV8;H3BSU0;Q9UKY3;H3BQR4;Q9UKY3-2	Liver carboxylesterase 1	CES1	1.75762	0.0174735	1.02786
	Q9BWM7	Sideroflexin-3	SFXN3	1.75709	0.0174948	1.02769
	P62314;J3QLI9;J3QLR7	Small nuclear ribonucleoprotein Sm D1	SNRPD1	1.75503	0.017578	1.02702
	Q8NC56;H7C2Z0;Q8NC56-2;H0Y9B7;D6R958;H0Y8H8;D6RBV0	LEM domain-containing protein 2	LEMD2	1.7461	0.0179432	1.02413
	Q9H579-2;H7BXD1;H7BZY8;H0Y2W4;Q9H579;H0Y7Y5	Protein MROH8	MROH8	1.74211	0.0181088	1.02283
	Q9Y696;A6PVS0;O15247	Chloride intracellular channel protein 4	CLIC4	1.73595	0.0183675	1.02082
	P08758;D6RBL5;D6RBE9;E9PHT9;D6RCN3	Annexin A5;Annexin	ANXA5	1.73312	0.0184876	1.0199
	Q12882;Q12882-2;B4DML1	Dihydropyrimidine dehydrogenase [NADP(+)]	DPYD	1.72771	0.0187193	1.01813
	P09871;F8WCZ6;H0Y5D1;F5H7T4;B5MCV4	Complement C1s subcomponent;Complement C1s subcomponent heavy chain;Complement C1s subcomponent light chain	C1S	1.72451	0.0188578	1.01708
	P55060-3;P55060;P55060-4;B4DUC5;P55060-2	Exportin-2	CSE1L	1.72215	0.0189605	1.01631
	P63000-2;P63000;P60763;J3KSC4;J3QLK0;F8WET9;B1AH79;G3V4H1;G3V476;P17081	Ras-related C3 botulinum toxin substrate 1;Ras-related C3 botulinum toxin substrate 3	RAC1;RAC3	1.72174	0.0189784	1.01618
	Q8NHP8	Putative phospholipase B-like 2;Putative phospholipase B-like 2 32 kDa form;Putative phospholipase B-like 2 45 kDa form	PLBD2	1.7011	0.0199022	1.00938
	P51452;Q8IYJ9;K7ELG5	Dual specificity protein phosphatase 3	DUSP3	1.69848	0.0200226	1.00851
	Q14108;Q14108-2;D6RDG0	Lysosome membrane protein 2	SCARB2	1.69397	0.0202316	1.00701
	Q32P28;Q32P28-3;Q32P28-2;H7C0D1;E2QRI1;H7C2W6	Prolyl 3-hydroxylase 1	LEPRE1	1.68826	0.0204993	1.00511
	A2A2V1;P04156-2;P04156	Major prion protein	PRNP	1.6864	0.0205873	1.0045
	B4DL14;P36542-2	ATP synthase subunit gamma;ATP synthase subunit gamma, mitochondrial	ATP5C1	1.68213	0.0207907	1.00307
	P61009	Signal peptidase complex subunit 3	SPCS3	1.67593	0.0210897	1.001
	J3KP15;Q01130;J3QL05;B4DN89;Q9BRL6-2;Q9BRL6	Serine/arginine-rich splicing factor 2	SRSF2	1.67157	0.0213025	0.999539
	Q06136;K7ERC8;B4DMX0;K7EQS7	3-ketodihydrosphingosine reductase	KDSR	1.67114	0.0213236	0.999398
	Q9UNH7;B4DJS7;Q9UNH7-2;G3V5X9;H0YJF8;G3V4Z5;G3V5U2;G3V2U1	Sorting nexin-6;Sorting nexin-6, N-terminally processed	SNX6	1.66799	0.0214788	0.998339
	Q9BZE9-2;Q9BZE9;Q9BZE9-3;J3QR12;J3KRY8;J3QRW3;J3KRG1;J3QR50;C9JAL9;J3KRF7	Tether containing UBX domain for GLUT4	ASPSCR1	1.66492	0.0216312	0.997309
	Q0ZGT2-4;Q0ZGT2;H7BXY5;Q0ZGT2-3;Q0ZGT2-2;E7EUA0;E7ETM8	Nexilin	NEXN	1.65379	0.0221927	0.993558
	P04350;M0R2D3;M0QY85;M0QYM7;M0R0X0;M0QX14;M0R042;M0R1I1;M0R2T4	Tubulin beta-4A chain	TUBB4A	1.65225	0.0222715	0.993037
	P78549;H3BRL9;H3BUV2;H3BPD5	Endonuclease III-like protein 1	NTHL1	1.6469	0.0225476	0.991227
	P61254;J3QRI7;J3QQQ9;J3QQV1;J3KTJ8;J3QRC4;J3KSS0;J3KS10	60S ribosomal protein L26	RPL26;KRBA2	1.64009	0.0229039	0.988917
	P67936;K7EPB9;K7EMU5;K7EPV9	Tropomyosin alpha-4 chain	TPM4	1.63808	0.0230102	0.988236
	E7EPT4;P19404	NADH dehydrogenase [ubiquinone] flavoprotein 2, mitochondrial	NDUFV2	1.6335	0.0232541	0.986675
	P62913	60S ribosomal protein L11	RPL11	1.6268	0.0236157	0.98439
	P07585;F8VXZ8;F8VUF6;F8VWU0;P07585-4;F8VX58;P07585-3;F8VNV6;H0YI87;H0YIH3;F8VNW0;F8VU58;F8VSI3;P07585-5	Decorin	DCN	1.62625	0.0236456	0.9842
	P35556;D6RJI3;P35556-2;E9PHW4	Fibrillin-2	FBN2	1.62617	0.0236499	0.984175
	O43678;O43678-2	NADH dehydrogenase [ubiquinone] 1 alpha subcomplex subunit 2	NDUFA2	1.62581	0.0236695	0.98405
	Q9BVC6;F5H679	Transmembrane protein 109	TMEM109	1.61404	0.0243198	0.980015
	E9PIM6;E9PNQ8;P04216;J3QRJ3	Thy-1 membrane glycoprotein	THY1	1.61287	0.0243854	0.979614
	Q63ZY3-3;Q63ZY3;Q63ZY3-2;K7EIU4;K7ERU2;K7ES05;Q5W0W2	KN motif and ankyrin repeat domain-containing protein 2	KANK2	1.61203	0.0244326	0.979325
	Q92506	Estradiol 17-beta-dehydrogenase 8	HSD17B8	1.61152	0.0244613	0.979148
	P02745	Complement C1q subcomponent subunit A	C1QA	1.60858	0.0246275	0.978135
	Q16527;F8VQR7;F8VW96	Cysteine and glycine-rich protein 2	CSRP2	1.60833	0.0246417	0.978049
	Q9NZM1-6;Q9NZM1;F8W8J4;Q9NZM1-2;Q9NZM1-5	Myoferlin	MYOF	1.60521	0.0248193	0.976976
	Q95365	HLA class I histocompatibility antigen, B-38 alpha chain	HLA-B	1.59725	0.0252784	0.974225
	P51884;CON__Q05443	Lumican	LUM	1.58957	0.0257294	0.97156
	E9PD68;Q14194;Q14194-2	Dihydropyrimidinase-related protein 1	CRMP1	1.58304	0.0261192	0.969285
	P29966	Myristoylated alanine-rich C-kinase substrate	MARCKS	1.58094	0.0262458	0.968554
	Q9UGM3-4;Q9UGM3-8;Q9UGM3-2;Q9UGM3-5;Q9UGM3-3;Q9UGM3;Q9UGM3-7;Q9UGM3-6;F8WEF7	Deleted in malignant brain tumors 1 protein	DMBT1	1.57835	0.0264028	0.967652
	Q96RF0-2;Q96RF0-3;Q96RF0	Sorting nexin-18	SNX18	1.57834	0.0264034	0.967647
	P06753-2;P06753-3;Q5VU58;Q5VU59;Q5VU61;D6R904;D6RFM2	Tropomyosin alpha-3 chain	TPM3	1.57733	0.0264649	0.967295
	Q08170;F6T1J1	Serine/arginine-rich splicing factor 4	SRSF4	1.57548	0.0265779	0.966647
	Q8N4T8;H0Y962;Q8N4T8-2;D6RAV8;D6RJF4;D6RGF2	Carbonyl reductase family member 4	CBR4	1.575	0.0266073	0.96648
	P29590;P29590-11;P29590-5;P29590-12	Protein PML	PML	1.57338	0.0267067	0.965912
	Q86YV0-2;Q86YV0;M0QX12	RAS protein activator like-3	RASAL3	1.5685	0.0270085	0.964202
	P05556;P05556-2;P05556-5;P05556-4;P05556-3;C9JPK5;Q5T3E6;E9PLR6;E7EUI6;E7EQW5;E7ERX5;C9JJP8;Q5T3E5;E9PQJ2;H7C4N8	Integrin beta-1	ITGB1	1.56764	0.027062	0.963902
	Q16651;B4DWP2;H3BVC8;H3BUJ8	Prostasin;Prostasin light chain;Prostasin heavy chain	PRSS8	1.56599	0.027165	0.963324
	Q9UBR2	Cathepsin Z	CTSZ	1.55577	0.0278119	0.959727
	O60504;O60504-2;E5RHI2;H0YBA2;H0YAZ3;E5RJP2;E5RIA0;E5RH58;E7EQH0;H0YAT3;E5RHS8	Vinexin	SORBS3	1.55568	0.0278176	0.959693
	P02743	Serum amyloid P-component;Serum amyloid P-component(1-203)	APCS	1.54738	0.0283544	0.956759
	Q9Y572;Q9Y572-3	Receptor-interacting serine/threonine-protein kinase 3	RIPK3	1.54457	0.0285384	0.955764
	B0I1T2;B0I1T2-4;B0I1T2-3;F8WEW9;B0I1T2-2	Unconventional myosin-Ig;Minor histocompatibility antigen HA-2	MYO1G	1.54212	0.0286999	0.954897
	H0YI08;Q9Y6F6-3;Q9Y6F6-5;Q9Y6F6;Q9Y6F6-2;Q9Y6F6-4;E9PQY6;Q9Y6F6-7;Q9Y6F6-6;E9PJ61;Q9Y6F6-8	Protein MRVI1	MRVI1	1.53881	0.0289194	0.953719
	Q70UQ0;Q70UQ0-2	Inhibitor of nuclear factor kappa-B kinase-interacting protein	IKBIP	1.53839	0.0289474	0.95357
	Q6IAA8;F5GX19;F5H3Y3;H0YFI1;F5H479	Ragulator complex protein LAMTOR1	LAMTOR1	1.53765	0.0289968	0.953308
	E9PDG2;H7C3C0;Q9HBG6-4;Q9HBG6-3;E7EQF4;Q9HBG6;Q9HBG6-2;Q9HBG6-5;B4DEY9;D6R8Z2;H0Y9I6;H0Y978;H0Y9Q2	Intraflagellar transport protein 122 homolog	IFT122	1.5375	0.0290068	0.953254
	P02452;CON__Q862S4;I3L3H7	Collagen alpha-1(I) chain	COL1A1	1.53257	0.029338	0.9515
	P13797;B4DGB4;F8W8D8;B7Z6M1;B4DI60;H7C4N2;F2Z2Z9	Plastin-3	PLS3	1.53136	0.0294198	0.951067
	O95817;C9JFK9	BAG family molecular chaperone regulator 3	BAG3	1.52017	0.0301877	0.947065
	Q9H6X2;Q9H6X2-3;Q9H6X2-4	Anthrax toxin receptor 1	ANTXR1	1.51735	0.0303844	0.946054
	P28331;P28331-2;P28331-4;P28331-5;B4DJ81;P28331-3;C9JPQ5;F8WDL5	NADH-ubiquinone oxidoreductase 75 kDa subunit, mitochondrial	NDUFS1	1.51734	0.0303851	0.94605
	F5GYZ5;F5H4R2;F5H3C5		SOD2	1.51699	0.0304096	0.945923
	E9PNW4;E9PR17;P13987;H0YET2	CD59 glycoprotein	CD59	1.51615	0.0304684	0.945622
	Q9Y6K0	Choline/ethanolaminephosphotransferase 1	CEPT1	1.51532	0.0305267	0.945326
	P32942;K7ERN2;K7EP52;K7EQC7;K7ERF0;K7EMH0	Intercellular adhesion molecule 3	ICAM3	1.50642	0.0311587	0.942121
	Q9HCK8;Q9HCK8-2;H0YJG4	Chromodomain-helicase-DNA-binding protein 8	CHD8	1.50592	0.0311946	0.94194
	J3KNW4;Q14192;C9J3S8;F8WDA8	Four and a half LIM domains protein 2	FHL2	1.50573	0.0312083	0.94187
	A6NMH6;A6NFQ9;F8W8I8;Q92599-2;F6W7K9;Q92599;Q92599-3;C9JV02;C9J4G8;H7C604	Septin-8	42986	1.50193	0.0314826	0.940501
	P21283;E7EV59	V-type proton ATPase subunit C 1	ATP6V1C1	1.50172	0.0314978	0.940422
	Q6ZN40		TPM1	1.50095	0.0315537	0.940145
	P32929-2;P32929-3;P32929	Cystathionine gamma-lyase	CTH	1.49952	0.0316577	0.939628
	D6RA08;D6R934;P02746;D6RGJ1	Complement C1q subcomponent subunit B	C1QB	1.49701	0.0318412	0.938716
	Q05682-5;E9PGZ1	Caldesmon	CALD1	1.49267	0.032161	0.937143
	Q9NR16-2;Q9NR16;E7EVK4;Q9NR16-3	Scavenger receptor cysteine-rich type 1 protein M160	CD163L1	1.48506	0.0327295	0.934376
	P37802	Transgelin-2	TAGLN2	1.48015	0.0331017	0.932586
	C9JUK7;P16150	Leukosialin	SPN	1.47999	0.0331139	0.932527
	P39900	Macrophage metalloelastase	MMP12	1.4768	0.033358	0.931362
	O95302;B7Z6H3;B7Z230;B7Z1G9;Q75LS8	Peptidyl-prolyl cis-trans isomerase FKBP9	FKBP9	1.47621	0.0334033	0.931143
	B4DR61;P61619;P61619-3;F8W776;Q8TC24;Q9H9S3-2;Q9H9S3-3;Q9H9S3;H7C1Q9;C9JXC6;H7C069;A6NK38;F2Z2C7;A6NIF9;C9JJV4	Protein transport protein Sec61 subunit alpha isoform 1	SEC61A1	1.4731	0.0336434	0.930004
	Q00765;B7Z332;B7Z510;H0Y8J8;B7Z681	Receptor expression-enhancing protein 5	REEP5	1.47284	0.0336636	0.92991
	P13686;K7EJD9;K7EIP0;K7ESF2	Tartrate-resistant acid phosphatase type 5	ACP5	1.46968	0.0339094	0.928751
	P10253;I3L3L3;I3L0S5	Lysosomal alpha-glucosidase;76 kDa lysosomal alpha-glucosidase;70 kDa lysosomal alpha-glucosidase	GAA	1.46649	0.0341594	0.927579
	Q9Y3Z3;Q9Y3Z3-4;Q9Y3Z3-2;Q9Y3Z3-3;A6NDZ3	Deoxynucleoside triphosphate triphosphohydrolase SAMHD1	SAMHD1	1.46328	0.0344128	0.926401
	E7EWM3;Q8NF64-3;Q8NF64-2;Q8NF64;Q9ULJ6-2	Zinc finger MIZ domain-containing protein 2	ZMIZ2	1.45917	0.03474	0.924887
	P12814;G3V2N5;H7C5W8;H0YJW3;H0YJ11;G3V5M4;G3V380;D6RH00	Alpha-actinin-1	ACTN1	1.45913	0.0347432	0.92487
	Q9NYB0;H3BMI8	Telomeric repeat-binding factor 2-interacting protein 1	TERF2IP	1.45872	0.034776	0.924718
	Q13636;J3QR51	Ras-related protein Rab-31	RAB31	1.45788	0.0348434	0.924411
	J3KN00;Q9P0J0;B4DF76;B4DEZ3;K7EJE1;E7ENQ6	NADH dehydrogenase [ubiquinone] 1 alpha subcomplex subunit 13	NDUFA13	1.45088	0.0354095	0.921823
	Q13643	Four and a half LIM domains protein 3	FHL3	1.45058	0.035434	0.92171
	O43516;O43516-3;O43516-2;E9PB87;O43516-4	WAS/WASL-interacting protein family member 1	WIPF1	1.44513	0.0358815	0.919688
	Q5XX13-4;Q5XX13;Q5XX13-2;Q5XX13-3;Q9BXD7;O95170;O95170-2;J3KTF7;J3QLS4;J3QLH9	F-box/WD repeat-containing protein 10;CMT1A duplicated region transcript 1 protein	FBXW10;CDRT1	1.44403	0.0359724	0.91928
	Q02952-3;Q02952-2;Q02952	A-kinase anchor protein 12	AKAP12	1.44301	0.036057	0.918904
	P51888	Prolargin	PRELP	1.44057	0.0362602	0.917996
	P17568	NADH dehydrogenase [ubiquinone] 1 beta subcomplex subunit 7	NDUFB7	1.44049	0.0362669	0.917966
	Q9NZI8;Q9NZI8-2;REV__M0QZ54;REV__M0R118	Insulin-like growth factor 2 mRNA-binding protein 1	IGF2BP1	1.43816	0.036462	0.9171
	Q02809;B4DR87;Q5JXB7;Q5JXB9;Q5JXB8	Procollagen-lysine,2-oxoglutarate 5-dioxygenase 1	PLOD1	1.43419	0.0367968	0.915619
	P56199	Integrin alpha-1	ITGA1	1.43327	0.0368748	0.915275
	P40261;F5H0R4	Nicotinamide N-methyltransferase	NNMT	1.43217	0.0369683	0.914863
	P01903;Q5SP06;Q30118;F5GZ59;P01906	HLA class II histocompatibility antigen, DR alpha chain	HLA-DRA	1.43065	0.037098	0.914295
	H7C410;H7C024;H7BZE9;H7BZL4		GPC1	1.42882	0.0372546	0.913612
	O43815-2;O43815	Striatin	STRN	1.42849	0.0372829	0.91349
	Q8TDX7;F8WAG2;F5H3U7;Q5TBH0;Q5TBG1;Q5TBG7;Q5TBH2;Q5TBH1;Q8TDX7-2;Q9HC98;Q9HC98-3;Q9HC98-4;Q9HC98-2	Serine/threonine-protein kinase Nek7	NEK7	1.4234	0.0377225	0.911583
	O14684	Prostaglandin E synthase	PTGES	1.42089	0.0379411	0.910638
	Q69YL0	Uncharacterized protein NCBP2-AS2	NCBP2-AS2	1.42052	0.0379734	0.910499
	Q6PJG6;F8WDN5;Q6PJG6-3;Q6PJG6-2	BRCA1-associated ATM activator 1	BRAT1	1.41737	0.0382499	0.909315
	B4E1J0;F5H2F6;Q96AQ6-2;Q96AQ6;Q96AQ6-3	Pre-B-cell leukemia transcription factor-interacting protein 1	PBXIP1	1.41531	0.0384317	0.908542
	P08123	Collagen alpha-2(I) chain	COL1A2	1.41324	0.0386154	0.907762
	Q6Y7W6-4;Q6Y7W6;I1E4Y6;Q6Y7W6-3;E7ESB6;C9JHW1;E9PC50;C9JH18;C9JW88;F8WCD5;C9JPV7;C9JXQ0;C9J0V6;C9JHT0;C9JRZ2;C9J7G1;B8ZZD2	PERQ amino acid-rich with GYF domain-containing protein 2	GIGYF2	1.41181	0.0387427	0.907224
	Q9UH99;Q9UH99-2;H0Y686;B0QY64;B0QY63;B0QY68;B0QY66;B0QY67	SUN domain-containing protein 2	SUN2	1.41089	0.0388249	0.906876
	M0R0N4;M0QYZ2;P53680;M0QZ21;P53680-2;M0R1S0	AP-2 complex subunit sigma	AP2S1	1.40618	0.0392482	0.905095
	F5H365;Q15436;F5H6C4;B3KXI2;G3V4V1;G3V1W4;G3V3G5;G3V2R6;G3V5X8;G3V4Q2;G3V5K1	Protein transport protein Sec23A	SEC23A	1.40613	0.0392527	0.905077
	P09382;F8WEI7	Galectin-1	LGALS1	1.40159	0.0396652	0.903357
	P10909-2;P10909-4;P10909;P10909-5;H0YC35;P10909-3;H0YLK8;E7ERK6;H0YAS8;E7ETB4;E5RG36;E5RGB0;E5RH61;E5RJZ5	Clusterin;Clusterin beta chain;Clusterin alpha chain;Clusterin	CLU	1.40133	0.039689	0.903261
	Q13641	Trophoblast glycoprotein	TPBG	1.39672	0.0401125	0.90151
	O75886;O75886-2	Signal transducing adapter molecule 2	STAM2	1.39459	0.0403097	0.900702
	P31431-2;P31431;B4E1S6	Syndecan-4;Syndecan	SDC4	1.39377	0.0403859	0.900388
	Q14697;F5H6X6;H0YFL4;E9PRF8;Q14697-3	Neutral alpha-glucosidase AB	GANAB	1.39237	0.0405163	0.899857
	F5GZZ9;Q86VB7-3;Q86VB7;Q86VB7-2;C9JHR8;Q86VB7-4;H0YGZ7	Scavenger receptor cysteine-rich type 1 protein M130;Soluble CD163	CD163	1.39131	0.0406153	0.899452
	Q5JTV8;Q5JTV8-2;H0YD16;H0YDU3	Torsin-1A-interacting protein 1	TOR1AIP1	1.39025	0.0407146	0.899047
	P04080	Cystatin-B	CSTB	1.38903	0.0408291	0.898584
	Q9UH90	F-box only protein 40	FBXO40	1.38729	0.040993	0.897919
	P18124;A8MUD9;C9JIJ5;C9JZ88	60S ribosomal protein L7	RPL7	1.3718	0.0424815	0.891987
	R4GMU1;O95479	GDH/6PGL endoplasmic bifunctional protein;Glucose 1-dehydrogenase;6-phosphogluconolactonase	H6PD	1.37086	0.0425736	0.891624
	P23142-4;B1AHL2;B1AHM7;H7C1M6;B1AHM9;B1AHM8;B1AHN3;B1AHM6;B1AHM5;B1AHM4	Fibulin-1	FBLN1	1.36747	0.0429072	0.89032
	K7EKS3;O00411;K7ESD1;K7EMH3	DNA-directed RNA polymerase, mitochondrial	POLRMT	1.36479	0.0431728	0.889285
	P04275;Q8TCE8	von Willebrand factor;von Willebrand antigen 2	VWF	1.35803	0.04385	0.886673
	Q8IZU0	Protein FAM9B	FAM9B	1.35525	0.0441316	0.885598
	Q99879;Q99877;Q93079;Q5QNW6;P62807;P58876;Q5QNW6-2;B4DR52;O60814;Q99880	Histone H2B type 1-M;Histone H2B type 1-N;Histone H2B type 1-H;Histone H2B type 2-F;Histone H2B type 1-C/E/F/G/I;Histone H2B type 1-D;Histone H2B;Histone H2B type 1-K;Histone H2B type 1-L	HIST1H2BM;HIST1H2BN;HIST1H2BH;HIST2H2BF;HIST1H2BC;HIST1H2BD;HIST1H2BK;HIST1H2BL	1.35475	0.0441825	0.885404
	Q5SQ72			1.35319	0.0443415	0.884799
	P82664	28S ribosomal protein S10, mitochondrial	MRPS10	1.35025	0.0446427	0.883655
	O60687	Sushi repeat-containing protein SRPX2	SRPX2	1.34721	0.0449562	0.882474
	P62851	40S ribosomal protein S25	RPS25	1.34642	0.0450381	0.882165
	P35555;H0YND0;F6U495	Fibrillin-1	FBN1	1.34257	0.0454391	0.880665
	Q86W92-4;Q86W92-2;Q86W92;Q86W92-3;F5GZP6;H0YFE4;F5H6Q7;F5H0E0;F5H495;Q86W92-5	Liprin-beta-1	PPFIBP1	1.34094	0.04561	0.880029
	Q5VSL9-2;Q5VSL9;Q5VSL9-3;Q5VSL9-4	Striatin-interacting protein 1	STRIP1	1.33967	0.0457436	0.879533
	Q2TAM5;E9PKH5;Q04206-2;Q04206-3;Q04206;Q04206-4;E9PI38;E9PQS6;E9PKV4;E9PMD5;H0YCB4;E9PJR1;E9PRX2;E9PNV4	Transcription factor p65	RELA	1.33329	0.0464205	0.877039
	P48059;P48059-4;P48059-2;P48059-5;P48059-3;C9JF46;B4DPH6;H3BPU6;F8WB59;F8WC86	LIM and senescent cell antigen-like-containing domain protein 1	LIMS1	1.33142	0.0466208	0.876307
	Q6EMK4	Vasorin	VASN	1.32939	0.0468393	0.875507
	Q14112-2;Q14112;H0YJV3	Nidogen-2	NID2	1.32205	0.0476376	0.872622
	P29372-5;P29372-4;P29372-2;P29372;A2IDA3	DNA-3-methyladenine glycosylase	MPG	1.31379	0.0485523	0.86936
	P62277	40S ribosomal protein S13	RPS13	1.31271	0.0486732	0.868934
	Q9UFM8;H7BXJ1;F5GZD0;Q9Y639-4;Q9Y639-5;Q9Y639;Q9Y639-3;Q9Y639-1;H3BQ94;H3BU51;F5GYM7	Neuroplastin	DKFZp566H1924;NPTN	1.3099	0.0489892	0.867819
	Q96CG8-3;Q96CG8;E5RK99;Q96CG8-2;E7EVQ5	Collagen triple helix repeat-containing protein 1	CTHRC1	1.30932	0.0490546	0.867588
	P26572;D6RF69;D6RA48;D6RBS3;D6RAK2;D6R9U2;D6RD15;D6RB69;D6RHZ8	Alpha-1,3-mannosyl-glycoprotein 2-beta-N-acetylglucosaminyltransferase	MGAT1	1.3065	0.0493742	0.866468
	Q6ZUT6-2;Q6ZUT6-4;Q6ZUT6	Uncharacterized protein C15orf52	C15orf52	1.30478	0.0495701	0.865788
	Q6PHW0;H7C0X6;F5H543;C9JXJ9;F6VN83;Q6PHW0-7;Q6PHW0-3;Q6PHW0-6;Q6PHW0-5;Q6PHW0-4	Iodotyrosine dehalogenase 1	IYD	1.30474	0.0495747	0.86577
	F5H564;O43432;O43432-3;F5H8J4;Q504Z1;Q5SWD0;Q5SWD1;B4DXR2;B1AN89;O43432-2	Eukaryotic translation initiation factor 4 gamma 3	EIF4G3	1.30451	0.049601	0.86568
	Q6ZMP0;Q6ZMP0-2;B4DR13;Q6ZMP0-3	Thrombospondin type-1 domain-containing protein 4	THSD4	1.30306	0.0497668	0.865103
	G3V511;G3V3X5;Q14767;G3V254	Latent-transforming growth factor beta-binding protein 2	LTBP2	1.30226	0.0498586	0.864785

## Sheet: Biological processes (DAVID)
NR+PR	Term	Count	%	PValue	Genes	Fold Enrichment	Bonferroni	Benjamini	FDR
	extracellular matrix organization	19	6.64336	2.56513e-09	ICAM1, LUM, FBN1, ICAM3, ITGA1, DCN, NID2, ITGB1, EMILIN1, VWF, FBLN1, ITGA5, ITGAV, COL1A2, MFAP2, VCAN, COL1A1, AGRN, FBN2	6.05129	3.84256e-06	9.60642e-07	4.26137e-06
	cell adhesion	19	6.64336	0.000434991	ICAM1, LPP, ICAM3, PPFIBP1, PTK7, CDHR5, NID2, TPBG, EMILIN1, THY1, VWF, SORBS3, ITGA5, STAB1, ITGAV, RAC1, VCAN, COL1A1, TGFB1I1	2.58399	0.478871	0.0630972	0.720187
	oxidation-reduction process	16	5.59441	0.0537905	CYB5R3, IL4I1, CBR4, VAT1, SOD2, IYD, PLOD1, H6PD, STAB1, AKR1B1, VKORC1, GPX8, KDSR, ASPH, DPYD, HSD17B8	1.68713	1	0.748532	60.0897
	mitochondrial electron transport, NADH to ubiquinone	15	5.24476	2.03725e-14	NDUFV3, NDUFS6, NDUFB4, NDUFA2, NDUFS5, NDUFB10, NDUFB6, NDUFB7, NDUFV1, NDUFB9, NDUFV2, NDUFA13, NDUFS2, NDUFA12, NDUFS1	19.1093	3.0435e-11	3.0435e-11	3.37508e-11
	mitochondrial respiratory chain complex I assembly	15	5.24476	9.22038e-13	NDUFV3, NDUFS6, NDUFB4, NDUFA2, NDUFS5, NDUFB10, NDUFB6, NDUFB7, NDUFV1, NDUFB9, NDUFV2, NDUFA13, NDUFS2, NDUFA12, NDUFS1	14.8628	1.38122e-09	6.90608e-10	1.53175e-09
	muscle contraction	15	5.24476	1.60464e-09	MYL6, CALD1, MYL1, ITGA1, MYL12B, MYL12A, TPM1, TPM4, TPM3, MYL9, NDUFS6, SORBS3, ASPH, MYOF, MYLK	8.751	2.40375e-06	8.0125e-07	2.66574e-06
	cell-cell adhesion	11	3.84615	0.0119087	VASN, DAB2IP, CNN3, CALD1, PDLIM5, BAG3, PPFIBP1, TAGLN2, GIGYF2, DBN1, SH3GL1	2.53381	1	0.54172	18.0469
	leukocyte migration	10	3.4965	0.000148949	SLC16A3, ICAM1, CAV1, ITGA5, ITGAV, COL1A2, COL1A1, MSN, ITGB1, SPN	5.1167	0.199999	0.0275073	0.247157
	cell migration	10	3.4965	0.00180058	CTHRC1, ITGAV, GPC6, PTK7, PDGFRB, ARPC5, SDC4, PALLD, BRAT1, ITGB1	3.62929	0.932774	0.164713	2.94957
	nucleosome assembly	9	3.14685	0.000646147	HIST1H2BM, HIST1H2BC, HIST1H2BN, HIST1H2BD, HIST1H2BK, HIST1H2BL, HIST2H2BF, HIST1H2BH, H2AFY2	4.72113	0.620249	0.0775174	1.06803
	blood coagulation	9	3.14685	0.00960626	VWF, CD59, RAC1, RAB5A, VKORC1, COL1A2, COL1A1, ANXA5, EHD2	3.05334	0.999999	0.5147	14.8161
	positive regulation of cell migration	9	3.14685	0.00960626	ACTN4, ITGA5, ITGAV, ILK, SUN2, PDGFRB, COL1A1, MYADM, MYLK	3.05334	0.999999	0.5147	14.8161
	movement of cell or subcellular component	8	2.7972	0.000447747	CALD1, VIM, RAC1, MSN, ARPC5, TPM1, TPM4, TPM3	5.80686	0.488739	0.059166	0.741233
	endocytosis	8	2.7972	0.00698463	SNX18, SNX6, MRC2, RAB5A, DPYSL2, WIPF1, EHD2, SH3GL1	3.59274	0.999972	0.441955	10.9917
	protein folding	8	2.7972	0.0256675	FKBP9, APCS, GANAB, GNAI2, GNB1, BAG3, TMX3, FKBP11	2.77439	1	0.613278	35.0774
	actin filament organization	7	2.44755	0.0010115	SORBS3, PDLIM3, ACTN1, TPM1, DBN1, TPM4, TPM3	6.06898	0.780409	0.102628	1.66716
	regulation of cell shape	7	2.44755	0.0249244	ICAM1, FBLIM1, MYL12B, MSN, MYL12A, WIPF1, TPM1	3.12119	1	0.630275	34.2498
	cytoskeleton organization	7	2.44755	0.0446092	DPYSL2, MSN, AGRN, PALLD, TPM1, TUBB4A, THY1	2.71408	1	0.718026	53.1452
	protein homooligomerization	7	2.44755	0.0647073	VWF, CAV1, ATL3, RIPK3, DPYSL3, PRNP, SOD2	2.46874	1	0.765973	67.0875
	receptor-mediated endocytosis	7	2.44755	0.0780341	CD163L1, LRP1, PDLIM7, STAB1, IGF2R, DMBT1, CD163	2.34928	1	0.785749	74.069
	cell-substrate adhesion	6	2.0979	5.27608e-06	VWF, SORBS3, ITGA5, ITGAV, MYO1G, ITGB1	22.0319	0.00787243	0.00157947	0.00876462
	glycosaminoglycan metabolic process	6	2.0979	8.65626e-05	GPC6, VCAN, AGRN, DCN, SDC4, GPC1	12.9153	0.12162	0.0183547	0.143707
	muscle filament sliding	6	2.0979	0.000325433	MYL6, VIM, MYL1, TPM1, TPM4, TPM3	9.85639	0.385888	0.0527339	0.53926
	cell-matrix adhesion	6	2.0979	0.0145984	ITGAV, ILK, RAC1, ITGA1, NID2, ITGB1	4.16159	1	0.571427	21.6753
	SRP-dependent cotranslational protein targeting to membrane	6	2.0979	0.0173291	RPS25, RPL7, RPL26, RPS13, RPL11, SEC61A1	3.9845	1	0.582255	25.204
	integrin-mediated signaling pathway	6	2.0979	0.0211922	FBLN1, ITGA5, ITGAV, ILK, ITGA1, ITGB1	3.78326	1	0.61083	29.9418
	osteoblast differentiation	6	2.0979	0.0255776	MRC2, FHL2, VCAN, COL1A1, TMEM119, TPM4	3.60137	1	0.630359	34.9778
	platelet activation	6	2.0979	0.0371584	VWF, GNB1, RAC1, COL1A2, ACTN1, COL1A1	3.25689	1	0.67841	46.6909
	actin cytoskeleton organization	6	2.0979	0.0574297	PDLIM7, RAC3, RAC1, FHL3, ARPC5, PALLD	2.8811	1	0.754959	62.5646
	positive regulation of NF-kappaB transcription factor activity	6	2.0979	0.0621155	ICAM1, CTH, RELA, CLU, RIPK3, TERF2IP	2.81611	1	0.766721	65.5391
	translational initiation	6	2.0979	0.0686899	RPS25, EIF4G3, RPL7, RPL26, RPS13, RPL11	2.73389	1	0.777191	69.3399
	cell adhesion mediated by integrin	5	1.74825	7.53909e-05	ICAM1, ITGA5, ITGAV, FBN1, ITGB1	20.8079	0.106796	0.0186472	0.125171
	glycosaminoglycan catabolic process	5	1.74825	0.000719163	SGSH, GPC6, AGRN, SDC4, GPC1	12.0046	0.65962	0.0795564	1.18804
	glycosaminoglycan biosynthetic process	5	1.74825	0.00441041	GPC6, PDGFRB, AGRN, SDC4, GPC1	7.4314	0.998668	0.338892	7.07995
	negative regulation of neuron projection development	5	1.74825	0.00521791	LRP1, CRMP1, LGALS1, VIM, DPYSL3	7.09361	0.999605	0.369343	8.32408
	positive regulation of osteoblast differentiation	5	1.74825	0.0153837	CTHRC1, PDLIM7, ILK, FBN2, TMEM119	5.20198	1	0.563699	22.7057
	retinoid metabolic process	5	1.74825	0.0162622	LRP1, GPC6, AGRN, SDC4, GPC1	5.1167	1	0.571272	23.8435
	COPII vesicle coating	5	1.74825	0.0162622	SEC23A, CTSZ, CD59, TRAPPC5, SEC13	5.1167	1	0.571272	23.8435
	epithelial cell differentiation	5	1.74825	0.0255903	CES1, CNN3, TPP1, TAGLN2, DMBT1	4.45884	1	0.621232	34.9919
	T cell costimulation	5	1.74825	0.0361137	CAV1, LGALS1, RAC1, SPN, HLA-DRA	4.00153	1	0.682698	45.7217
	wound healing	5	1.74825	0.0390808	PTK7, PDGFRB, DCN, SDC4, TPM1	3.90149	1	0.689924	48.4318
	viral entry into host cell	5	1.74825	0.0390808	ICAM1, ITGA5, ITGAV, SCARB2, ITGB1	3.90149	1	0.689924	48.4318
	ephrin receptor signaling pathway	5	1.74825	0.048794	AP2S1, RAC1, ARPC4, MYL12A, ARPC5	3.62929	1	0.731441	56.4406
	complement activation	5	1.74825	0.050531	C1QA, C1QB, CLU, C1S, C1QC	3.58757	1	0.731935	57.7433
	positive regulation of neuron projection development	5	1.74825	0.0541058	DAB2IP, NPTN, PTK7, DPYSL3, SNX3	3.50695	1	0.744873	60.3101
	complement activation, classical pathway	5	1.74825	0.0739639	C1QA, C1QB, CLU, C1S, C1QC	3.15272	1	0.7845	72.1003
	single organismal cell-cell adhesion	5	1.74825	0.0783237	ICAM1, SRPX2, ICAM3, FBLIM1, THY1	3.09029	1	0.782864	74.204
	platelet degranulation	5	1.74825	0.0828091	VWF, ACTN4, TMX3, CLU, ACTN1	3.03028	1	0.789881	76.2121
	response to oxidative stress	5	1.74825	0.0994695	NDUFB4, GPX8, PRNP, NDUFS2, NDUFA12	2.83745	1	0.83536	82.4573
	cell aging	4	1.3986	0.00713124	ICAM1, LIMS1, ILK, PRELP	9.98781	0.999978	0.431217	11.2098
	leukocyte cell-cell adhesion	4	1.3986	0.00713124	ICAM1, ITGA5, MSN, ITGB1	9.98781	0.999978	0.431217	11.2098
	actin filament bundle assembly	4	1.3986	0.0118738	ACTN4, ACTN1, DPYSL3, PLS3	8.32317	1	0.556623	17.9988
	positive regulation of substrate adhesion-dependent cell spreading	4	1.3986	0.0141718	LIMS1, RAC3, RAC1, MYADM	7.80297	1	0.574823	21.11
	lysosome organization	4	1.3986	0.0194739	LAMTOR1, TPP1, GAA, SCARB2	6.93598	1	0.601726	27.8703
	negative regulation of epidermal growth factor receptor signaling pathway	4	1.3986	0.0194739	DAB2IP, STAM2, AP2S1, ITGA1	6.93598	1	0.601726	27.8703
	substrate adhesion-dependent cell spreading	4	1.3986	0.0224813	ITGAV, ILK, RAC1, ANTXR1	6.57093	1	0.622121	31.4589
	positive regulation of cell-substrate adhesion	4	1.3986	0.0224813	LIMS1, ITGA5, RAC1, EMILIN1	6.57093	1	0.622121	31.4589
	blood vessel development	4	1.3986	0.0224813	ITGAV, COL1A2, COL1A1, ANTXR1	6.57093	1	0.622121	31.4589
	protein targeting	4	1.3986	0.0240744	LTBP2, PML, AKAP12, RPL11	6.40244	1	0.627163	33.2912
	platelet aggregation	4	1.3986	0.0274392	ILK, ACTN1, MYL12A, MYL9	6.09013	1	0.620638	37.011
	positive regulation of stress fiber assembly	4	1.3986	0.0292106	SORBS3, RAC1, SDC4, TPM1	5.94512	1	0.635527	38.8901
	chromatin silencing	4	1.3986	0.0348789	HIST1H2AB, HIST1H2AC, H2AFY2, HIST3H2A	5.54878	1	0.677458	44.555
	neuromuscular process controlling balance	4	1.3986	0.0368854	RAC3, TPP1, GAA, GIGYF2	5.42816	1	0.683035	46.4392
	cellular response to transforming growth factor beta stimulus	4	1.3986	0.0432515	CAV1, LIMS1, FBN1, COL1A1	5.09582	1	0.720212	52.0267
	response to cytokine	4	1.3986	0.0501284	PTGES, PML, ACP5, PGGT1B	4.80183	1	0.735066	57.4447
	glutathione metabolic process	4	1.3986	0.0600685	GSTT2B, CLIC4, GSTT2, SOD2	4.45884	1	0.760133	64.2681
	cell growth	4	1.3986	0.0600685	LAMTOR1, ITGAV, BRAT1, SEC61A1	4.45884	1	0.760133	64.2681
	protein homotetramerization	4	1.3986	0.0708545	CTH, SAMHD1, CBR4, SOD2	4.16159	1	0.783247	70.5025
	negative regulation of protein phosphorylation	4	1.3986	0.0736782	DAB2IP, FBLN1, PRNP, MYADM	4.09336	1	0.787601	71.9569
	cellular defense response	4	1.3986	0.0765515	TCIRG1, RELA, ITGB1, SPN	4.02734	1	0.791903	73.3675
	negative regulation of angiogenesis	4	1.3986	0.0765515	DAB2IP, STAB1, PML, DCN	4.02734	1	0.791903	73.3675
	collagen catabolic process	4	1.3986	0.0824434	MRC2, COL1A2, COL1A1, MMP12	3.90149	1	0.792334	76.0541
	negative regulation of transforming growth factor beta receptor signaling pathway	4	1.3986	0.0824434	VASN, CAV1, SNX6, TGFB1I1	3.90149	1	0.792334	76.0541
	glucose metabolic process	4	1.3986	0.0916336	H6PD, FBN1, GAA, BRAT1	3.72679	1	0.819841	79.7416
	actin filament network formation	3	1.04895	0.0104944	ACTN1, ARPC5, PLS3	18.7271	1	0.528839	16.0762
	embryonic eye morphogenesis	3	1.04895	0.0104944	FBN1, MFAP2, FBN2	18.7271	1	0.528839	16.0762
	fibroblast migration	3	1.04895	0.0104944	TNS1, ILK, PML	18.7271	1	0.528839	16.0762
	positive regulation of osteoblast proliferation	3	1.04895	0.0126924	CTHRC1, ITGAV, TMEM119	17.0247	1	0.549451	19.1201
	actin crosslink formation	3	1.04895	0.0126924	ACTN1, DPYSL3, PLS3	17.0247	1	0.549451	19.1201
	cell junction assembly	3	1.04895	0.0150719	LIMS1, ILK, FBLIM1	15.6059	1	0.569401	22.2981
	negative regulation of nitric oxide biosynthetic process	3	1.04895	0.0176266	CAV1, ATP2B4, ACP5	14.4055	1	0.576566	25.5793
	positive regulation of peptidase activity	3	1.04895	0.0176266	CAV1, FBLN1, NDUFA13	14.4055	1	0.576566	25.5793
	protein heterotrimerization	3	1.04895	0.0203503	GNB1, COL1A2, COL1A1	13.3765	1	0.606749	28.9339
	negative regulation of MAPK cascade	3	1.04895	0.0203503	CAV1, DUSP3, LEMD2	13.3765	1	0.606749	28.9339
	G-protein coupled acetylcholine receptor signaling pathway	3	1.04895	0.023237	GNAI2, GNB1, AGRN	12.4848	1	0.62406	32.3338
	establishment of endothelial barrier	3	1.04895	0.0262808	ICAM1, MSN, MYADM	11.7045	1	0.613215	35.7529
	negative regulation of anoikis	3	1.04895	0.0294761	CAV1, ITGA5, ITGB1	11.016	1	0.630638	39.1671
	negative regulation of T cell receptor signaling pathway	3	1.04895	0.0294761	DUSP3, PRNP, THY1	11.016	1	0.630638	39.1671
	response to hyperoxia	3	1.04895	0.0294761	PDGFRB, COL1A1, SOD2	11.016	1	0.630638	39.1671
	positive regulation of focal adhesion assembly	3	1.04895	0.0436623	LIMS1, RAC1, SDC4	8.91768	1	0.716865	52.3678
	heterotypic cell-cell adhesion	3	1.04895	0.047534	ITGA5, ITGAV, ITGB1	8.51234	1	0.728216	55.472
	Arp2/3 complex-mediated actin nucleation	3	1.04895	0.047534	ARPC4, ARPC4-TTLL3, ARPC5	8.51234	1	0.728216	55.472
	bone resorption	3	1.04895	0.047534	TPP1, RAC1, ACP5	8.51234	1	0.728216	55.472
	cochlea morphogenesis	3	1.04895	0.047534	CTHRC1, RAC1, PTK7	8.51234	1	0.728216	55.472
	cortical actin cytoskeleton organization	3	1.04895	0.0556326	STRIP1, PRKCDBP, EHD2	7.80297	1	0.749173	61.3611
	innate immune response in mucosa	3	1.04895	0.0598501	HIST1H2BC, HIST1H2BD, HIST1H2BK	7.49086	1	0.764145	64.13
	ribosomal large subunit biogenesis	3	1.04895	0.0598501	RPL7, RPL26, RPL11	7.49086	1	0.764145	64.13
	actin filament polymerization	3	1.04895	0.0641737	RAC1, ARPC4, ARPC4-TTLL3	7.20275	1	0.768021	66.7742
	response to axon injury	3	1.04895	0.0685988	LGALS1, DPYSL3, SOD2	6.93598	1	0.781462	69.29
	phagosome acidification	3	1.04895	0.0685988	TCIRG1, ATP6V1C1, RAB39A	6.93598	1	0.781462	69.29
	vesicle organization	3	1.04895	0.0731212	SNX18, CAV1, SNX6	6.68826	1	0.78948	71.6755
	homeostasis of number of cells within a tissue	3	1.04895	0.0777368	RAC3, RAC1, GIGYF2	6.45763	1	0.788635	73.9297
	protein localization to nucleus	3	1.04895	0.0824413	TOR1AIP1, RPL11, COL1A1	6.24238	1	0.796316	76.0531
	antigen processing and presentation of peptide antigen via MHC class I	3	1.04895	0.0824413	SEC23A, SEC13, HLA-B	6.24238	1	0.796316	76.0531
	positive regulation of intrinsic apoptotic signaling pathway	3	1.04895	0.0970493	CAV1, CLU, RIPK3	5.67489	1	0.831061	81.6574
	positive regulation of epithelial to mesenchymal transition	3	1.04895	0.0970493	GLIPR2, TGFB1I1, COL1A1	5.67489	1	0.831061	81.6574
	cerebral cortex GABAergic interneuron development	2	0.699301	0.0316662	RAC3, RAC1	62.4238	1	0.649325	41.4078
	receptor internalization involved in canonical Wnt signaling pathway	2	0.699301	0.0471226	CAV1, RAB5A	41.6159	1	0.731438	55.1514
	T cell antigen processing and presentation	2	0.699301	0.0471226	ICAM1, RFTN1	41.6159	1	0.731438	55.1514
	sequestering of TGFbeta in extracellular matrix	2	0.699301	0.0471226	FBN1, FBN2	41.6159	1	0.731438	55.1514
	regulation of neuron maturation	2	0.699301	0.0471226	RAC3, RAC1	41.6159	1	0.731438	55.1514
	negative regulation of calcineurin-NFAT signaling cascade	2	0.699301	0.0623332	ATP2B4, PRNP	31.2119	1	0.762833	65.6718
	regulation of cellular response to growth factor stimulus	2	0.699301	0.0623332	FBN1, FBN2	31.2119	1	0.762833	65.6718
	maintenance of protein location in cell	2	0.699301	0.0623332	CAV1, DBN1	31.2119	1	0.762833	65.6718
	heparan sulfate proteoglycan catabolic process	2	0.699301	0.0623332	SGSH, GPC1	31.2119	1	0.762833	65.6718
	cell-cell adhesion mediated by integrin	2	0.699301	0.0623332	ITGA5, ITGB1	31.2119	1	0.762833	65.6718
	post-embryonic eye morphogenesis	2	0.699301	0.0623332	FBN1, MFAP2	31.2119	1	0.762833	65.6718
	negative regulation of vascular endothelial growth factor signaling pathway	2	0.699301	0.0773019	DAB2IP, DCN	24.9695	1	0.79095	73.7248
	membrane to membrane docking	2	0.699301	0.0773019	ICAM1, MSN	24.9695	1	0.79095	73.7248
	cell-substrate junction assembly	2	0.699301	0.0920326	TNS1, ITGA5	20.8079	1	0.817589	79.889
	negative regulation of cellular component movement	2	0.699301	0.0920326	ACTN4, ACTN1	20.8079	1	0.817589	79.889
	myelin assembly	2	0.699301	0.0920326	ILK, GPC1	20.8079	1	0.817589	79.889
TR	Term	Count	%	PValue	Genes	Fold Enrichment	Bonferroni	Benjamini	FDR
	oxidation-reduction process	7	7.29167	0.0903715	MSMO1, AIFM2, PLOD3, CYP2S1, BLVRB, TXN, HSD17B7	2.23094	1	0.903003	74.1098
	phosphorylation	5	5.20833	0.00188299	AK3, GK, PGK1, PRPS2, DOLK	9.43371	0.586074	0.35663	2.65306
	oxygen transport	4	4.16667	6.04614e-05	HBA1, HBB, HBD, MB	50.3131	0.0279002	0.0279002	0.0862224
	cholesterol biosynthetic process	3	3.125	0.0168913	EBP, MSMO1, HSD17B7	14.8953	0.999655	0.863736	21.5758
	gluconeogenesis	3	3.125	0.0222751	GPD1, BPGM, PGK1	12.8641	0.999974	0.827456	27.4852
	response to hydrogen peroxide	3	3.125	0.029324	HBA1, HBB, MB	11.0985	0.999999	0.824674	34.5973
	response to stress	3	3.125	0.0407026	TP53I11, HSP90AB4P, STIP1	9.27906	1	0.856975	44.724
	protein heterooligomerization	3	3.125	0.0482019	CLDN3, HBA1, HBB	8.4481	1	0.877769	50.579
	cellular oxidant detoxification	3	3.125	0.0521257	TXN, HBA1, HBB	8.08604	1	0.854445	53.4076
	glycerol-3-phosphate biosynthetic process	2	2.08333	0.0156405	GK3P, GK	125.783	0.999375	0.914496	20.1402
	L-serine biosynthetic process	2	2.08333	0.0208	PSAT1, PSPH	94.3371	0.999947	0.860182	25.9087
	protection from natural killer cell mediated cytotoxicity	2	2.08333	0.0259328	SERPINB4, HLA-B	75.4697	0.999995	0.827381	31.2608
	glycerol catabolic process	2	2.08333	0.031039	GK3P, GK	62.8914	1	0.805944	36.2266
	RNA methylation	2	2.08333	0.0512006	METTL3, MEPCE	37.7348	1	0.871234	52.7545
	glycerol metabolic process	2	2.08333	0.0561758	GK3P, GK	34.3044	1	0.855241	56.1686
	purine nucleotide biosynthetic process	2	2.08333	0.0611252	HPRT1, PPAT	31.4457	1	0.860248	59.3361
	peptide metabolic process	2	2.08333	0.066049	THOP1, CPD	29.0268	1	0.864487	62.2749
	regulation of ARF protein signal transduction	2	2.08333	0.0806677	ARFGEF3, ARFGEF2	23.5843	1	0.901277	69.8781
	negative regulation of peptidase activity	2	2.08333	0.0854901	SERPINB4, SERPINB3	22.197	1	0.902074	72.0555
	nucleoside metabolic process	2	2.08333	0.0950601	PRPS2, PPAT	19.8604	1	0.903417	75.9499
	hydrogen peroxide catabolic process	2	2.08333	0.0998079	HBA1, HBB	18.8674	1	0.903988	77.6887
