# Supplementary material for: The response to neoadjuvant chemoradiotherapy with 5-fluorouracil in locally advanced rectal cancer patients: a predictive proteomic signature
Source: Clin Proteomics. 2018 Apr 13;15:16. doi: 10.1186/s12014-018-9192-2 (PMC5898006; doi:10.1186/s12014-018-9192-2)
Supplement: Supplementary file 7 — Additional file 7: Table S7. Proteins identification (NR, PR and TR). [file 12014_2018_9192_MOESM7_ESM.xlsx]

## Sheet: Feuil1
Protein IDs	Protein names	Gene names	NR	TR	NR+PR	PR+TR	2 NR	9 NR	12 NR	17 NR	30 NR	31 NR	36 NR	3A PR	3B PR	4 PR	10 PR	13 PR	19 PR	25 PR	27 PR	28 PR	29 PR	35 PR	18 TR	21 TR	22 TR	26A TR	26B TR	6 TR	7 TR
Q8N3V7-2	Synaptopodin	SYNPO	7	2	18	13	1.98523e+06	2.72423e+06	937301	2.35558e+06	2.40885e+06	3.35843e+06	2.55996e+06	3.89912e+06	774468	673867	1.59162e+06	915761	1.84547e+06	2.83192e+06	237177	1.75443e+06	1.08665e+06	1.37278e+07	3.19939e+06	0	0	0	3.22941e+06	0	0
Q96JY6;Q96JY6-5;Q96JY6-3;E5RGS7;H0YBP7;C9JS55;Q96JY6-4;F8WFB8;C9J760;C9J0X3;C9K0F0;C9JSR2;Q96JY6-2	PDZ and LIM domain protein 2	PDLIM2	7	3	18	14	5.03553e+06	2.6595e+06	3.32155e+06	2.77546e+06	1.60293e+06	1.28114e+06	2.14272e+06	4.33159e+06	1.84227e+06	3.58431e+06	5.13186e+06	1.00523e+07	1.71305e+06	3.27246e+06	7.43294e+06	5.69285e+06	650223	2.97136e+06	8.15792e+06	0	0	0	3.30572e+06	854838	0
O43920	NADH dehydrogenase [ubiquinone] iron-sulfur protein 5	NDUFS5	7	4	18	15	7.68862e+06	5.67064e+06	1.30589e+07	9.06455e+06	1.60563e+07	1.17611e+07	1.45886e+06	6.48207e+06	6.93606e+06	5.89591e+06	3.01002e+06	5.06552e+06	2.10062e+06	3.81073e+06	6.08008e+06	1.19832e+07	1.10054e+07	2.94526e+06	2.69899e+06	0	1.07732e+07	0	3.05818e+06	0	454216
Q9NR99	Matrix-remodeling-associated protein 5	MXRA5	7	4	18	15	5.55406e+07	2.65716e+07	7.62553e+06	7.85451e+06	979377	5.17557e+06	1.77787e+07	1.66547e+07	1.65155e+07	3.16669e+07	3.48976e+07	5.72928e+07	1.37931e+07	3.94178e+07	1.1498e+07	1.13809e+07	434724	3.68491e+07	1.37337e+08	3.90362e+06	0	0	5.27575e+06	1.70329e+06	0
G3V529;Q9GZR7;F5GYL3	ATP-dependent RNA helicase DDX24	DDX24	7	4	18	15	3.1787e+06	8.63214e+06	1.65015e+06	8.9272e+06	824808	798574	1.40576e+06	1.24068e+06	2.05617e+06	9.32492e+06	6.75644e+06	1.86718e+06	2.46003e+06	4.29459e+06	1.92968e+06	3.17338e+06	2.40545e+07	2.00794e+06	5.21555e+06	900625	1.06204e+06	0	0	1.00616e+07	0
O60831;A6NP52;A6NM71	PRA1 family protein 2	PRAF2	7	4	18	15	3.3844e+06	5.13017e+06	2.30757e+06	6.08574e+06	2.91721e+06	4.23321e+06	1.68425e+06	2.04898e+06	2.56172e+06	3.59644e+06	2.88204e+06	5.3891e+06	5.01286e+06	6.82526e+06	5.75009e+06	6.71175e+06	895574	5.7306e+06	5.03554e+06	1.27112e+06	0	428858	5.40545e+06	0	0
Q92629;Q92629-2;Q92629-3	Delta-sarcoglycan	SGCD	7	4	18	15	3.86268e+06	2.71616e+06	925362	3.34227e+06	9.94854e+06	1.11955e+07	1.78947e+06	236251	2.31185e+06	6.76511e+06	3.35291e+06	4.1152e+06	943429	7.71243e+06	4.19429e+06	1.08485e+07	2.57076e+06	2.59165e+07	7.8906e+06	0	0	511235	1.06375e+06	0	2.26568e+06
Q9NZU5;B4DG80;F5GX84;H7C3D2;F8WB09	LIM and cysteine-rich domains protein 1	LMCD1	7	4	18	15	3.26327e+06	4.04439e+06	1.93236e+06	1.19907e+07	1.38861e+07	4.34561e+06	8.57911e+06	1.37674e+06	2.52371e+06	1.28139e+07	7.32771e+06	3.58077e+06	4.4311e+06	1.35036e+07	1.03088e+07	8.76271e+06	4.34073e+06	1.50389e+07	1.83732e+07	3.46633e+06	0	0	289269	0	2.68032e+07
O60343;O60343-2;O60343-3;O60343-5;O60343-4;Q5JU47	TBC1 domain family member 4	TBC1D4	7	4	18	15	2.35546e+07	6.09782e+06	1.10885e+07	6.75365e+06	106599	443526	1.68499e+06	1.39097e+06	2.07946e+06	2.51193e+06	497863	1.96672e+06	5.59522e+06	1.16545e+06	1.93827e+07	889868	1.84254e+06	992502	0	1.23085e+06	2.0678e+06	3.24553e+06	0	3.01143e+06	0
Q14699;G3XAJ6;C9JHG2;C9JRN3;C9JWQ9;F8WAR1	Raftlin	RFTN1	7	4	18	15	1.69284e+07	8.3461e+06	617038	1.37187e+07	2.54921e+07	2.80752e+06	2.57827e+06	1.4002e+07	7.90517e+06	3.46065e+07	7.16491e+06	3.33284e+07	7.35623e+06	3.94048e+07	2.55038e+07	2.34925e+07	4.25531e+06	3.13921e+07	3.47679e+07	0	0	2.80196e+06	1.86008e+07	0	1.01857e+06
O95298;E9PM14;E9PQ53;O95298-2;E9PRJ5;O95298-3;E9PRQ4	NADH dehydrogenase [ubiquinone] 1 subunit C2;NADH dehydrogenase [ubiquinone] 1 subunit C2, isoform 2	NDUFC2;NDUFC2-KCTD14	7	4	18	15	2.20687e+06	5.97848e+06	5.36978e+06	3.32195e+06	2.75214e+06	5.57087e+06	403747	4.70325e+06	5.36411e+06	2.53528e+06	2.91426e+06	909360	568412	253412	143161	7.84437e+06	2.56444e+06	1.51182e+06	0	802403	1.83318e+06	0	1.36748e+06	1.56917e+06	0
Q63ZY3-3;Q63ZY3;Q63ZY3-2;K7EIU4;K7ERU2;K7ES05;Q5W0W2	KN motif and ankyrin repeat domain-containing protein 2	KANK2	7	4	18	15	3.2839e+06	1.84903e+06	924855	8.03824e+06	1.83071e+07	2.10563e+07	9.38158e+06	1.68681e+06	1.38624e+06	1.66753e+07	1.76126e+07	3.41597e+07	9.54608e+06	3.41298e+07	9.67286e+06	1.90503e+07	956156	1.04837e+08	3.44685e+07	495214	2.02547e+06	0	1.18757e+07	0	0
P51888	Prolargin	PRELP	7	5	18	16	5.50152e+07	1.20126e+07	731587	8.46894e+06	1.95967e+07	2.17249e+07	5.36961e+06	2.32113e+06	1.95206e+06	6.28885e+07	1.40417e+08	5.83377e+07	2.00877e+07	1.53098e+07	5.7471e+07	1.0642e+08	1.44487e+07	3.12387e+08	2.13857e+07	1.84722e+06	0	1.54333e+06	8.79341e+06	0	1.49147e+08
Q96BM9	ADP-ribosylation factor-like protein 8A	ARL8A	7	5	18	16	3.64442e+06	9.04043e+06	2.64113e+06	4.49467e+06	2.95146e+06	5.8503e+06	4.8227e+06	9.59959e+06	7.37329e+06	7.43579e+06	9.79728e+06	1.66224e+06	6.33528e+06	4.25184e+06	5.02029e+06	6.81013e+06	8.68763e+06	5.24893e+06	0	2.29473e+06	1.64532e+06	4.24328e+06	2.79473e+06	0	7.34833e+06
O95817;C9JFK9	BAG family molecular chaperone regulator 3	BAG3	7	5	18	16	1.08806e+06	280600	555667	9.0463e+06	1.7293e+06	2.25103e+06	693443	1.61618e+06	2.32961e+06	897086	3.20749e+06	420719	903137	1.87653e+06	825651	3.5775e+06	410345	6.24471e+06	329243	524013	165469	1.33181e+06	3.53435e+06	0	0
P11498;E9PS68	Pyruvate carboxylase, mitochondrial	PC	7	5	18	16	2.19536e+07	5.12913e+06	3.45868e+07	805941	1.00509e+07	1.14525e+07	4.36643e+06	4.33948e+06	502754	4.75437e+06	1.46359e+06	1.61446e+06	5.80336e+06	3.48557e+06	4.69232e+06	6.72916e+06	3.69567e+06	2.56935e+06	445754	4.52677e+06	1.78614e+06	6.13399e+06	2.53639e+07	0	0
P17213;H0Y738	Bactericidal permeability-increasing protein	BPI	7	5	18	16	2.22335e+06	3.5977e+07	1.34142e+06	7.26904e+07	7.20318e+06	2.60026e+07	8.04446e+07	1.1197e+08	2.96448e+08	220867	2.74684e+07	1.26524e+06	1.78373e+08	3.30786e+07	3.1764e+06	2.80865e+07	1.59971e+07	1.0405e+08	1.23675e+07	2.21078e+08	0	5.00564e+07	3.11584e+07	1.59317e+07	0
Q86X83;F8WBW1	COMM domain-containing protein 2	COMMD2	7	5	18	16	2.59041e+06	1.36531e+06	2.89758e+06	1.22035e+06	3.09112e+06	2.33531e+06	3.5599e+06	2.02057e+06	1.78453e+06	1.09672e+06	1.0148e+06	1.81801e+06	2.66401e+06	6.74506e+06	3.13495e+06	1.76809e+06	1.86849e+06	3.3735e+06	1.79368e+06	538497	6.20565e+06	4.24642e+06	1.63546e+06	0	0
Q9H3Z4-2;Q9H3Z4	DnaJ homolog subfamily C member 5	DNAJC5	7	5	18	16	2.72406e+06	3.79895e+06	2.08022e+06	1.75246e+06	2.10249e+06	3.09272e+06	1.0398e+07	8.08521e+06	7.49982e+06	542796	2.43991e+06	3.76172e+06	6.23457e+06	5.58186e+06	475366	1.36997e+07	2.70206e+06	3.33481e+06	695432	2.03242e+06	0	4.30322e+06	1.0877e+07	838791	0
Q6NYC8;Q6NYC8-2;B1AZZ6	Phostensin	PPP1R18	7	5	18	16	3.36946e+06	3.47299e+06	1.86864e+06	3.03366e+06	2.13764e+06	2.48407e+06	7.92994e+06	1.28842e+06	3.99135e+06	2.59869e+07	3.83629e+06	1.43558e+07	2.61258e+06	7.73724e+06	3.01962e+06	4.20098e+06	2.20821e+06	5.0027e+06	6.2024e+06	1.26732e+06	0	731778	4.93114e+06	557490	0
Q86UK7-2;Q86UK7-3;Q86UK7	Zinc finger protein 598	ZNF598	7	5	18	16	3.19549e+06	8.236e+06	1.97404e+06	3.7768e+07	1.18761e+06	4.59893e+06	2.10599e+06	5.97524e+07	4.03527e+07	2.33108e+06	3.76619e+06	4.02114e+06	1.58463e+06	1.49838e+06	4.05706e+07	3.53164e+07	2.14135e+06	2.91305e+06	1.29719e+07	2.27162e+07	6.10335e+06	0	8.77416e+06	0	4.1222e+07
Q8TD55;Q8TD55-2;C9J4A7	Pleckstrin homology domain-containing family O member 2	PLEKHO2	7	5	18	16	1.02389e+07	5.37045e+06	3.24602e+06	5.9119e+06	6.10336e+06	7.68479e+06	6.14113e+06	4.21117e+06	8.43146e+06	2.22987e+07	1.09522e+07	2.25164e+07	1.0621e+07	2.50564e+07	5.8392e+06	1.86421e+07	7.03627e+06	1.33226e+07	8.39429e+06	1.17074e+06	710555	1.87904e+06	3.52691e+06	0	0
Q9NXF1-2;Q9NXF1;B7Z9D5	Testis-expressed sequence 10 protein	TEX10	7	5	18	16	3.9229e+06	1.75287e+06	5.63778e+06	8.01389e+06	3.46545e+06	3.02719e+06	6.65114e+06	1.28774e+06	9.50778e+06	1.12423e+07	1.43657e+06	8.75017e+06	5.48263e+06	1.38713e+07	1.48579e+07	4.55067e+06	2.46014e+06	1.13323e+06	2.28476e+06	2.89286e+07	1.55258e+07	1.48981e+06	0	4.03859e+06	0
O43516;O43516-3;O43516-2;E9PB87;O43516-4	WAS/WASL-interacting protein family member 1	WIPF1	7	5	18	16	1.32719e+06	1.47425e+06	324814	2.43499e+06	700493	1.60784e+06	1.31172e+06	1.90467e+06	9.08528e+06	3.36379e+06	2.42295e+06	1.08608e+07	5.90268e+06	5.26787e+06	1.8693e+06	6.10175e+06	1.71596e+06	6.66242e+06	3.30986e+06	2.91805e+06	840536	1.08271e+06	1.33273e+06	0	0
Q8TAT6;Q8TAT6-2;I3L4U9;I3L283;I3L3I1	Nuclear protein localization protein 4 homolog	NPLOC4	7	5	18	16	2.23851e+06	1.04124e+06	3.32525e+06	6.80049e+06	1.85704e+06	8.26554e+06	1.86926e+06	4.34508e+06	1.22677e+07	1.30611e+06	831813	9.09011e+06	7.17647e+06	1.99244e+07	1.73887e+07	6.1741e+06	4.17716e+06	1.78803e+06	6.30956e+06	1.08587e+07	1.34173e+07	7.41805e+06	7.13036e+06	0	0
O00469;O00469-2;E7ETU9;B3KWS3;C9JXZ0;F8WEW3	Procollagen-lysine,2-oxoglutarate 5-dioxygenase 2	PLOD2	7	5	18	16	1.83226e+07	2.46195e+07	1.41937e+06	2.25484e+07	776188	2.37412e+06	3.41102e+07	2.44562e+07	8.42805e+06	2.06034e+07	2.67345e+07	4.9017e+07	1.49527e+07	3.98989e+07	2.32122e+07	7.49484e+06	1.00981e+06	1.56223e+07	3.96087e+07	4.51983e+06	0	602307	1.36616e+07	2.05547e+07	0
F8W9H0;I3L3B4;E9PLN8;Q9BQB6-3;Q9BQB6-2;Q9BQB6;A8MV79	Vitamin K epoxide reductase complex subunit 1	VKORC1	7	5	18	16	3.4492e+06	3.29501e+06	5.5255e+06	3.32338e+06	1.15523e+06	2.94835e+06	3.54541e+06	2.25041e+06	2.23215e+06	2.89754e+06	3.27568e+06	5.70636e+06	3.47717e+06	5.0872e+06	4.65169e+06	5.23072e+06	1.16448e+06	864935	2.72933e+06	1.15987e+06	1.62229e+06	762599	2.67697e+06	0	0
Q0ZGT2-4;Q0ZGT2;H7BXY5;Q0ZGT2-3;Q0ZGT2-2;E7EUA0;E7ETM8	Nexilin	NEXN	7	5	18	16	2.96227e+07	5.72307e+06	3.83196e+06	1.86455e+07	2.79218e+06	7.71111e+06	3.69608e+06	3.97526e+06	546501	4.15287e+07	1.29828e+07	1.9901e+07	1.12213e+07	2.38363e+07	7.89587e+06	2.66766e+07	5.64797e+06	5.9576e+07	2.47381e+07	797705	0	797231	2.15645e+07	0	9.34466e+06
Q92556;Q92556-2;H7C0N5;H7C0S6;H7C3P3;C9JIW2;C9IZR8	Engulfment and cell motility protein 1	ELMO1	7	5	18	16	519962	2.75241e+06	3.36075e+06	874153	2.95053e+06	3.77704e+06	726577	5.96393e+06	2.89485e+06	1.62898e+06	3.01796e+06	3.50923e+06	6.29683e+06	3.93319e+06	1.52125e+06	7.46549e+06	1.17706e+06	2.0613e+06	2.43973e+06	2.53864e+06	2.59921e+06	1.83152e+06	2.01702e+06	0	0
Q9H2D6-2;Q9H2D6;Q9H2D6-3;Q9H2D6-5;F6WYE2;Q9H2D6-4;F6WMF4	TRIO and F-actin-binding protein	TRIOBP	7	5	18	16	3.30694e+06	4.0675e+06	5.86963e+06	8.28227e+06	5.33893e+06	8.05564e+06	6.82874e+06	9.63099e+06	6.08067e+06	5.49732e+06	3.45857e+06	6.08044e+06	9.94977e+06	5.86565e+06	2.55101e+06	5.02653e+06	3.36007e+06	2.01529e+07	2.02957e+07	3.70443e+06	5.06733e+06	3.97627e+06	7.67194e+06	0	0
A6NNK5;Q12888;F8VY86;Q12888-2;C9JXV0;M0R142;H7BZY0;H7C3N7	Tumor suppressor p53-binding protein 1	TP53BP1	7	5	18	16	1.77918e+06	3.10708e+06	3.93622e+06	1.64271e+07	5.5958e+06	2.37288e+06	8.7121e+06	3.87469e+06	4.83539e+06	9.09368e+06	864048	1.40129e+07	1.85248e+07	1.52169e+07	1.13455e+07	7.94889e+06	9.08406e+06	5.94924e+06	2.30219e+07	4.39565e+06	4.49662e+06	2.02118e+07	2.7085e+07	0	0
Q9Y5K8;G3V2S6;G3V2V6;H0YJH8;G3V559;H0YJ55;G3V3T8;H0YJS0;G3V5S7;G3V341	V-type proton ATPase subunit D	ATP6V1D	7	5	18	16	1.47304e+06	4.01329e+06	3.71848e+06	7.42025e+06	1.28118e+06	8.78178e+06	3.43505e+06	7.45363e+06	4.96524e+06	4.59834e+06	773223	590129	2.4011e+06	2.99425e+06	4.48133e+06	7.75038e+06	4.47089e+06	3.57227e+06	3.31624e+06	976567	2.34301e+06	4.43132e+06	4.12689e+06	0	0
Q6Y7W6-4;Q6Y7W6;I1E4Y6;Q6Y7W6-3;E7ESB6;C9JHW1;E9PC50;C9JH18;C9JW88;F8WCD5;C9JPV7;C9JXQ0;C9J0V6;C9JHT0;C9JRZ2;C9J7G1;B8ZZD2	PERQ amino acid-rich with GYF domain-containing protein 2	GIGYF2	7	5	18	16	7.17688e+06	9.17305e+06	1.06028e+07	8.37171e+06	6.228e+06	5.41087e+06	7.54524e+06	7.15202e+06	9.4516e+06	7.73646e+06	3.78793e+06	7.26809e+06	9.92495e+06	1.74119e+07	1.21954e+07	8.58696e+06	4.06389e+06	5.75727e+06	2.69618e+07	5.61926e+06	0	8.42606e+06	7.41796e+06	3.44931e+06	0
K7EIG1		CLUH	7	6	18	17	1.23094e+07	1.19802e+07	1.07589e+08	1.20954e+08	5.56362e+07	2.17589e+07	5.56757e+07	1.34197e+08	8.77603e+07	4.30552e+07	7.79638e+06	1.73188e+08	9.27247e+07	1.55107e+08	5.21067e+07	4.96075e+07	3.455e+07	3.87784e+07	7.93783e+07	9.40717e+07	1.45906e+08	5.51426e+07	9.73036e+07	5.94585e+07	0
P01743	Ig heavy chain V-I region HG3		7	6	18	17	2.57371e+06	1.25754e+06	1.31798e+07	2.11348e+07	3.94972e+06	9.94898e+06	878510	3.75231e+06	2.2912e+06	5.04506e+06	4.26615e+06	9.83301e+06	6.70959e+06	5.96162e+06	2.63545e+06	7.52483e+06	4.88219e+06	8.34037e+06	2.82484e+06	2.42272e+06	1.43084e+07	2.11173e+06	2.81709e+06	0	8.02241e+06
P14780	Matrix metalloproteinase-9;67 kDa matrix metalloproteinase-9;82 kDa matrix metalloproteinase-9	MMP9	7	6	18	17	7.71099e+06	3.15742e+08	4.36353e+06	1.58605e+08	3.18123e+07	2.12233e+07	1.62979e+08	7.33367e+07	2.06969e+08	6.2965e+06	3.40812e+07	9.84073e+06	3.55237e+08	6.73621e+07	2.26486e+07	1.08134e+07	5.53688e+07	1.30983e+08	1.74243e+07	7.07092e+08	822864	2.95046e+08	9.01366e+07	9.22385e+06	0
P20338	Ras-related protein Rab-4A	RAB4A	7	6	18	17	1.10048e+06	1.57838e+06	1.18623e+07	3.83373e+06	7.80742e+06	1.1097e+07	1.32735e+06	6.30154e+06	6.75396e+06	1.13295e+06	1.82847e+06	1.73823e+06	3.47359e+06	4.67976e+06	2.06084e+06	8.72884e+06	6.31837e+06	1.98509e+06	1.13633e+06	6.38496e+06	5.70152e+06	4.33933e+06	2.84228e+06	0	2.30385e+06
P40222	Alpha-taxilin	TXLNA	7	6	18	17	1.99153e+07	3.70045e+06	9.60294e+06	2.52199e+07	1.47699e+06	4.24711e+06	5.90388e+06	6.49268e+06	6.13926e+06	2.27645e+06	5.11835e+06	1.28216e+06	2.1578e+07	4.49175e+06	6.42785e+06	3.52811e+06	2.95307e+06	6.08987e+06	1.62182e+07	3.63098e+06	2.33748e+06	5.65059e+06	2.28974e+07	502684	0
P45877	Peptidyl-prolyl cis-trans isomerase C	PPIC	7	6	18	17	3.85738e+06	3.52436e+06	7.73527e+06	1.34369e+06	2.00275e+06	4.95348e+06	3.00361e+06	2.0865e+06	1.52378e+06	776702	4.77771e+06	3.2522e+06	2.86037e+06	6.27229e+06	3.42511e+06	3.33889e+06	2.21154e+06	3.50442e+06	4.66865e+06	2.6684e+06	6.49569e+06	2.23639e+06	970727	870842	0
P50479	PDZ and LIM domain protein 4	PDLIM4	7	6	18	17	5.34859e+07	2.11785e+07	1.88674e+06	2.5953e+07	8.1604e+06	1.22182e+07	7.53703e+07	6.8927e+07	3.20746e+07	1.94255e+08	2.84775e+08	1.38902e+08	4.0217e+07	7.58639e+07	7.34968e+07	1.22666e+08	5.40665e+06	4.56037e+07	4.19373e+07	1.48329e+06	0	2.04784e+06	1.28071e+07	517845	1.28107e+06
P61970	Nuclear transport factor 2	NUTF2	7	6	18	17	2.19963e+06	1.71344e+06	2.88739e+06	4.30454e+06	2.70296e+06	2.78474e+06	585084	1.34792e+07	1.2928e+07	2.693e+06	2.76593e+06	3.55477e+06	9.13285e+06	5.43941e+06	3.80265e+06	7.14777e+06	9.03621e+06	1.1541e+06	1.25681e+06	3.88566e+06	3.60337e+06	7.75634e+06	0	6.31003e+06	2.82243e+07
Q13637	Ras-related protein Rab-32	RAB32	7	6	18	17	1.41936e+07	5.74601e+06	9.99674e+06	2.64405e+07	1.38687e+07	9.52791e+06	1.43426e+07	3.63171e+07	1.63107e+07	8.76239e+06	8.96315e+06	8.25863e+06	1.45184e+07	1.62631e+07	1.12872e+07	9.3062e+06	1.38003e+07	1.02449e+07	3.89521e+06	1.40527e+07	1.00069e+07	1.65431e+07	1.22034e+07	0	8.31587e+06
Q15836	Vesicle-associated membrane protein 3	VAMP3	7	6	18	17	1.46847e+07	1.22687e+06	5.30344e+06	1.14222e+07	1.5603e+07	1.53784e+07	2.60188e+06	7.72881e+06	6.29846e+06	3.39686e+06	9.37422e+06	5.78221e+06	6.25669e+06	1.32475e+07	1.80606e+07	1.9168e+07	3.74706e+07	5.85333e+06	9.47885e+06	9.50394e+06	1.32518e+07	1.75167e+07	9.02092e+06	0	2.6911e+06
Q562R1	Beta-actin-like protein 2	ACTBL2	7	6	18	17	3.23614e+09	4.61391e+07	1.69936e+09	716929	3.21563e+09	1.12488e+09	3.07854e+09	988351	3.06616e+09	5.08332e+09	4.72799e+09	5.45543e+09	1.78036e+09	2.69516e+09	2.41374e+09	4.27207e+09	1.32134e+09	2.87102e+09	3.32112e+09	3.84654e+09	2.63115e+09	1.63055e+09	5.14199e+09	0	7.12301e+09
Q5VW36	Focadhesin	FOCAD	7	6	18	17	4.70619e+06	3.44851e+06	2.73324e+06	3.11996e+06	2.11186e+07	3.34504e+06	1.81776e+06	1.33235e+06	1.09447e+06	3.44167e+06	659258	2.38295e+06	9.72731e+06	4.08144e+06	4.10541e+06	2.05201e+06	627291	1.45085e+06	3.23955e+06	522955	7.84493e+06	7.51681e+06	1.2164e+06	3.97743e+06	0
Q8N6L1	Keratinocyte-associated protein 2	KRTCAP2	7	6	18	17	1.27001e+06	3.55951e+06	1.34603e+07	3.90876e+06	7.41164e+06	7.21647e+06	3.51096e+06	1.82676e+06	4.38283e+06	4.95003e+06	8.4605e+06	5.20668e+06	2.98567e+06	9.05008e+06	3.8349e+06	5.01644e+06	3.75665e+06	5.74125e+06	5.14024e+06	4.11162e+06	1.13942e+07	1.37956e+06	0	2.99656e+06	5.45304e+06
Q92506	Estradiol 17-beta-dehydrogenase 8	HSD17B8	7	6	18	17	4.00701e+07	658769	6.00401e+06	1.28216e+07	1.34851e+07	1.21611e+07	3.64527e+06	2.0896e+07	1.29602e+07	1.05806e+07	2.47642e+06	8.76448e+06	2.70541e+06	3.67631e+06	1.67961e+07	1.07054e+07	9.74376e+06	2.35211e+06	581115	214752	1.35414e+07	1.3678e+07	2.94571e+06	0	5.242e+06
Q9H1E5	Thioredoxin-related transmembrane protein 4	TMX4	7	6	18	17	2.74168e+06	787180	4.47517e+06	6.14051e+06	6.79435e+06	6.76032e+06	1.12873e+07	2.03815e+07	3.34875e+06	1.23058e+06	4.56899e+06	8.68361e+06	6.04686e+06	6.07673e+06	1.26527e+07	9.20802e+06	6.91564e+06	1.18111e+07	5.0535e+06	9.51095e+06	5.19425e+06	5.01237e+06	3.20714e+06	0	1.14609e+06
Q9Y2U8	Inner nuclear membrane protein Man1	LEMD3	7	6	18	17	855443	1.50701e+06	662218	2.907e+06	4.83401e+06	8.88679e+06	3.04814e+06	1.14375e+06	614421	1.85234e+06	2.00354e+06	727958	2.03265e+06	4.31014e+06	4.74827e+06	239500	2.36078e+06	1.22783e+06	3.8584e+06	2.97311e+06	3.39422e+06	1.94366e+06	1.54158e+06	4.13651e+06	0
O00160;M0QXU2	Unconventional myosin-If	MYO1F	7	6	18	17	4.9506e+06	1.79446e+06	1.08613e+07	1.04754e+07	1.16762e+07	1.15175e+07	2.16266e+07	1.16397e+07	2.13506e+07	5.78061e+06	5.05829e+06	1.08163e+07	2.89981e+07	2.55805e+07	754824	1.65305e+07	7.3494e+06	2.20363e+07	1.6303e+07	5.67444e+07	8.67255e+06	1.14793e+07	6.81333e+06	9.976e+06	0
O60306;H0YH15	Intron-binding protein aquarius	AQR	7	6	18	17	4.50232e+06	8.45117e+06	5.88411e+06	1.78112e+07	3.58406e+06	4.49154e+06	2.14118e+07	7.89297e+06	6.03437e+06	1.30696e+07	6.90987e+06	2.66296e+07	1.25606e+07	1.52906e+07	3.49555e+07	9.28783e+06	3.08554e+06	1.20102e+07	1.34423e+07	1.0772e+07	1.9443e+07	6.00885e+06	1.54011e+07	1.20815e+07	0
P02760;B7Z8R6	Protein AMBP;Alpha-1-microglobulin;Inter-alpha-trypsin inhibitor light chain;Trypstatin	AMBP	7	6	18	17	8.48996e+06	678602	3.00284e+06	7.70361e+06	987939	255074	1.61313e+06	2.38175e+06	1.31045e+06	1.19002e+07	5.24361e+06	1.451e+07	2.86469e+06	5.01991e+06	2.94917e+06	6.36921e+06	1.09987e+07	5.36215e+06	3.67378e+06	1.72453e+06	4.20227e+06	2.76254e+06	6.83789e+06	0	1.76785e+07
P04179;B3KUK2	Superoxide dismutase [Mn], mitochondrial	SOD2	7	6	18	17	7.07385e+07	1.49352e+07	8.03787e+07	3.64829e+07	1.22706e+08	5.3364e+07	1.06558e+08	8.17367e+07	9.54938e+07	2.61053e+08	5.94676e+07	5.88223e+07	2.36718e+08	1.60803e+08	6.12342e+07	1.53677e+08	1.70569e+08	1.71533e+08	5.7688e+07	2.14381e+08	9.76059e+07	5.14546e+07	4.94676e+07	0	8.90641e+07
P37198;M0QXN5	Nuclear pore glycoprotein p62	NUP62	7	6	18	17	2.88778e+06	1.86798e+06	1.46488e+06	4.88601e+06	4.04928e+06	2.67024e+06	3.14208e+06	5.33643e+06	6.37223e+06	2.01115e+06	862213	6.35762e+06	6.38027e+06	1.48443e+07	8.16622e+06	8.03227e+06	1.36906e+06	2.27485e+06	9.30302e+06	7.24728e+06	7.79726e+06	7.04378e+06	8.23166e+06	2.12738e+06	0
P40199;M0QYM2	Carcinoembryonic antigen-related cell adhesion molecule 6	CEACAM6	7	6	18	17	1.34544e+07	3.52656e+07	5.42936e+06	8.2555e+07	1.83577e+08	2.14681e+07	2.29155e+08	4.19539e+07	2.74048e+07	4.67784e+07	2.11603e+08	2.1474e+07	1.64221e+08	1.68238e+08	1.85928e+07	6.12795e+07	6.66826e+07	4.08619e+07	3.24845e+08	2.30241e+08	0	2.67088e+07	1.60253e+07	7.8935e+07	4.30137e+06
P41218;H0Y6P3	Myeloid cell nuclear differentiation antigen	MNDA	7	6	18	17	1.21851e+06	2.69941e+07	9.09576e+06	1.05643e+08	2.29342e+07	3.21464e+07	2.15247e+08	5.63617e+07	1.3271e+08	1.1215e+07	1.59772e+08	1.80702e+07	2.24324e+08	8.12672e+07	2.60729e+06	3.59205e+07	3.3717e+07	1.14499e+08	4.21904e+07	2.19388e+08	844590	8.36652e+07	1.02388e+08	2.0306e+07	0
P46013;P46013-2	Antigen KI-67	MKI67	7	6	18	17	4.34532e+06	5.9674e+06	2.00503e+07	7.32441e+07	1.46811e+06	3.68329e+06	1.22426e+07	1.83693e+07	1.30648e+07	4.40233e+06	9.6455e+06	3.54746e+07	4.0637e+07	1.22995e+07	8.28333e+06	8.38499e+06	3.2637e+07	8.99453e+06	1.25745e+07	1.97189e+07	6.38755e+06	1.90118e+07	1.93549e+07	6.10831e+07	0
Q05048;A3KFI9	Cleavage stimulation factor subunit 1	CSTF1	7	6	18	17	1.00706e+07	1.05759e+07	1.00553e+07	3.3295e+06	7.41716e+06	7.79926e+06	6.69227e+06	8.88093e+06	1.34955e+07	7.93779e+06	8.61618e+06	2.27117e+07	1.4004e+07	2.40086e+07	2.08295e+07	1.53291e+07	4.72569e+06	3.84723e+06	1.48368e+07	1.80976e+07	4.88648e+06	9.73111e+06	1.18547e+07	1.32088e+07	0
Q08378-2;Q08378	Golgin subfamily A member 3	GOLGA3	7	6	18	17	3.61694e+06	901586	1.97822e+07	2.35988e+07	1.8773e+07	2.52923e+07	1.17901e+07	2.99095e+06	1.35341e+06	9.67671e+06	8.6016e+06	7.40168e+06	1.0778e+07	1.64596e+07	2.0363e+06	1.21982e+06	5.7825e+06	1.22538e+07	3.04782e+07	2.36224e+07	2.82115e+07	7.8125e+06	0	3.06984e+06	1.94427e+06
Q10570;E9PIM1	Cleavage and polyadenylation specificity factor subunit 1	CPSF1	7	6	18	17	1.71146e+07	1.78185e+07	1.31269e+07	2.2959e+07	1.09978e+07	5.30445e+06	7.37357e+06	9.48628e+06	9.13949e+06	2.48385e+07	3.23533e+06	2.58323e+07	2.27116e+07	2.68725e+07	4.98754e+07	1.73531e+07	1.07742e+07	3.65983e+06	2.09717e+07	2.68231e+07	1.32307e+07	1.60204e+07	1.98837e+07	2.06094e+07	0
Q14315;Q14315-2	Filamin-C	FLNC	7	6	18	17	3.07898e+07	6.58412e+06	9.79616e+06	2.18922e+08	7.3446e+07	1.84602e+08	4.19089e+07	907562	542679	1.41744e+08	1.15128e+08	4.91938e+07	8.10027e+07	5.73708e+07	2.41758e+07	6.82649e+07	2.77132e+07	5.57508e+08	2.52224e+08	7.497e+06	0	1.38372e+06	3.63937e+07	1.85066e+06	2.64145e+08
Q15067-2;Q15067-3	Peroxisomal acyl-coenzyme A oxidase 1	ACOX1	7	6	18	17	5.90966e+06	4.45097e+06	3.58553e+07	7.49374e+06	1.37951e+07	7.62572e+06	4.82404e+06	5.70873e+06	1.93661e+07	8.46338e+06	3.03616e+06	1.97466e+06	4.10491e+06	3.38414e+07	7.52638e+06	1.41263e+07	1.13955e+07	2.25365e+06	3.52373e+06	2.50771e+07	2.85717e+07	2.32808e+07	2.4175e+07	3.23694e+06	0
Q15120;Q15120-2	[Pyruvate dehydrogenase (acetyl-transferring)] kinase isozyme 3, mitochondrial	PDK3	7	6	18	17	1.73003e+07	8.23304e+06	5.07865e+06	1.99184e+06	2.00344e+07	4.58618e+06	3.2002e+06	1.06354e+07	5.88926e+06	1.41921e+07	8.66932e+06	6.09256e+06	1.41098e+08	2.02876e+06	6.44872e+06	1.65275e+06	1.56233e+07	643224	2.8963e+07	2.16718e+07	5.44363e+06	2.53039e+07	2.34568e+07	0	1.59293e+06
Q16270-2;Q16270	Insulin-like growth factor-binding protein 7	IGFBP7	7	6	18	17	2.02875e+07	1.21836e+07	691534	1.91397e+07	396291	3.06429e+06	1.56076e+07	2.68309e+07	1.17397e+07	1.68521e+07	1.39151e+07	3.52488e+07	2.31288e+07	2.86332e+07	3.36776e+07	1.2935e+07	5.99651e+06	2.80062e+07	1.29979e+07	7.14477e+06	0	1.24505e+07	4.40061e+07	7.0156e+06	8.83871e+06
Q5VZR0;Q9H4G4	Golgi-associated plant pathogenesis-related protein 1	GLIPR2	7	6	18	17	1.62427e+06	6.2208e+06	9.05462e+06	9.92287e+06	7.26758e+06	6.23192e+06	1.07328e+07	6.70412e+06	8.02026e+06	5.2306e+06	1.09768e+07	1.20883e+07	1.47819e+07	5.55463e+06	4.09001e+06	8.40915e+06	9.35772e+06	8.94606e+06	3.64659e+06	6.23934e+06	3.26711e+06	3.38727e+06	3.02688e+06	0	5.97992e+06
Q6P4A8;F5H053	Phospholipase B-like 1;Phospholipase B-like 1 chain A;Phospholipase B-like 1 chain B;Phospholipase B-like 1 chain C	PLBD1	7	6	18	17	2.82518e+07	1.95802e+07	1.06895e+07	295643	9.45561e+06	1.22089e+07	2.71097e+07	4.02384e+07	4.27678e+07	1.65746e+06	7.1257e+06	8.53353e+06	1.74097e+07	1.83387e+07	803869	2.39353e+07	9.00499e+06	1.01912e+07	0	2.99944e+07	6.46908e+06	9.46402e+06	9.22635e+06	1.60196e+07	2.06138e+06
Q70UQ0;Q70UQ0-2	Inhibitor of nuclear factor kappa-B kinase-interacting protein	IKBIP	7	6	18	17	7.26478e+06	1.49019e+07	7.09433e+06	8.77876e+06	4.2704e+06	2.49539e+06	1.39902e+07	2.05594e+06	1.19863e+06	5.25532e+06	1.16878e+07	2.51944e+07	9.65866e+06	3.05212e+07	8.51478e+06	6.10473e+06	1.90077e+06	8.94482e+06	1.16649e+07	3.45299e+06	837653	1.28382e+06	1.31441e+07	2.44912e+06	0
Q86WV6;J3QTB1	Stimulator of interferon genes protein	TMEM173	7	6	18	17	1.25436e+07	2.96863e+07	1.10965e+07	7.33015e+06	1.8929e+07	1.28001e+07	5.91472e+06	3.23709e+07	2.85654e+07	1.82814e+07	2.29099e+07	1.80561e+07	1.28819e+07	1.68442e+07	5.78076e+06	2.82234e+07	3.02222e+06	1.70159e+07	959547	0	4.62219e+06	8.54516e+06	4.34746e+06	2.88499e+06	870577
Q8IWB7;C9JJ54	WD repeat and FYVE domain-containing protein 1	WDFY1	7	6	18	17	3.13177e+06	3.77559e+06	5.3148e+06	8.85426e+06	7.35711e+06	1.88935e+06	3.52465e+06	7.86463e+06	1.09606e+07	4.99562e+06	4.16112e+06	1.00375e+07	5.21839e+06	1.72957e+07	1.11844e+07	1.84597e+07	1.23391e+07	8.23319e+06	2.33041e+07	6.61623e+06	3.20518e+06	6.44837e+06	1.4026e+07	0	1.35333e+06
Q8N8S7-2;Q8N8S7	Protein enabled homolog	ENAH	7	6	18	17	1.99265e+07	8.51305e+06	1.49072e+06	1.1297e+07	8.71096e+06	9.37294e+06	9.70337e+06	6.66367e+06	6.96539e+06	7.58091e+06	1.64126e+07	1.2848e+07	7.15163e+06	3.19343e+07	1.12569e+07	1.14352e+07	4.83804e+06	1.42234e+07	1.89045e+07	1.27098e+07	1.71985e+06	1.25077e+07	2.57875e+07	0	2.08953e+06
Q99575;E5RK39	Ribonucleases P/MRP protein subunit POP1	POP1	7	6	18	17	3.60047e+06	1.0744e+06	211880	7.15946e+06	3.17508e+06	1.92064e+06	3.38246e+06	3.77171e+06	1.00378e+07	7.50551e+06	3.51694e+06	2.39316e+06	1.45508e+06	4.20936e+06	2.57496e+07	6.19641e+06	2.55611e+06	2.03126e+06	3.43676e+06	5.30115e+06	344483	2.99637e+06	7.17615e+06	2.61039e+07	0
Q9BQ67;M0QX71	Glutamate-rich WD repeat-containing protein 1	GRWD1	7	6	18	17	2.89073e+06	6.25684e+06	3.83345e+06	4.14207e+06	1.57128e+07	2.17513e+06	3.48108e+06	4.23446e+06	3.19077e+06	1.89917e+06	5.21065e+06	4.40718e+06	7.96206e+06	3.29254e+07	1.21936e+07	1.47154e+07	1.91105e+06	2.41268e+06	9.55235e+06	1.74137e+07	1.5474e+07	7.03077e+06	6.71037e+06	8.71931e+06	0
Q9NUQ2;E5RH21	1-acyl-sn-glycerol-3-phosphate acyltransferase epsilon	AGPAT5	7	6	18	17	5.99475e+06	2.43158e+06	8.67216e+06	9.2548e+06	9.86295e+06	1.15899e+07	309788	5.08131e+07	4.13951e+07	2.82137e+06	4.3155e+06	2.65761e+06	9.18054e+06	471926	468999	8.79964e+06	6.20791e+06	1.16233e+06	3.07848e+06	1.3553e+06	6.59687e+06	2.01582e+07	1.21697e+07	0	8.67845e+06
Q9NUQ8-2;Q9NUQ8	ATP-binding cassette sub-family F member 3	ABCF3	7	6	18	17	4.30261e+06	3.48365e+06	4.66031e+06	1.43778e+07	6.6688e+06	8.08666e+06	4.92197e+06	3.41009e+06	7.60282e+06	872506	3.03444e+06	4.79463e+06	6.86771e+06	1.23598e+07	6.38302e+06	1.53226e+07	3.48892e+06	3.45086e+06	1.4591e+07	2.35226e+07	1.6623e+07	5.43546e+06	6.13391e+06	9.47758e+06	0
Q9UBG0;E7EME3	C-type mannose receptor 2	MRC2	7	6	18	17	4.42045e+07	3.63252e+07	6.10879e+06	7.73863e+06	2.09501e+06	1.0374e+06	1.97241e+07	1.13082e+07	1.43452e+07	3.60303e+07	1.19408e+07	8.58447e+07	1.18679e+07	6.95683e+07	3.71348e+07	3.07572e+07	1.59336e+06	4.18621e+07	8.36052e+07	942824	1.55065e+06	633566	1.85694e+07	1.54359e+06	0
Q9Y2R0;K7EPV0	Cytochrome c oxidase assembly factor 3 homolog, mitochondrial	COA3	7	6	18	17	1.4043e+07	718679	5.20802e+06	9.25408e+06	5.30487e+06	6.73556e+06	2.12983e+06	1.99366e+07	1.00898e+07	321519	3.54206e+06	3.35654e+06	2.83525e+06	2.90297e+06	1.23096e+07	6.00844e+06	9.04146e+06	594922	0	3.49292e+06	3.48609e+06	1.19155e+07	8.37883e+06	1.81115e+06	2.31353e+06
Q9Y2T2;H0YBM0	AP-3 complex subunit mu-1	AP3M1	7	6	18	17	2.01335e+06	2.70971e+06	7.25145e+06	1.82545e+07	7.32353e+06	9.1079e+06	2.23186e+06	3.62807e+06	4.8439e+06	3.14622e+06	1.29723e+06	2.15623e+06	2.55611e+06	9.57751e+06	6.93577e+06	6.25183e+06	8.49942e+06	4.27306e+06	5.35193e+06	1.65798e+07	1.14028e+07	1.2786e+07	8.24405e+06	784124	0
Q9Y399;Q5T8A0	28S ribosomal protein S2, mitochondrial	MRPS2	7	6	18	17	9.60416e+06	8.98482e+06	6.81762e+06	1.34895e+07	3.33926e+06	8.6645e+06	2.35494e+06	2.07701e+07	1.83769e+07	7.66557e+06	6.16393e+06	5.89215e+06	5.65445e+06	5.54717e+06	9.90136e+06	7.22017e+06	6.3931e+06	663976	3.77231e+06	6.21568e+06	1.33705e+07	6.13892e+06	7.64264e+06	9.46505e+06	0
Q9Y4Z0;M0QXB0	U6 snRNA-associated Sm-like protein LSm4	LSM4	7	6	18	17	6.05616e+06	2.42032e+06	645423	4.15736e+06	1.04317e+06	8.59671e+06	3.14813e+06	3.50784e+06	2.7168e+06	2.98917e+06	1.02521e+06	795623	855559	389129	5.03128e+06	4.43119e+06	2.66609e+06	1.04249e+06	0	1.13585e+06	1.03528e+06	7.77784e+06	1.74746e+06	4.74124e+06	8.87715e+06
Q9Y6M9;E9PH64	NADH dehydrogenase [ubiquinone] 1 beta subcomplex subunit 9	NDUFB9	7	6	18	17	6.96142e+06	8.18805e+06	3.04091e+07	9.10669e+06	3.06376e+07	2.91211e+07	7.39582e+06	8.2902e+06	1.35393e+07	5.40311e+06	5.37267e+06	4.26299e+06	2.97552e+06	3.85898e+06	4.02929e+06	9.21954e+06	1.00935e+07	1.30523e+07	751819	2.44753e+06	3.41371e+07	855829	942898	3.9374e+06	0
A2A2V1;P04156-2;P04156	Major prion protein	PRNP	7	6	18	17	7.07048e+06	2.60715e+06	1.62838e+06	3.57246e+06	2.18822e+06	4.49252e+06	654434	3.2604e+06	371408	6.93231e+06	2.04267e+06	2.31241e+06	1.5426e+06	2.93241e+06	6.23601e+06	1.45145e+07	4.48214e+06	8.25489e+06	2.0047e+06	1.38297e+06	394374	321461	3.53791e+06	0	3.52497e+06
K7EKI8;O60437;K7EQ71	Periplakin	PPL	7	6	18	17	4.27759e+06	8.30181e+06	2.52361e+07	8.24405e+06	5.79324e+06	2.48245e+06	5.12657e+07	4.78784e+06	6.41934e+06	9.5294e+06	9.03061e+06	1.14115e+06	6.93515e+06	7.94045e+06	165601	2.12017e+07	1.57089e+06	3.25734e+06	1.81462e+07	4.23989e+06	1.12325e+06	4.64657e+06	2.69789e+06	5.8055e+06	0
O43464-3;O43464-2;O43464	Serine protease HTRA2, mitochondrial	HTRA2	7	6	18	17	1.01421e+07	2.13319e+06	1.34872e+06	3.00799e+06	6.79916e+06	1.64013e+06	1.59465e+06	1.32373e+07	5.4784e+06	4.36665e+06	2.07771e+06	4.80287e+06	3.56536e+06	5.20602e+06	7.42557e+06	7.15164e+06	6.89049e+06	4.80348e+06	2.68944e+06	3.98727e+06	2.71613e+06	6.45025e+06	5.19358e+06	0	3.08037e+06
O76031;H0YM48;H0YK07	ATP-dependent Clp protease ATP-binding subunit clpX-like, mitochondrial	CLPX	7	6	18	17	3.12602e+06	2.3837e+06	4.51354e+06	1.51774e+07	8.16904e+06	9.70819e+06	1.76135e+06	1.93058e+07	2.13164e+07	2.2403e+06	629707	6.81828e+06	4.76615e+06	1.6441e+07	2.09257e+07	6.18073e+06	6.6081e+06	112436	9.8126e+06	1.89069e+07	1.54995e+06	9.96238e+06	1.95741e+07	1.69859e+07	0
P02452;CON__Q862S4;I3L3H7	Collagen alpha-1(I) chain	COL1A1	7	6	18	17	3.61702e+07	1.23916e+07	765876	4.62746e+06	3.64188e+06	1.3265e+07	1.42521e+08	5.36829e+07	4.32808e+07	1.14076e+07	2.54594e+08	4.42966e+07	8.48589e+06	5.28334e+07	5.66838e+07	8.63256e+06	1.22911e+07	2.19769e+08	8.21178e+07	1.93332e+06	1.0654e+06	0	7.65444e+06	3.21035e+06	2.10141e+07
P11215;P11215-2;H3BMV4	Integrin alpha-M	ITGAM	7	6	18	17	1.59794e+07	1.01506e+08	8.17556e+06	1.19573e+08	1.28779e+07	2.33319e+07	2.23363e+08	4.07533e+07	1.02299e+08	4.00891e+07	6.27604e+07	7.4298e+06	2.16003e+08	4.9506e+07	1.02796e+07	3.80259e+07	4.56886e+07	1.06536e+08	3.17156e+07	3.51702e+08	1.21241e+06	1.09812e+08	9.93113e+07	2.32798e+07	0
P17813-2;P17813;F5GX88	Endoglin	ENG	7	6	18	17	2.51288e+06	1.27443e+07	983677	8.67569e+06	3.98764e+06	4.07925e+06	1.82705e+06	4.23345e+06	5.43593e+06	3.20113e+06	1.78063e+06	1.16943e+07	6.44333e+06	1.19576e+07	1.01601e+06	6.04247e+06	1.6873e+06	1.58599e+07	1.43907e+06	4.66386e+06	0	2.10184e+06	1.18253e+07	1.04501e+06	695512
P51452;Q8IYJ9;K7ELG5	Dual specificity protein phosphatase 3	DUSP3	7	6	18	17	5.97992e+06	3.50892e+06	2.21993e+06	9.67193e+06	6.17867e+06	7.25224e+06	8.17234e+06	6.5752e+06	2.19258e+06	6.48093e+06	7.10218e+06	3.9706e+06	4.3341e+06	8.62175e+06	1.37917e+07	7.20749e+06	4.71872e+06	5.42625e+06	4.08337e+06	5.78023e+06	2.25078e+06	4.09723e+06	2.24852e+06	0	6.66183e+06
P55001-3;P55001-2;P55001	Microfibrillar-associated protein 2	MFAP2	7	6	18	17	5.03707e+07	1.68122e+07	9.05005e+06	4.18834e+07	1.0425e+07	2.00557e+07	5.94385e+06	3.37751e+07	8.05673e+06	5.26593e+07	2.19152e+07	6.7472e+07	1.90954e+07	1.51581e+07	4.93897e+07	5.68135e+07	2.19924e+07	9.74341e+07	3.85669e+07	1.56303e+07	1.3179e+06	8.62258e+06	2.55336e+07	0	1.11869e+07
P55083-2;K7ES70;P55083	Microfibril-associated glycoprotein 4	MFAP4	7	6	18	17	4.15145e+07	2.35264e+06	1.62769e+07	2.10599e+07	1.00009e+08	2.05979e+07	2.6531e+06	1.85701e+07	1.19831e+07	5.75672e+08	1.58185e+07	1.29836e+07	5.68969e+07	1.7077e+07	1.36472e+07	5.0446e+08	2.09833e+07	9.7913e+08	7.55127e+06	3.39319e+07	1.2733e+07	2.19965e+07	1.17287e+08	0	1.85701e+08
Q02952-3;Q02952-2;Q02952	A-kinase anchor protein 12	AKAP12	7	6	18	17	1.04723e+07	1.61189e+07	814673	1.20865e+07	3.9108e+06	8.02352e+06	3.15731e+06	1.28102e+06	847346	4.64828e+07	2.51603e+07	4.37325e+06	1.14304e+06	1.3439e+07	2.18725e+07	6.86016e+06	2.2167e+06	4.53715e+07	6.28281e+07	542083	228575	1.88503e+06	6.58737e+06	0	721683
Q16527;F8VQR7;F8VW96	Cysteine and glycine-rich protein 2	CSRP2	7	6	18	17	1.78557e+07	5.03478e+06	5.89479e+06	5.64299e+07	1.69245e+07	1.3565e+07	2.00938e+07	3.44069e+07	2.75231e+07	8.18713e+07	1.99381e+07	4.20342e+07	3.52523e+07	5.03662e+07	2.0375e+07	1.23925e+08	2.5654e+07	2.42428e+08	4.82736e+07	6.39742e+06	1.46322e+06	6.95466e+06	3.26723e+07	0	4.20016e+07
Q5SRE5;Q5SRE5-2;H7C4K7	Nucleoporin NUP188 homolog	NUP188	7	6	18	17	2.69328e+07	964080	2.74752e+06	1.08018e+07	2.04897e+06	594920	4.02823e+06	2.47194e+06	6.155e+06	3.91041e+06	2.55938e+06	9.4233e+06	6.30091e+06	9.53872e+06	1.28062e+07	2.55137e+06	1.97626e+06	335277	7.37554e+06	7.13119e+06	816178	1.13167e+07	7.29635e+06	8.19377e+06	0
Q96DZ1-3;Q96DZ1;Q96DZ1-2	Endoplasmic reticulum lectin 1	ERLEC1	7	6	18	17	2.68666e+06	1.43759e+06	1.46528e+07	2.28774e+06	1.82212e+06	7.05771e+06	1.59009e+06	836505	1.98106e+06	2.69077e+06	1.17398e+06	1.95386e+06	691156	4.26989e+06	4.45384e+06	4.02584e+06	911546	815167	3.15972e+06	1.52779e+06	3.52891e+06	1.21245e+06	1.51915e+06	0	1.04563e+06
Q96JJ7;Q96JJ7-2;B4DIE3	Protein disulfide-isomerase TMX3	TMX3	7	6	18	17	6.43207e+06	6.63234e+06	5.82559e+06	7.51261e+06	4.3319e+06	5.12857e+06	9.82967e+06	7.84776e+06	7.4823e+06	5.71604e+06	8.23742e+06	1.0062e+07	1.16002e+07	1.17539e+07	2.33246e+06	3.33841e+06	951119	9.31499e+06	4.73017e+06	3.37385e+06	1.24903e+06	3.39738e+06	6.74842e+06	2.53379e+06	0
A2AEA2;F5GXA6;P10321;F8W9Z8	HLA class I histocompatibility antigen, Cw-7 alpha chain	HLA-C	7	6	18	17	1.63363e+07	1.54281e+08	9.83826e+07	9.28012e+06	4.62388e+07	6.22816e+07	1.62315e+07	1.51896e+08	6.73719e+07	1.5092e+08	1.60371e+07	2.14795e+07	687089	2.4217e+07	1.01373e+08	2.59192e+08	1.95799e+08	224958	1.82038e+08	3.21182e+06	2.20447e+07	6.15705e+07	3.31109e+07	0	7.44204e+06
C9JNK6;Q8IZ68;O75431;C9JAZ1	Metaxin-2	MTX2	7	6	18	17	8.07026e+06	1.13124e+06	6.31015e+06	8.49771e+06	1.63259e+07	8.85362e+06	989379	1.37182e+07	9.50577e+06	2.48251e+06	655136	7.34452e+06	1.3783e+07	1.07678e+07	1.18923e+07	7.47564e+06	8.96121e+06	3.7091e+06	4.55161e+06	443253	8.88361e+06	6.9199e+06	5.75741e+06	0	3.86323e+06
M0QYH2;Q96T60;M0R3C8;M0QYI1	Bifunctional polynucleotide phosphatase/kinase;Polynucleotide 3-phosphatase;Polynucleotide 5-hydroxyl-kinase	PNKP	7	6	18	17	925024	8.71272e+06	1.27789e+06	1.17438e+06	2.29243e+06	4.308e+06	697664	5.07289e+06	4.79645e+06	2.15605e+06	1.47173e+06	3.01767e+06	4.15481e+06	5.75664e+06	9.99263e+06	3.68271e+06	3.43209e+07	391967	6.75465e+06	4.87557e+06	5.06096e+06	6.26582e+06	4.31691e+07	0	857447
O43633;M0R1L7;M0R1T5;M0QXX8	Charged multivesicular body protein 2a	CHMP2A	7	6	18	17	1.05547e+06	3.19902e+06	6.10434e+06	1.30891e+07	2.95908e+07	8.7085e+06	1.40457e+06	6.85298e+06	7.62329e+06	2.07483e+06	2.43507e+06	1.5747e+06	2.27737e+06	1.73266e+06	1.19464e+07	5.78481e+06	6.05659e+06	403497	2.5304e+06	1.51969e+06	1.7411e+06	5.80321e+06	8.96704e+06	0	5.67028e+06
O94855;O94855-2;E9PDM8;E9PC44	Protein transport protein Sec24D	SEC24D	7	6	18	17	8.28134e+06	6.859e+06	3.63628e+07	2.06467e+07	2.05695e+07	5.59221e+07	1.2195e+07	4.13378e+06	7.54618e+06	1.61191e+07	5.74808e+06	1.7007e+07	5.27024e+06	3.67971e+07	1.90985e+07	5.96081e+06	1.91147e+07	7.70561e+06	1.68815e+07	2.91996e+06	2.02766e+07	1.92154e+07	1.14753e+07	0	2.74384e+06
O95425;O95425-2;F5H2Q5;F5GXV0	Supervillin	SVIL	7	6	18	17	1.77695e+06	6.90742e+06	4.24881e+06	3.223e+06	579795	2.52148e+06	4.90081e+06	1.37996e+06	1.00109e+07	8.5614e+06	6.97564e+06	6.14555e+06	1.32895e+06	3.93195e+06	9.10661e+06	435240	2.52153e+06	1.34491e+07	1.83685e+07	3.55792e+06	656759	277338	2.31103e+06	2.109e+06	0
P22352;H0YBE4;E5RG32;H0YC19	Glutathione peroxidase 3	GPX3	7	6	18	17	6.85873e+06	635152	2.91738e+06	1.42094e+07	1.37436e+07	9.61345e+06	461491	3.55594e+06	1.34607e+06	2.09229e+07	7.66638e+06	1.54212e+07	6.16401e+06	7.5318e+06	1.42689e+07	3.77384e+07	1.65393e+07	4.84311e+07	4.3352e+06	7.58677e+06	3.09172e+06	4.66087e+06	3.78191e+06	0	2.82176e+07
P28074;P28074-3;H0YJM8;P28074-2	Proteasome subunit beta type-5	PSMB5	7	6	18	17	4.32582e+07	2.29104e+07	1.58266e+07	2.39939e+07	1.16285e+07	2.10017e+07	2.28307e+07	4.0207e+07	2.61361e+07	7.01878e+06	9.33389e+06	1.46127e+07	1.6323e+07	2.18501e+07	3.7505e+07	1.41622e+07	1.30925e+07	1.52376e+07	1.04529e+07	2.10776e+07	1.53824e+07	1.57138e+07	2.78658e+07	0	3.18262e+07
P30038;P30038-2;D2D4A3;Q5TF55	Delta-1-pyrroline-5-carboxylate dehydrogenase, mitochondrial	ALDH4A1	7	6	18	17	2.28347e+06	4.13548e+06	9.59713e+06	3.09114e+07	7.5194e+06	1.14326e+07	1.65926e+07	8.96625e+07	7.13348e+07	2.24127e+07	787664	6.93953e+06	5.14246e+07	1.69029e+07	1.64337e+07	2.44222e+07	7.28953e+07	499347	5.23299e+06	443679	2.72707e+06	3.38512e+07	4.20692e+07	1.95396e+07	0
P35914;B1AK13;P35914-2;H0Y2L7	Hydroxymethylglutaryl-CoA lyase, mitochondrial	HMGCL	7	6	18	17	1.57231e+06	484183	2.60762e+07	1.19031e+07	2.60424e+07	2.59684e+07	478715	3.62477e+07	1.79517e+07	3.685e+06	2.17648e+06	1.60611e+06	3.37475e+06	1.52091e+06	1.17998e+07	682423	3.41786e+07	4.80141e+06	1.38824e+06	2.75558e+06	3.97131e+07	1.00649e+07	6.11928e+06	0	1.82876e+06
P48634-2;P48634-3;P48634;P48634-4	Protein PRRC2A	PRRC2A	7	6	18	17	4.34168e+06	5.22611e+06	3.36545e+07	5.82993e+06	377801	1.39267e+06	1.33425e+06	5.23418e+06	4.29633e+06	1.16354e+07	1.83166e+06	8.04409e+06	7.37682e+06	1.09412e+07	1.01646e+07	4.20059e+06	484836	1.01381e+06	5.61112e+06	2.75824e+06	0	4.65682e+06	2.10657e+06	2.47297e+06	304371
Q08379;Q08379-2;B7ZC06;H0Y7B8	Golgin subfamily A member 2	GOLGA2	7	6	18	17	8.42603e+06	3.7261e+06	2.74157e+07	4.12909e+06	1.53052e+07	3.06001e+07	2.13036e+07	6.35884e+06	6.04911e+06	7.66132e+06	9.31753e+06	1.03559e+07	1.03293e+07	1.1622e+07	1.82744e+07	1.89406e+06	7.73513e+06	3.95606e+06	1.55646e+07	9.29835e+06	3.76631e+07	1.02527e+07	9.45531e+06	1.40629e+07	0
Q16850;Q16850-2;H7C0D0;C9IYR8	Lanosterol 14-alpha demethylase	CYP51A1	7	6	18	17	1.64499e+07	8.2786e+06	2.6451e+07	1.07562e+07	1.28597e+07	1.77851e+07	1.23604e+06	6.46592e+06	9.00468e+06	4.3015e+06	9.77318e+06	1.28917e+06	6.43342e+06	1.98501e+07	1.69517e+07	1.87488e+07	1.97071e+07	1.93595e+06	3.72592e+07	1.27501e+07	4.22046e+06	1.60144e+07	2.6398e+07	1.87411e+07	0
Q53GG5-2;Q53GG5;Q53GG5-3;D6RAF1	PDZ and LIM domain protein 3	PDLIM3	7	6	18	17	6.03369e+07	3.95011e+07	3.90127e+07	6.30694e+07	1.03236e+08	6.63587e+07	3.62185e+07	3.50824e+07	3.42831e+07	1.51398e+08	7.67012e+07	5.15118e+07	5.38464e+07	5.93013e+07	7.76651e+07	1.3179e+08	3.21347e+07	1.16205e+08	4.7065e+07	3.30937e+06	5.49386e+06	2.1166e+07	3.28605e+07	0	1.32091e+07
Q5JTH9;Q5JTH9-2;Q5JTH9-3;F5H456	RRP12-like protein	RRP12	7	6	18	17	3.28741e+06	1.11546e+06	7.1822e+06	4.45067e+07	1.85662e+07	4.11608e+06	1.46148e+07	310486	1.76959e+06	1.64192e+07	1.63146e+07	1.34702e+07	4.6406e+07	1.94682e+07	1.06401e+07	1.06974e+07	1.59558e+06	4.20154e+06	3.56293e+07	1.51136e+07	1.27269e+07	1.01756e+07	7.39846e+06	2.30478e+07	0
Q5VY93;Q92974-3;Q92974-2;Q92974	Rho guanine nucleotide exchange factor 2	ARHGEF2	7	6	18	17	2.67018e+06	8.21532e+06	1.48448e+06	2.52452e+07	3.99171e+06	1.31401e+06	2.89594e+06	7.74337e+06	2.94064e+06	2.20405e+06	4.41803e+06	4.10904e+06	1.42295e+07	9.23973e+06	1.83112e+06	6.82664e+06	1.65983e+06	5.20034e+06	3.56807e+06	6.82883e+06	438856	3.94339e+06	5.08673e+06	5.48566e+06	0
Q8N3C0;Q8N3C0-4;E5RFZ0;Q8N3C0-3	Activating signal cointegrator 1 complex subunit 3	ASCC3	7	6	18	17	4.43228e+06	3.15188e+06	2.13217e+07	2.16345e+07	9.11141e+06	9.358e+06	7.89712e+06	2.98198e+06	1.1028e+07	4.50107e+06	492810	1.1608e+07	1.89762e+07	1.57859e+07	1.24432e+07	4.47422e+06	4.9046e+06	3.05652e+06	6.58548e+06	1.30621e+07	1.841e+07	1.16666e+07	6.08786e+06	8.51078e+06	0
Q92685;H7C0X4;B4DS50;Q92685-2	Dol-P-Man:Man(5)GlcNAc(2)-PP-Dol alpha-1,3-mannosyltransferase	ALG3	7	6	18	17	2.15906e+06	1.42364e+06	5.90427e+06	3.14472e+06	4.81722e+06	3.04615e+06	3.44532e+06	287311	565922	2.62551e+06	1.38663e+06	3.06107e+06	2.7749e+06	3.79055e+06	249370	4.75177e+06	2.89658e+06	1.46752e+06	0	3.2893e+06	4.71459e+06	2.66214e+06	2.74041e+06	477295	425212
Q99567;J3KMX1;I3L4K7;I3L245	Nuclear pore complex protein Nup88	NUP88	7	6	18	17	1.20518e+06	880445	1.66428e+06	5.9944e+06	1.0287e+06	911245	853701	4.60804e+06	2.50394e+06	5.84121e+06	3.09745e+06	4.41439e+06	3.86528e+06	4.47949e+06	6.71727e+06	1.34512e+06	432037	1.80353e+06	5.98855e+06	5.61207e+06	2.11583e+06	1.52815e+06	4.4903e+06	3.49006e+06	0
Q9BUN8;B4E1G1;Q9BUN8-2;E5RGY0	Derlin-1	DERL1	7	6	18	17	1.60068e+06	1.4384e+06	1.67282e+07	9.66441e+06	2.29592e+07	1.06677e+07	1.60019e+07	6.50496e+06	5.58612e+06	5.40272e+06	9.28507e+06	7.84592e+07	3.28128e+07	2.05515e+07	1.55284e+07	2.21984e+07	8.23545e+06	1.5295e+07	7.27061e+06	2.4595e+07	1.25142e+07	7.30485e+06	3.6781e+06	0	1.00647e+06
Q9BW92;Q9H9V2;Q5T5E9;B4DQF3	Threonine--tRNA ligase, mitochondrial	TARS2	7	6	18	17	1.00717e+07	503083	4.1412e+06	3.0076e+06	1.45256e+06	4.02092e+06	1.98041e+06	7.74141e+06	5.84633e+06	2.9061e+06	4.12146e+06	2.68554e+07	2.60886e+06	3.12046e+06	4.81215e+06	1.31577e+07	1.31272e+06	1.48932e+06	5.99486e+06	7.27394e+06	1.42165e+07	6.28907e+06	2.53892e+06	0	269831
Q9H2K8;G3V1Q8;F5GWV8;H0YF68	Serine/threonine-protein kinase TAO3	TAOK3	7	6	18	17	4.27603e+06	2.83021e+06	1.22794e+07	1.04959e+07	1.03257e+07	8.21395e+06	6.74167e+06	1.32819e+07	8.55164e+06	7.97899e+06	4.59425e+06	4.09967e+06	8.5546e+06	7.22694e+06	1.78816e+06	7.26006e+06	2.99089e+06	2.27488e+06	7.26481e+06	6.90981e+06	1.25629e+07	4.95025e+06	4.79654e+06	2.86799e+06	0
Q9H3G5;C9JLV0;C9J6L4;C9JI22	Probable serine carboxypeptidase CPVL	CPVL	7	6	18	17	6.71761e+06	9.85991e+06	2.37963e+07	4.82434e+06	1.21299e+07	3.60376e+07	183230	3.98133e+07	3.9103e+07	1.72008e+07	2.45766e+07	9.14785e+06	4.54746e+07	7.52712e+06	1.02516e+07	1.92026e+07	2.1747e+07	1.24844e+07	1.19533e+06	1.55507e+06	1.99766e+07	6.83952e+06	1.10848e+07	1.15441e+07	0
Q9NRW7;F5H8K1;F5GYC3;Q5T4Q0	Vacuolar protein sorting-associated protein 45	VPS45	7	6	18	17	4.85545e+06	739033	8.54355e+06	2.21113e+06	6.56132e+06	8.2131e+06	3.24537e+06	2.5645e+06	1.30738e+06	4.75192e+06	1.56744e+06	2.65162e+06	4.51854e+06	1.76274e+07	4.78613e+06	6.75574e+06	574924	6.38045e+06	1.01685e+07	1.06798e+07	1.01381e+07	1.981e+06	595236	386688	0
Q9UBP6;H0YIH0;F8VSD9;Q9UBP6-2	tRNA (guanine-N(7)-)-methyltransferase	METTL1	7	6	18	17	1.55442e+06	1.29409e+07	2.89192e+06	6.67739e+06	5.79461e+06	2.25265e+06	953620	6.34015e+06	6.70087e+06	6.3761e+06	4.32928e+06	2.6314e+06	9.16311e+06	8.46177e+06	5.54071e+06	7.71944e+06	4.00197e+06	1.12104e+07	2.65302e+07	1.32178e+07	3.59252e+06	4.67434e+06	968445	8.15126e+06	0
Q9UHL4;R4GMR2;R4GNE8;R4GMU5	Dipeptidyl peptidase 2	DPP7	7	6	18	17	4.37684e+06	1.10257e+06	3.31586e+07	1.28227e+07	4.78561e+06	7.60376e+06	4.96192e+06	1.04257e+07	1.61811e+07	9.96932e+06	9.16071e+06	9.69636e+06	2.55928e+07	1.26974e+07	1.38459e+07	5.78131e+07	2.80274e+07	3.65638e+06	1.02606e+07	1.47092e+06	8.40905e+06	1.23474e+07	9.64085e+06	0	2.21341e+07
Q9Y4A5-2;Q9Y4A5;F2Z2U4;H0Y4W2	Transformation/transcription domain-associated protein	TRRAP	7	6	18	17	2.81681e+06	1.13711e+06	3.11136e+06	7.35229e+06	2.96517e+06	5.14377e+06	8.6253e+06	249784	621644	1.22321e+07	4.45433e+06	1.13066e+07	9.97887e+06	1.08155e+07	1.58618e+07	8.22773e+06	4.48431e+06	4.05946e+06	6.0104e+06	9.54985e+06	5.81958e+06	7.77837e+06	3.7109e+06	2.18177e+06	0
Q9Y4W2-2;Q9Y4W2;Q9Y4W2-3;Q9Y4W2-4	Ribosomal biogenesis protein LAS1L	LAS1L	7	6	18	17	4.17434e+06	2.07972e+06	1.88235e+06	7.69763e+06	3.48236e+06	2.42935e+06	3.0473e+06	3.08535e+06	4.81801e+06	1.22278e+07	4.53418e+06	7.70224e+06	8.63595e+06	5.48379e+06	8.08244e+06	1.17724e+06	2.03364e+06	2.98745e+06	3.28403e+06	6.67944e+06	4.76298e+06	5.31547e+06	8.25942e+06	5.77833e+06	0
Q02809;B4DR87;Q5JXB7;Q5JXB9;Q5JXB8	Procollagen-lysine,2-oxoglutarate 5-dioxygenase 1	PLOD1	7	6	18	17	1.00957e+07	5.27384e+07	3.59873e+06	1.65642e+07	1.51062e+06	1.26388e+07	5.89987e+07	1.5038e+07	1.35015e+07	2.08663e+07	1.75866e+07	6.43307e+07	4.46363e+07	1.6132e+08	4.19128e+07	1.3163e+07	4.09087e+06	2.64153e+07	6.19175e+07	1.11318e+07	181102	3.84055e+06	2.9025e+07	1.13327e+07	0
C9JZR4;Q9NP61-2;Q9NP61;B0QYV8;B0QYV9	ADP-ribosylation factor GTPase-activating protein 3	ARFGAP3	7	6	18	17	1.8963e+06	1.80647e+06	2.6307e+07	1.72028e+06	9.41643e+06	2.17872e+07	8.95393e+06	751239	576175	2.11691e+06	2.48131e+06	1.15913e+06	5.85578e+06	1.06473e+07	2.8956e+06	2.84494e+06	1.35232e+06	987997	4.10125e+06	546144	1.19413e+07	2.16214e+06	1.08746e+06	2.74915e+06	0
E9PFW3;Q96CW1-2;Q96CW1;C9JJ47;H7C4C3	AP-2 complex subunit mu	AP2M1	7	6	18	17	7.70777e+06	1.01997e+07	3.70886e+06	1.58833e+07	1.74723e+07	1.6355e+07	4.95613e+06	1.41842e+07	3.04808e+07	2.13276e+07	1.12259e+07	1.04695e+07	1.70925e+07	2.75302e+07	1.71463e+07	1.28003e+07	1.30235e+07	2.02649e+07	3.4647e+07	1.17385e+07	9.06671e+06	1.32787e+07	1.38692e+07	0	1.15983e+06
F6S0T5;O60341;O60341-2;R4GMP9;R4GMQ1	Lysine-specific histone demethylase 1A	KDM1A	7	6	18	17	1.16865e+07	1.04143e+07	6.35392e+06	1.82572e+07	5.26539e+06	5.75499e+06	4.14064e+06	6.65157e+06	6.44305e+06	1.66501e+07	5.70062e+06	1.80106e+07	1.85069e+07	1.48288e+07	1.09968e+07	6.53942e+06	3.38906e+06	1.70491e+06	6.97873e+06	5.54961e+06	6.20599e+06	1.28847e+07	1.43328e+07	1.22292e+07	0
G3V4U0;Q9UBX5;G3XA98;H0YJ31;G3V3Y2	Fibulin-5	FBLN5	7	6	18	17	7.57295e+07	951671	2.32719e+07	3.90097e+07	4.38764e+07	3.46888e+07	2.27127e+06	2.30085e+07	1.36452e+07	2.87844e+07	6.11171e+07	2.76793e+07	2.78745e+07	2.52932e+07	1.40299e+07	1.09046e+08	1.79419e+07	1.88347e+08	5.76437e+07	1.33215e+07	7.86193e+06	2.37723e+07	1.84761e+07	0	1.15789e+08
K4DI93;Q13620-1;Q13620;Q13620-3;A6NE76	Cullin-4B	CUL4B	7	6	18	17	4.03069e+06	8.62046e+06	1.05249e+07	1.60028e+07	1.4318e+07	1.80546e+06	1.84291e+06	2.37824e+06	954925	5.66991e+06	1.47605e+06	1.09189e+07	1.75108e+07	7.02628e+06	2.02322e+07	478347	2.83405e+06	2.2849e+06	2.97307e+07	7.2831e+06	1.79278e+06	4.01518e+06	7.5993e+06	877041	0
P21964-2;P21964;E7EMS6;H7BZ45;F8WBW9	Catechol O-methyltransferase	COMT	7	6	18	17	1.20981e+07	5.2858e+06	1.33251e+07	7.598e+06	7.25318e+06	2.02933e+07	1.838e+07	6.28033e+07	3.23505e+07	1.51187e+07	5.1919e+06	1.87648e+07	2.38121e+07	4.96023e+07	6.68373e+07	6.25768e+07	4.501e+07	2.49487e+07	3.34757e+07	3.5131e+07	1.03366e+08	3.34765e+07	5.96997e+06	0	1.3116e+07
P35610;B1APM4;P35610-3;P35610-2;B4DFD8	Sterol O-acyltransferase 1	SOAT1	7	6	18	17	7.70199e+06	2.54007e+07	354212	591569	984239	3.54405e+06	5.96943e+06	481105	852985	1.53932e+07	1.00447e+07	7.14931e+06	1.6994e+06	7.50615e+06	3.48663e+06	1.62287e+06	3.61027e+06	4.89544e+06	0	5.9404e+06	3.25372e+06	639039	681904	8.43502e+06	646288
P98175-2;P98175;P98175-4;P98175-3;B4DNY1	RNA-binding protein 10	RBM10	7	6	18	17	8.18895e+06	7.90358e+06	7.86829e+06	9.99647e+06	6.2898e+06	5.55104e+06	3.96936e+06	2.15029e+06	1.95409e+06	1.53449e+07	2.6936e+06	1.53125e+07	1.34743e+07	1.48856e+07	4.73947e+06	6.16293e+06	3.25024e+06	701566	1.21822e+07	8.73879e+06	4.03508e+06	5.40886e+06	1.19269e+07	8.40392e+06	0
Q16853;K7EQZ5;K7EL47;K7ESB3;K7EIK5	Membrane primary amine oxidase	AOC3	7	6	18	17	2.76189e+07	1.52712e+07	1.42283e+08	8.42801e+07	2.04146e+08	2.29032e+08	1.14187e+07	6.25019e+06	5.37651e+06	8.52216e+07	3.73261e+07	2.3787e+07	7.67191e+07	6.1944e+07	1.87821e+07	2.49352e+08	1.07694e+08	1.84764e+08	2.92116e+07	1.95891e+06	4.69159e+07	4.0863e+07	5.31809e+07	0	6.4227e+07
Q8NCA5-2;Q8NCA5;E9PH82;B4DT23;C9J3G8	Protein FAM98A	FAM98A	7	6	18	17	1.13118e+07	8.23242e+06	1.54538e+07	1.47321e+07	6.32151e+06	9.1847e+06	4.53513e+06	6.57219e+06	6.33204e+06	1.60883e+07	1.13097e+07	1.28943e+07	5.87637e+06	1.97909e+07	5.43263e+06	7.25748e+06	4.77416e+06	5.85336e+06	9.48734e+06	8.51517e+06	1.46273e+07	4.42896e+06	9.76239e+06	1.20456e+07	0
Q96EY7;Q96EY7-2;B8ZZQ4;B4DF73;F8WE76	Pentatricopeptide repeat domain-containing protein 3, mitochondrial	PTCD3	7	6	18	17	1.01147e+07	1.69802e+07	2.58262e+07	2.90144e+07	3.38724e+07	1.69293e+07	9.36681e+06	4.28819e+07	3.86713e+07	2.90578e+07	1.0981e+07	3.39217e+07	1.36155e+07	1.13654e+07	7.95619e+07	1.83632e+07	1.0826e+07	1.65008e+06	6.59671e+06	1.5968e+07	2.85996e+07	2.02795e+07	2.32666e+07	2.7851e+07	0
Q96L92-3;Q96L92;Q96L92-2;Q96L92-4;H7C603	Sorting nexin-27	SNX27	7	6	18	17	3.4288e+06	3.05669e+06	9.76267e+06	8.71967e+06	3.30123e+06	5.47145e+06	1.2325e+06	8.11645e+06	9.16392e+06	776605	2.68028e+06	7.65736e+06	4.80002e+06	7.59513e+06	3.96424e+06	1.02045e+07	5.11911e+06	2.93487e+06	4.31196e+06	1.21518e+07	2.53807e+06	8.48177e+06	9.18484e+06	2.03963e+06	0
Q9BT22;B4DP08;K7EID2;K7EPU3;K7EQK1	Chitobiosyldiphosphodolichol beta-mannosyltransferase	ALG1	7	6	18	17	1.43263e+07	4.85653e+06	3.20784e+07	1.10362e+07	1.57263e+07	1.17336e+07	9.19287e+06	1.99961e+07	2.22962e+07	2.69999e+06	4.42037e+06	9.29702e+06	5.12764e+06	3.99712e+07	2.08689e+07	1.53326e+07	1.07678e+07	2.64063e+06	8.6543e+06	8.91455e+06	1.53163e+07	1.16086e+07	7.74017e+06	6.01511e+06	0
Q9NR50-3;Q9NR50-2;Q9NR50;H0Y580;Q5QP88	Translation initiation factor eIF-2B subunit gamma	EIF2B3	7	6	18	17	5.60972e+06	1.42011e+06	1.9476e+06	9.50307e+06	2.86453e+06	4.82237e+06	1.04858e+06	4.3083e+06	2.3765e+06	1.79378e+06	593007	3.07709e+06	2.75102e+06	7.44272e+06	9.95439e+06	6.87667e+06	3.95684e+06	4.71932e+06	4.20798e+06	4.08238e+06	4.01148e+06	5.73898e+06	7.2211e+06	1.14811e+06	0
A6NFX8;Q9UKK9;A6NJU6;A6NHE8;A6NCQ0;H0YEY4	ADP-sugar pyrophosphatase	NUDT5	7	6	18	17	1.99437e+06	1.23341e+06	4.16452e+06	1.89843e+07	6.1251e+06	1.42379e+07	3.09623e+06	2.55995e+07	2.06143e+07	1.09162e+06	1.29641e+06	4.25633e+06	1.23299e+07	4.26802e+06	1.65865e+07	1.89564e+07	1.86122e+07	3.15241e+06	0	2.10628e+07	7.87679e+06	1.20487e+07	1.01876e+07	2.30768e+06	1.36202e+07
Q9C0E8-2;Q9C0E8;B7ZLA8;F5H2Q7;Q9C0E8-3;C9JL94	Protein lunapark	LNP	7	6	18	17	3.70514e+06	4.12347e+06	1.04469e+07	9.14389e+06	1.24324e+07	1.3568e+07	2.07957e+07	3.53299e+06	4.32942e+06	4.21892e+06	1.92944e+06	3.0862e+07	1.53243e+07	5.93929e+06	6.43925e+06	4.80513e+06	1.1621e+07	5.73397e+06	7.96733e+06	3.89929e+06	4.93257e+06	4.98159e+06	1.90236e+07	0	7.19854e+06
B8ZZN6;P63165;B8ZZJ0;B8ZZ67;B9A032;P63165-2	Small ubiquitin-related modifier 1	SUMO1	7	6	18	17	1.1799e+07	1.9441e+07	6.63393e+06	1.05159e+07	4.5855e+06	8.20899e+06	4.89454e+06	1.04025e+07	9.20691e+06	1.30344e+07	1.34207e+07	1.21071e+07	1.94316e+07	6.39411e+06	1.08397e+07	6.64798e+06	6.71672e+06	8.11052e+06	1.18367e+07	5.73158e+06	2.51172e+06	8.1534e+06	1.64446e+07	1.32774e+07	0
E9PKP7;P17480-2;P17480;E9PLT2;E9PMM2;H0YDH7	Nucleolar transcription factor 1	UBTF	7	6	18	17	3.99668e+06	5.14491e+06	8.61273e+06	1.80324e+07	1.90114e+07	1.34637e+07	3.24609e+07	9.99502e+06	1.25487e+07	1.10443e+07	2.25431e+07	3.26069e+07	3.46311e+07	3.87209e+07	1.44022e+07	3.83789e+06	3.62128e+06	3.86031e+07	4.47213e+07	1.32515e+07	2.46432e+07	6.92438e+06	1.84919e+07	2.25827e+07	0
P16284-3;P16284-2;P16284;P16284-6;P16284-5;P16284-4	Platelet endothelial cell adhesion molecule	PECAM1	7	6	18	17	1.12673e+06	4.28633e+06	4.0415e+06	5.90913e+06	8.52507e+06	1.10856e+07	2.08039e+06	4.4184e+06	1.548e+06	766051	3.09481e+06	7.09912e+06	1.21332e+07	1.21521e+07	2.57009e+06	1.05463e+07	7.46149e+06	3.60136e+07	1.82201e+06	2.44157e+06	410879	5.87431e+06	3.46735e+07	2.43996e+06	0
P36955;I3L4N7;I3L4F9;I3L107;I3L4Z0;I3L2R7	Pigment epithelium-derived factor	SERPINF1	7	6	18	17	3.32028e+07	5.11227e+06	2.51149e+06	1.38411e+07	3.96488e+06	5.9281e+06	2.72044e+07	6.50656e+06	1.11295e+07	1.12764e+07	4.72792e+07	5.08967e+07	1.19341e+07	1.02552e+08	2.55374e+07	2.25713e+07	2.24468e+07	6.61966e+07	5.77224e+07	1.09731e+07	2.34693e+06	7.14458e+06	3.62831e+07	0	3.84763e+07
P52594-2;P52594-3;P52594;P52594-4;C9J2I0;B8ZZY2	Arf-GAP domain and FG repeat-containing protein 1	AGFG1	7	6	18	17	2.19037e+06	8.25692e+06	441071	3.85042e+06	2.42879e+06	5.00184e+06	2.51662e+06	8.35983e+06	1.48061e+07	2.59427e+06	6.98521e+06	5.10412e+06	5.36578e+06	1.02662e+07	4.35901e+06	3.56093e+06	963366	2.32931e+06	9.7566e+06	1.12888e+07	6.41166e+06	3.94041e+06	1.48161e+07	5.36936e+06	0
P61011;P61011-2;G3V4F7;G3V480;G3V346;G3V3L9	Signal recognition particle 54 kDa protein	SRP54	7	6	18	17	1.24359e+06	2.52214e+06	1.30381e+07	1.07434e+07	1.24066e+07	1.41212e+07	5.89646e+06	5.64679e+06	2.63089e+06	993128	517359	8.19283e+06	2.40132e+06	1.33895e+07	1.01164e+07	1.34425e+07	9.49452e+06	6.12955e+06	5.61099e+06	5.71886e+06	1.03679e+07	1.09003e+07	1.48791e+07	1.29904e+07	0
Q13509;A8K854;G3V2A3;G3V5W4;G3V2R8;G3V2N6	Tubulin beta-3 chain	TUBB3	7	6	18	17	1.87116e+07	1.91084e+07	337156	1.83442e+07	7.19361e+06	3.08641e+06	2.41354e+07	8.27228e+06	6.85999e+06	9.60999e+06	1.62887e+07	2.60055e+07	2.33293e+07	3.12005e+07	2.06271e+07	8.28343e+06	4.03689e+06	1.21974e+07	2.6269e+07	1.03021e+07	0	1.45754e+07	2.08735e+07	6.06437e+06	2.96988e+06
Q16363-2;Q16363;H0Y351;H0YAQ5;H0YAP9;E5RFQ2	Laminin subunit alpha-4	LAMA4	7	6	18	17	1.16741e+07	1.52712e+07	6.69866e+07	2.15371e+07	5.48985e+07	3.60047e+07	3.47316e+07	4.09796e+06	1.0095e+06	6.02217e+06	2.16866e+07	4.48873e+07	5.49828e+07	5.44199e+07	4.57122e+07	5.96056e+06	8.48765e+06	1.11311e+08	7.10604e+07	8.58576e+06	0	6.29869e+06	1.22118e+07	8.44392e+06	4.06076e+06
Q32P28;Q32P28-3;Q32P28-2;H7C0D1;E2QRI1;H7C2W6	Prolyl 3-hydroxylase 1	LEPRE1	7	6	18	17	3.07053e+07	4.24625e+07	1.33652e+07	2.32727e+07	6.55427e+06	6.52801e+06	4.00717e+07	1.88126e+07	1.55805e+07	1.70469e+07	2.6267e+07	1.08628e+08	3.83398e+07	1.18167e+08	2.96452e+07	2.48144e+07	9.28808e+06	4.33665e+07	5.45611e+07	4.94121e+06	1.36365e+06	8.89498e+06	3.62084e+07	1.74824e+07	0
Q8TC07-2;Q8TC07-3;Q8TC07;A8K8E1;C9JA93;F8VV61	TBC1 domain family member 15	TBC1D15	7	6	18	17	1.1536e+07	4.98875e+06	6.70055e+06	5.62055e+06	4.46383e+06	3.87419e+06	6.44473e+06	2.43843e+06	1.97588e+06	4.29153e+06	1.95674e+06	3.7069e+06	8.70785e+06	1.17239e+07	1.72512e+06	5.01178e+06	4.25463e+06	5.03473e+06	8.94232e+06	4.43464e+06	1.11843e+07	1.18835e+07	8.33755e+06	8.12777e+06	0
Q92626;H7C1W1;Q92626-2;C9J4I9;H7C300;H7C3W2	Peroxidasin homolog	PXDN	7	6	18	17	3.19354e+06	571924	4.35545e+06	1.32678e+07	1.03463e+06	1.13867e+07	2.70273e+07	314450	238030	1.90978e+06	1.76253e+06	3.87666e+07	2.64327e+07	5.65643e+07	7.36205e+06	1.68222e+07	3.90266e+06	1.02145e+07	1.78226e+06	2.34696e+06	0	2.54188e+06	4.14449e+07	994243	2.73394e+06
Q99720;Q99720-4;Q99720-3;Q5T1J1;Q99720-5;Q99720-2	Sigma non-opioid intracellular receptor 1	SIGMAR1	7	6	18	17	2.18213e+06	6.51426e+06	921785	5.96709e+06	2.41879e+06	1.21609e+06	7.93449e+06	9.37765e+06	3.31933e+06	2.95621e+06	2.87473e+06	1.20344e+06	3.39662e+06	3.02018e+06	4.83994e+06	2.67801e+06	4.3229e+06	1.94861e+06	2.44913e+06	5.04404e+06	0	3.74326e+06	7.96994e+06	3.46625e+06	2.4837e+06
Q9P2R3;Q9P2R3-4;Q9P2R3-2;I3L1Z9;I3L3P8;K7EPT2	Ankyrin repeat and FYVE domain-containing protein 1	ANKFY1	7	6	18	17	8.37899e+06	3.79227e+06	1.10406e+07	1.60969e+07	1.21002e+07	1.63157e+07	7.25296e+06	5.24941e+06	5.44672e+06	1.74141e+07	9.3138e+06	1.38596e+07	1.03527e+07	1.22252e+07	1.1608e+07	6.58003e+06	6.75228e+06	1.12749e+07	8.88777e+06	1.58935e+07	1.97964e+07	1.26089e+07	5.01383e+06	5.96718e+06	0
E9PJL7;E9PR44;P02511;E9PRA8;E9PRS4;E9PS12;E9PNH7	Alpha-crystallin B chain	CRYAB	7	6	18	17	5.15488e+06	3.23213e+06	3.68725e+06	1.06007e+07	1.31951e+07	3.296e+07	5.74971e+06	2.98279e+06	1.70258e+06	5.1756e+06	4.70982e+06	5.78047e+06	6.23179e+06	1.67285e+07	1.06243e+07	4.24035e+07	2.51245e+07	1.96135e+07	7.44042e+06	5.74774e+06	1.89851e+06	1.88995e+06	7.86802e+06	0	4.00322e+07
Q15043-2;Q15043-3;Q15043;E5RFZ8;E5RGA7;E5RIP4;E5RJG5	Zinc transporter ZIP14	SLC39A14	7	6	18	17	2.77093e+06	1.10222e+07	3.46132e+06	1.0215e+06	6.05327e+06	5.61897e+06	7.16045e+06	9.35915e+06	4.7785e+06	3.72262e+06	6.00726e+06	485508	7.7615e+06	6.26913e+06	4.14083e+06	6.29271e+06	3.45419e+06	1.78156e+06	1.40032e+07	4.08914e+06	5.46257e+06	6.96862e+06	1.24373e+07	876463	0
Q8IY17-3;Q8IY17;Q8IY17-2;Q8IY17-4;M0R2C2;M0QYT1;M0QXH7	Neuropathy target esterase	PNPLA6	7	6	18	17	1.43655e+06	6.67627e+06	9.29175e+06	5.13015e+06	6.6118e+06	6.6184e+06	7.17932e+06	4.85437e+06	4.3635e+06	1.26539e+07	2.69424e+06	6.17005e+06	5.41246e+06	2.13812e+07	1.06092e+07	1.18673e+07	1.96441e+06	6.38056e+06	7.77674e+06	7.5765e+06	3.23724e+06	4.32826e+06	8.00622e+06	4.17308e+06	0
Q8NBN7;Q8NBN7-2;K7EN55;G8JLA1;K7EQB5;K7ERV1;K7EMY5	Retinol dehydrogenase 13	RDH13	7	6	18	17	1.8991e+06	8.29431e+06	6.84181e+06	1.58802e+07	1.17426e+07	1.35208e+07	3.58338e+06	3.19416e+07	2.56819e+07	4.7348e+06	2.19836e+06	1.25116e+07	7.35615e+06	5.27721e+06	2.88472e+06	4.85002e+06	4.96462e+06	2.15782e+06	3.569e+06	5.56511e+06	3.09027e+06	4.19409e+06	5.39778e+06	5.89842e+06	0
Q8NCN5;A8MT40;H3BQG3;B7ZAR9;B3KSE1;H3BU60;H3BV59	Pyruvate dehydrogenase phosphatase regulatory subunit, mitochondrial	PDPR	7	6	18	17	8.85597e+06	796648	2.43132e+06	383969	1.71492e+07	4.33374e+06	993428	1.90827e+06	1.55242e+06	8.16373e+06	4.37034e+06	1.14618e+07	8.42791e+06	2.19871e+06	2.07132e+07	1.98415e+06	2.3551e+06	9.95208e+06	2.52986e+06	0	2.92241e+06	2.22459e+06	7.29989e+06	548057	1.92371e+06
Q9UJW0;Q9UJW0-3;Q9UJW0-2;E5RI97;E5RGG1;H9KVE0;E5RK21	Dynactin subunit 4	DCTN4	7	6	18	17	1.54531e+06	1.00803e+06	1.78489e+06	1.7801e+07	7.30683e+06	4.91024e+06	1.65288e+07	2.44979e+06	1.85638e+06	2.94954e+06	5.48795e+06	4.3056e+06	4.13102e+06	1.7723e+07	5.34618e+06	7.66139e+06	4.9391e+06	6.44879e+06	6.82254e+06	4.82595e+06	1.0972e+07	7.29053e+06	8.69929e+06	3.16206e+06	0
A8MV58;Q16643;Q16643-2;D6R9W4;D6RFI1;F8W9Z3;D6R9Q9;D6RCR4	Drebrin	DBN1	7	6	18	17	4.77277e+07	2.585e+07	4.07558e+06	4.09152e+07	6.59337e+06	8.522e+06	3.14613e+07	2.29906e+07	1.83516e+07	2.08651e+07	2.48123e+07	8.15232e+07	3.28471e+07	7.11424e+07	3.62738e+07	2.95034e+07	6.91619e+06	3.99725e+07	4.48803e+07	5.45003e+06	2.46443e+06	4.54685e+06	5.28848e+07	1.22969e+06	0
K7EP90;K7EQ03;Q9BTD8-4;Q9BTD8-2;Q9BTD8-3;Q9BTD8;K7ER08;K7EML2	RNA-binding protein 42	RBM42	7	6	18	17	7.16714e+06	2.62148e+06	3.40418e+06	4.38748e+06	1.99653e+06	2.06201e+06	1.52e+06	4.43946e+06	5.59427e+06	940110	4.85557e+06	5.98819e+06	3.44065e+06	6.76649e+06	7.06759e+06	6.27493e+06	5.26323e+06	2.46903e+06	3.89852e+06	3.1388e+06	4.90974e+06	4.32161e+06	2.43677e+06	2.07877e+06	0
O00139-2;O00139-1;O00139-5;O00139;O00139-4;D6R9M0;H0Y5Z9;H0Y8H2	Kinesin-like protein KIF2A	KIF2A	7	6	18	17	6.52946e+06	1.20504e+07	9.38132e+06	1.70455e+07	2.80334e+06	5.54401e+06	9.64513e+06	3.56765e+06	9.15707e+06	1.14832e+07	3.28402e+06	1.53734e+07	1.30677e+07	1.24906e+07	5.81007e+06	1.33625e+07	5.15454e+06	3.51644e+06	9.01231e+06	9.81275e+06	7.25381e+06	1.74954e+07	1.74944e+07	1.39375e+07	0
P19827;F5H7E1;P19827-2;P19827-3;F8WAS2;H7C0N0;H7C5I0;B5MCP1	Inter-alpha-trypsin inhibitor heavy chain H1	ITIH1	7	6	18	17	5.07474e+07	2.33367e+07	2.22056e+07	6.51021e+06	7.22707e+06	2.03488e+07	1.80458e+07	6.02659e+06	6.89185e+06	6.86499e+07	5.51162e+07	2.00345e+08	1.25491e+07	6.42058e+07	3.64286e+07	2.48984e+07	4.38845e+07	2.60356e+07	5.84207e+07	4.81664e+06	2.05405e+07	7.31701e+06	9.96366e+06	0	6.122e+07
Q13308;Q13308-6;Q13308-4;Q13308-2;Q13308-5;H0Y8F1;H7C5L0;F8WDG7	Inactive tyrosine-protein kinase 7	PTK7	7	6	18	17	3.22599e+07	1.05799e+07	2.19312e+06	6.37949e+06	6.96306e+06	3.90122e+06	2.34623e+07	3.33765e+07	2.7627e+07	3.70211e+07	1.44734e+07	2.40346e+07	6.16367e+06	3.0018e+07	7.86919e+07	2.00248e+07	1.14554e+06	3.96476e+07	4.37433e+07	1.0628e+06	642636	304284	1.35607e+07	0	636509
Q16539;Q16539-3;B4E0K5;Q16539-4;Q16539-2;B5TY33;E7EX54;H7C4E2	Mitogen-activated protein kinase 14	MAPK14	7	6	18	17	3.08169e+06	509180	651050	3.34125e+06	3.54046e+06	2.31357e+06	2.42223e+06	1.78056e+06	1.0683e+07	862641	1.00848e+06	2.47981e+06	1.2482e+07	5.33215e+06	5.95155e+06	1.20865e+07	6.04742e+06	7.10765e+06	5.96802e+06	1.24478e+07	2.98313e+06	5.42214e+06	771696	1.12157e+07	0
Q8WWY3;E7ESA8;E7EVX8;Q8WWY3-2;E7EU94;E7ESX0;E7EN72;Q8WWY3-3	U4/U6 small nuclear ribonucleoprotein Prp31	PRPF31	7	6	18	17	1.17916e+06	5.3339e+06	5.67983e+06	1.11472e+07	5.83909e+06	8.28932e+06	6.18541e+06	3.3422e+06	4.88987e+06	4.22767e+06	4.06576e+06	1.91639e+07	1.02442e+07	4.38686e+07	1.71504e+07	5.74954e+06	1.78645e+06	7.58558e+06	1.25723e+07	8.76679e+06	2.24731e+07	5.57531e+06	3.1125e+06	626252	0
B7Z382;P49902;Q5JUV4;Q5JUV6;H0YHR8;Q5JUV3;REV__M0QX83;REV__H0YES7;REV__F5GWJ3	Cytosolic purine 5-nucleotidase	NT5C2	7	6	18	17	3.79937e+06	1.05008e+06	9.45271e+06	1.58928e+06	7.93117e+06	2.7848e+06	1.09312e+07	2.26265e+06	3.11341e+06	1.70156e+06	1.92935e+06	8.93742e+06	1.05073e+07	2.1982e+07	8.088e+06	5.7461e+06	7.97591e+06	1.11327e+07	8.03066e+06	2.98517e+07	1.85933e+07	1.24997e+07	0	1.23525e+06	2.14689e+06
J3KN08;O00339-3;O00339-2;O00339;H0YBJ4;O00339-4;H0YBU5;H0YBF2;H0YBD5	Matrilin-2	MATN2	7	6	18	17	1.22691e+06	1.00367e+07	9.96568e+06	9.44138e+06	3.86224e+06	630456	3.67407e+06	6.99252e+06	9.15555e+06	3.17963e+06	2.26002e+06	2.76893e+06	1.37533e+06	3.43326e+06	4.75426e+06	3.80688e+06	1.03968e+07	6.96488e+06	668399	5.65689e+06	4.67448e+06	3.85953e+06	3.42667e+06	0	5.57649e+06
Q12805-2;Q12805-4;Q12805-3;Q12805;C9JQX7;C9J4J8;C9JPZ9;Q580Q6;C9JUM4	EGF-containing fibulin-like extracellular matrix protein 1	EFEMP1	7	6	18	17	4.51674e+08	1.85094e+07	1.94239e+07	1.65216e+08	5.68752e+07	5.50974e+07	1.46656e+06	7.53155e+07	6.02261e+07	2.28789e+08	1.18614e+08	2.70887e+08	6.76217e+07	9.78081e+07	1.23831e+08	4.09162e+08	5.86646e+07	4.33971e+08	1.56087e+08	5.63304e+07	1.61401e+06	3.8811e+07	1.32294e+08	0	3.55688e+08
J3KNI1;Q9H9E3;Q9H9E3-3;Q9H9E3-2;J3KRB5;H3BMV9;H3BQB2;J3QLW1;E9PRT5;H3BSD2	Conserved oligomeric Golgi complex subunit 4	COG4	7	6	18	17	1.38556e+06	3.9692e+06	1.22511e+07	9.96205e+06	1.08205e+07	1.4632e+07	3.94605e+06	2.03854e+06	889329	4.24143e+06	2.3276e+06	2.50406e+06	3.00997e+06	6.06171e+06	8.4758e+06	1.63525e+06	5.94329e+06	1.57563e+06	5.39652e+06	9.65437e+06	1.54385e+07	8.85397e+06	1.68257e+07	1.04894e+07	0
O75376-2;O75376;E7EVU5;E7EW50;J3KS51;O75376-3;B4DJ25;E7EVK1;C9JAP0;Q9H4R4	Nuclear receptor corepressor 1	NCOR1	7	6	18	17	2.12777e+06	2.02488e+06	3.36321e+06	6.4255e+06	3.6795e+06	341312	217563	1.48479e+06	1.62764e+06	791099	7.38069e+06	7.32166e+06	1.23467e+07	495866	1.28359e+06	1.10287e+06	7.46454e+06	2.65395e+06	8.66902e+06	1.23598e+06	3.19822e+06	1.16488e+06	413204	1.457e+06	0
P23142-4;B1AHL2;B1AHM7;H7C1M6;B1AHM9;B1AHM8;B1AHN3;B1AHM6;B1AHM5;B1AHM4	Fibulin-1	FBLN1	7	6	18	17	1.13002e+08	495032	8.43815e+06	1.0276e+07	1.55371e+07	1.84212e+07	5.92783e+06	2.42265e+07	3.98716e+07	1.06242e+08	4.88789e+07	9.31778e+07	2.48262e+07	8.57816e+07	3.10025e+07	8.84473e+07	1.45621e+07	1.85848e+08	4.43149e+07	2.84998e+07	2.60488e+06	2.46882e+06	2.08083e+07	0	8.99285e+06
Q5XX13-4;Q5XX13;Q5XX13-2;Q5XX13-3;Q9BXD7;O95170;O95170-2;J3KTF7;J3QLS4;J3QLH9	F-box/WD repeat-containing protein 10;CMT1A duplicated region transcript 1 protein	FBXW10;CDRT1	7	6	18	17	1.42982e+07	8.616e+06	2.12772e+08	7.05862e+06	9.8881e+06	9.4737e+06	3.5001e+08	4.15242e+06	1.44069e+07	2.62131e+06	1.50699e+07	6.64417e+07	1.18916e+06	2.8749e+08	1.01015e+08	9.48151e+06	2.33528e+08	5.77815e+07	0	7.01129e+06	2.91697e+06	4.30023e+07	5.44339e+06	5.22909e+06	5.1334e+06
Q8WUP2;Q8WUP2-3;Q8WUP2-2;E7EWE8;D6RAI6;E7EPI5;E7EN81;D6R9I4;D6RA19;D6R9V9	Filamin-binding LIM protein 1	FBLIM1	7	6	18	17	1.92833e+07	1.43945e+07	1.12824e+07	1.12755e+07	1.80738e+07	1.09803e+07	1.13294e+07	3.28826e+07	2.45756e+07	2.31402e+07	3.21476e+06	3.71147e+07	1.04082e+07	4.24634e+07	3.02184e+07	2.06909e+07	4.58748e+06	3.30078e+07	3.68291e+07	4.03951e+06	5.16676e+06	4.4961e+06	1.94085e+07	0	470251
J3QKS7;B4DGM3;C0IMW7;C0IMW5;B4DFR4;Q969G3-2;C0IMW4;Q969G3;K7EMQ8;J3KT85;J3QR61	SWI/SNF-related matrix-associated actin-dependent regulator of chromatin subfamily E member 1	SMARCE1	7	6	18	17	4.97706e+06	7.09337e+06	1.03214e+07	1.00718e+07	6.38369e+06	5.7512e+06	1.58782e+07	4.10459e+06	1.00373e+07	1.69142e+07	6.49997e+06	1.91958e+07	1.89915e+07	1.22504e+07	3.53404e+07	1.28702e+07	9.26095e+06	9.47706e+06	1.18953e+07	4.33373e+06	1.28297e+07	1.34154e+07	1.07342e+07	9.20561e+06	0
E7EW69;E7EX04;B5ME97;Q9P0V9;Q9P0V9-2;Q9P0V9-3;B7Z371;C9JEW2;B7Z277;F5GYV2;F5H1F2	Septin-10	2017-09-10	7	6	18	17	2.73944e+06	2.39482e+06	2.05005e+06	2.57147e+06	4.31769e+06	1.0421e+07	2.8498e+06	4.2939e+06	4.47103e+06	2.94895e+06	1.24348e+06	1.711e+07	7.47328e+06	1.18586e+07	1.50328e+07	8.95123e+06	3.42374e+06	1.16409e+07	1.13714e+07	3.02136e+06	7.73557e+06	6.2095e+06	1.05775e+07	1.87318e+06	0
P26358;F5GX68;P26358-2;P26358-3;K7ENW7;K7EJL0;K7EMU8;K7ENQ6;K7EIZ6;K7ERQ1;K7ELB1	DNA (cytosine-5)-methyltransferase 1;Cytosine-specific methyltransferase	DNMT1	7	6	18	17	595329	5.06763e+07	3.47054e+06	3.64706e+07	9.84586e+06	5.23526e+06	8.80392e+06	5.70532e+06	6.09109e+06	2.74731e+07	1.83249e+07	1.26028e+07	1.846e+07	2.03529e+07	1.36508e+07	1.25723e+07	4.23619e+06	1.60883e+07	1.39757e+07	1.25745e+07	2.79633e+06	4.93748e+06	1.92551e+07	3.15724e+07	0
Q5T5P2;Q5T5P2-3;Q5T5P2-2;Q5T5P2-7;A6NLF3;Q5T5P2-4;Q5T5P2-8;Q5T5P2-6;Q5T5P0;Q5T5P1;F5H1Q3	Sickle tail protein homolog	KIAA1217	7	6	18	17	1.15267e+07	1.14595e+06	2.19597e+06	4.52046e+06	1.31111e+07	3.8767e+06	8.92155e+06	9.48742e+06	7.33414e+06	1.10122e+07	7.07419e+06	1.01441e+07	9.13409e+06	3.20394e+06	2.91709e+06	1.3887e+06	791094	5.66305e+06	2.58528e+07	6.389e+06	9.03726e+06	3.13079e+06	3.34533e+06	0	1.63205e+06
P23497;E9PHV6;E9PBK3;P23497-7;P23497-6;P23497-5;P23497-2;P23497-3;E7EUA7;P23497-4;C9JBL0;Q9H930-3;H7C4B4	Nuclear autoantigen Sp-100	SP100	7	6	18	17	3.45322e+06	2.72778e+07	2.27079e+06	3.97998e+06	6.06008e+06	3.01632e+06	3.39399e+06	2.82427e+06	2.76432e+06	1.41976e+07	6.8095e+06	1.90432e+07	2.99959e+07	1.88501e+07	2.16047e+07	8.33456e+06	2.11146e+06	9.51249e+06	2.03749e+07	8.73189e+06	7.47553e+06	319620	3.43782e+06	2.26285e+06	0
Q6PKG0;Q6PKG0-3;E5RH50;H0YC33;H0YC73;Q659C4-7;Q659C4-6;Q659C4-5;H0YBM7;H0YBR8;H0YBJ5;E5RHK4;H0YAN4	La-related protein 1	LARP1	7	6	18	17	2.98288e+06	1.82702e+07	1.59099e+07	3.58902e+07	7.60858e+06	7.88668e+06	1.29272e+07	6.52604e+06	7.61813e+06	1.32128e+07	1.01519e+07	2.18502e+07	1.20968e+07	2.85538e+07	1.6609e+07	1.5001e+07	1.06766e+07	2.05279e+06	9.58044e+06	5.72049e+07	9.98929e+06	2.21485e+07	3.24739e+07	1.82658e+07	0
Q5T6K7;E9PI99;E9PIG7;Q5T6K5;Q13952-6;Q13952-7;Q13952-2;Q13952-5;Q13952-3;Q13952;E9PJA8;E9PQR2;E9PL11;Q13952-4	Nuclear transcription factor Y subunit gamma	NFYC	7	6	18	17	1.69951e+06	1.95889e+06	1.09219e+06	4.16729e+06	1.05908e+06	8.23973e+06	1.69565e+07	1.1428e+07	1.6322e+06	318791	910089	9.26178e+06	1.21449e+06	5.881e+06	1.13606e+07	1.83924e+07	1.18927e+07	4.7567e+06	6.88735e+06	0	565201	8.78664e+06	7.64101e+06	882434	1.48606e+07
E9PHI4;A4D2Q0;O94901-8;O94901;O94901-9;H0Y742;O94901-5;H0Y6N5;O94901-6;E7EP45;H7C2K3;H7C3X3;O94901-2;O94901-3;C9JR15;C9JS54;C9JJU6;C9K051;H7C019;C9JK55;O94901-4	SUN domain-containing protein 1	SUN1;UNC84A	7	6	18	17	6.55907e+06	1.4384e+06	8.84613e+06	9.4358e+06	1.06675e+07	5.25686e+06	2.48537e+06	5.32599e+06	7.42969e+06	4.79429e+06	4.43404e+06	3.88599e+06	1.02307e+07	2.09097e+07	2.57149e+07	1.35426e+06	1.15356e+07	9.16884e+06	1.53497e+07	0	1.1738e+07	3.37956e+06	8.15625e+06	2.14112e+06	4.38971e+06
Q12959-5;Q12959-3;Q12959-6;Q12959-4;Q12959;Q12959-7;Q12959-2;Q12959-8;Q12959-9;E7EQD7;H7C166;B4E2H8;F8W750;C9J110;F2Z2L0;C9IYP1;C9JUA9;C9JN61;C9JCP6;A8MUT6;A8MUT9	Disks large homolog 1	DLG1	7	6	18	17	1.84171e+06	4.5645e+06	9.0481e+06	1.03881e+07	9.61648e+06	1.95105e+07	1.8607e+06	5.19757e+06	3.17433e+06	3.03577e+06	3.3178e+06	3.05852e+06	5.18654e+06	5.57993e+06	7.51828e+06	1.71372e+07	3.93484e+06	5.26262e+06	9.33123e+06	4.25398e+06	2.18569e+07	2.39405e+07	1.38434e+07	0	1.43991e+06
J3KTL7;J3QR29;J3QKR5;J3QR44;Q5QPR4;Q5QPR3;P21127-6;P21127-9;Q9UQ88-4;P21127-8;Q9UQ88-3;Q9UQ88-2;P21127-3;P21127-2;Q9UQ88;P21127;J3QL65;Q9UQ88-10;P21127-12;P21127-4;P21127-5;P21127-10;Q9UQ88-5;Q9UQ88-9;E9PFJ2;G8JLH1	Cyclin-dependent kinase 11B;Cyclin-dependent kinase 11A	CDK11B;CDK11A	7	6	18	17	853216	4.16621e+06	6.19423e+06	2.10291e+07	6.64412e+06	9.86251e+06	3.03213e+06	4.97316e+06	6.3382e+06	1.18618e+07	5.11333e+06	5.66075e+06	1.23683e+07	5.77565e+06	7.08629e+06	5.41378e+06	3.19454e+06	1.46569e+06	3.75059e+06	3.30765e+06	7.39297e+06	4.30739e+06	8.97159e+06	2.69263e+06	0
A6NN80			7	7	18	18	1.31791e+09	1.03107e+09	6.19253e+08	8.17716e+08	6.86452e+08	1.06216e+09	1.34152e+09	6.28418e+08	8.20857e+08	1.69505e+09	1.23999e+09	1.2055e+09	1.06962e+09	1.48269e+09	9.51208e+08	1.58132e+09	6.05259e+08	1.97955e+09	1.15295e+09	8.95459e+08	6.105e+08	7.34307e+08	1.09553e+09	4.66914e+08	6.41765e+08
B1AK88		CAPZB	7	7	18	18	1.3538e+08	1.84378e+08	1.94693e+08	2.35769e+08	1.37221e+08	2.2085e+08	1.28601e+08	2.41274e+08	2.24495e+08	1.37768e+08	1.09555e+08	1.26821e+08	1.66615e+08	1.44844e+08	2.01736e+08	2.07106e+08	2.69476e+08	1.38041e+08	1.11653e+08	1.29197e+08	1.1778e+08	2.07012e+08	2.24991e+08	9.96321e+07	1.02941e+08
B4DLN1		MRPL12	7	7	18	18	5.06741e+07	8.06694e+06	3.03899e+07	5.8708e+07	8.79047e+07	3.82753e+07	1.83224e+07	7.52657e+07	5.00686e+07	2.18602e+07	1.85105e+07	2.23569e+07	1.52914e+07	6.69174e+07	7.9562e+07	5.28972e+07	2.18379e+07	1.46812e+07	2.37404e+07	2.90742e+07	5.46567e+07	9.65932e+07	5.99293e+07	4.03818e+07	3.36907e+07
H7BZJ3		PDIA3	7	7	18	18	2.10089e+07	4.18345e+07	8.22434e+07	4.52233e+07	5.85663e+07	1.09338e+08	3.04872e+07	4.57018e+07	8.33484e+07	6.44634e+07	1.21765e+07	6.51018e+07	3.99022e+07	9.36231e+07	4.99849e+07	4.01407e+07	6.87429e+07	6.25046e+07	1.07363e+08	5.54828e+07	5.82908e+07	1.02528e+08	9.3995e+07	1.50015e+08	4.51396e+07
H7C3H9		METTL6	7	7	18	18	5.53312e+06	2.54699e+07	3.7391e+07	1.51082e+07	2.37658e+07	3.72204e+07	1.71003e+07	2.2111e+07	1.12834e+07	4.25888e+06	4.84548e+06	8.61013e+06	1.05123e+07	4.8903e+06	1.18443e+07	1.58526e+07	3.15172e+07	3.12748e+06	4.51216e+06	7.90081e+06	1.41933e+07	1.21506e+07	1.14863e+07	2.54979e+07	7.24434e+06
J3KN16		KIAA0368	7	7	18	18	1.07383e+07	1.20309e+07	4.29178e+07	3.17433e+07	2.92682e+07	2.44466e+07	8.72008e+06	9.65614e+06	1.81561e+07	1.77925e+07	6.13323e+06	9.90097e+06	2.89658e+07	3.53003e+07	5.3919e+07	1.32545e+07	1.06932e+07	6.16618e+06	4.34936e+07	8.52066e+07	5.3758e+07	3.03655e+07	2.48229e+07	3.55235e+07	4.97722e+06
J3KQB0			7	7	18	18	5.25136e+06	2.01682e+06	1.75808e+07	1.47164e+07	2.08288e+07	1.71892e+07	8.37219e+06	7.84292e+06	1.76977e+07	1.4376e+06	2.12961e+06	2.5292e+07	1.27984e+07	1.80325e+07	1.45849e+07	1.66868e+07	7.96864e+06	1.01732e+07	1.27667e+07	3.39981e+06	1.32433e+07	9.9858e+06	5.37959e+06	3.94445e+06	4.35881e+06
O00151	PDZ and LIM domain protein 1	PDLIM1	7	7	18	18	1.65945e+08	1.46664e+08	2.03164e+08	2.37608e+08	2.75106e+08	2.83785e+08	1.41957e+08	1.92846e+08	1.71982e+08	1.65714e+08	1.22301e+08	1.85401e+08	1.53431e+08	1.76911e+08	2.59538e+08	2.01906e+08	2.13685e+08	1.9571e+08	2.61591e+08	1.2787e+08	1.49236e+08	1.79303e+08	2.26467e+08	2.53861e+08	1.07967e+08
O00186	Syntaxin-binding protein 3	STXBP3	7	7	18	18	4.41953e+06	3.83516e+06	9.65045e+06	9.84803e+06	6.43247e+06	1.51107e+07	2.54091e+06	5.88426e+06	1.16208e+07	4.53023e+06	779174	6.10049e+06	1.03158e+07	4.18972e+06	6.47263e+06	2.26416e+06	6.89305e+06	6.71761e+06	5.06573e+06	1.32481e+06	8.21391e+06	8.23911e+06	6.65464e+06	4.96748e+06	6.68698e+06
O00299	Chloride intracellular channel protein 1	CLIC1	7	7	18	18	3.64167e+08	3.31643e+08	3.78611e+08	4.03895e+08	3.9968e+08	3.02375e+08	3.03544e+08	6.12145e+08	5.76108e+08	2.16432e+08	4.57854e+08	3.00046e+08	3.96239e+08	4.05566e+08	7.12618e+08	3.64274e+08	4.79013e+08	2.16997e+08	2.37903e+08	3.39445e+08	4.92973e+08	6.15709e+08	3.22491e+08	7.54317e+08	4.78665e+08
O00483	Cytochrome c oxidase subunit NDUFA4	NDUFA4	7	7	18	18	1.1065e+07	1.12996e+07	1.69404e+07	1.6428e+07	1.63351e+07	1.3889e+07	3.13889e+06	2.78166e+07	3.09985e+07	1.87165e+07	1.55105e+07	8.74858e+06	1.92103e+07	1.56644e+07	1.09403e+07	4.52255e+07	9.8934e+06	1.11309e+07	8.91508e+06	1.04342e+07	2.98229e+07	1.88115e+07	2.2519e+07	1.5104e+07	3.21863e+06
O00487	26S proteasome non-ATPase regulatory subunit 14	PSMD14	7	7	18	18	2.85489e+07	2.51587e+07	3.20887e+07	3.78741e+07	1.83818e+07	2.08247e+07	2.43824e+07	3.13946e+07	3.19482e+07	2.51246e+07	1.99738e+07	2.00001e+07	2.63876e+07	2.81203e+07	2.41416e+07	2.41138e+07	2.51007e+07	1.56096e+07	1.65531e+07	3.04459e+07	1.74104e+07	2.31518e+07	2.92702e+07	3.09117e+07	1.67125e+07
O14949	Cytochrome b-c1 complex subunit 8	UQCRQ	7	7	18	18	3.56515e+07	3.7359e+07	2.71588e+07	2.48505e+07	3.99225e+07	3.70418e+07	1.00446e+07	5.90811e+07	4.01118e+07	2.57236e+07	1.66904e+07	1.76519e+07	1.12338e+07	9.67923e+06	1.42472e+07	2.90026e+07	3.50199e+07	4.80527e+06	5.02698e+06	1.15314e+07	1.78759e+07	1.9536e+07	2.33007e+07	3.81067e+07	7.43313e+06
O15173	Membrane-associated progesterone receptor component 2	PGRMC2	7	7	18	18	6.19685e+07	2.71204e+07	6.90943e+07	3.27552e+07	5.45347e+07	6.58011e+07	1.89215e+07	4.83415e+07	3.60531e+07	3.75197e+07	3.85818e+07	2.8759e+07	2.28992e+07	4.13604e+07	3.8708e+07	6.70415e+07	5.76925e+07	2.84266e+07	2.98629e+07	2.73329e+07	5.14244e+07	3.62387e+07	3.89227e+07	3.08705e+07	4.30048e+07
O43143	Putative pre-mRNA-splicing factor ATP-dependent RNA helicase DHX15	DHX15	7	7	18	18	9.96131e+07	1.22465e+08	1.5609e+08	1.8138e+08	1.47233e+08	1.12249e+08	9.048e+07	1.50569e+08	1.67293e+08	1.57176e+08	8.18831e+07	1.69857e+08	1.59462e+08	1.62386e+08	2.4012e+08	1.37501e+08	8.95282e+07	8.07817e+07	9.00688e+07	2.2085e+08	1.32379e+08	1.88888e+08	1.86233e+08	1.51895e+08	5.18627e+07
O43795-2	Unconventional myosin-Ib	MYO1B	7	7	18	18	7.32987e+07	6.88299e+07	9.55938e+07	9.41862e+07	7.88679e+07	7.79901e+07	8.08158e+07	4.77627e+07	4.27752e+07	4.12405e+07	4.08159e+07	1.28689e+08	1.26728e+08	1.26497e+08	1.11382e+08	2.72342e+07	2.02917e+07	6.2494e+07	1.19939e+08	9.22527e+07	8.29789e+07	8.50706e+07	9.65501e+07	6.03226e+07	6.69026e+06
O43818	U3 small nucleolar RNA-interacting protein 2	RRP9	7	7	18	18	9.44024e+06	2.45901e+07	3.6105e+06	2.08982e+07	9.22257e+06	3.12445e+06	7.80302e+06	4.15578e+06	1.03423e+07	3.78636e+06	2.09089e+06	1.48895e+07	1.32055e+07	2.90567e+07	4.1081e+07	1.94796e+07	9.58054e+06	314261	1.06884e+07	2.15545e+07	2.12371e+06	1.30987e+07	2.38567e+07	1.0586e+07	1.12192e+06
O60264	SWI/SNF-related matrix-associated actin-dependent regulator of chromatin subfamily A member 5	SMARCA5	7	7	18	18	4.61706e+07	3.47938e+07	3.04008e+07	9.66836e+07	3.21224e+07	2.70354e+07	2.871e+07	4.54998e+07	3.24345e+07	4.80022e+07	3.54303e+07	1.24088e+08	8.43186e+07	6.63208e+07	6.87788e+07	3.32031e+07	2.15638e+07	2.80203e+07	6.60092e+07	4.6966e+07	3.00067e+07	7.80723e+07	1.10098e+08	8.05059e+07	3.98736e+07
O60826	Coiled-coil domain-containing protein 22	CCDC22	7	7	18	18	2.62194e+06	2.4687e+06	1.18074e+07	5.95318e+06	4.62456e+06	6.66214e+06	1.05218e+06	4.10214e+06	2.84613e+06	5.06391e+06	2.24865e+06	1.1202e+07	1.11268e+07	1.71713e+07	5.13465e+06	1.54506e+06	1.59196e+06	5.12726e+06	1.7276e+07	4.74162e+06	1.12874e+07	4.74317e+06	7.25812e+06	656832	1.77696e+06
O60841	Eukaryotic translation initiation factor 5B	EIF5B	7	7	18	18	2.38624e+07	3.15184e+07	3.43734e+07	5.4096e+07	2.87808e+07	1.99333e+07	3.03579e+07	1.76567e+07	2.06325e+07	4.16821e+07	1.45225e+07	3.85438e+07	5.18861e+07	5.51911e+07	3.99025e+07	2.5113e+07	2.33797e+07	1.94794e+07	5.62265e+07	6.35696e+07	3.0129e+07	3.24976e+07	4.46947e+07	4.62847e+07	1.58299e+07
O75351	Vacuolar protein sorting-associated protein 4B	VPS4B	7	7	18	18	2.60158e+07	7.67939e+06	3.71208e+07	4.90125e+07	4.32233e+07	4.71132e+07	1.6423e+07	1.63027e+07	2.24552e+07	1.28162e+07	9.73678e+06	1.97673e+07	2.58248e+07	3.06303e+07	2.02803e+07	2.62192e+07	3.74176e+07	1.4687e+07	2.64369e+07	2.31754e+07	3.67624e+07	2.5712e+07	1.29817e+07	1.89778e+07	1.0529e+07
O75396	Vesicle-trafficking protein SEC22b	SEC22B	7	7	18	18	5.12812e+07	5.95598e+07	1.84044e+08	8.7506e+07	1.17396e+08	1.65315e+08	6.57279e+07	6.29283e+07	4.57774e+07	3.93994e+07	8.98737e+07	5.03832e+07	6.73267e+07	1.0819e+08	7.08903e+07	8.94627e+07	1.15519e+08	5.79961e+07	6.49566e+07	3.59924e+07	1.52835e+08	1.45593e+08	5.9744e+07	4.05564e+07	7.52076e+07
O75439	Mitochondrial-processing peptidase subunit beta	PMPCB	7	7	18	18	5.08884e+07	2.81969e+07	4.50974e+07	5.51255e+07	4.30685e+07	3.81152e+07	1.82166e+07	8.35397e+07	6.81918e+07	2.70727e+07	2.19097e+07	5.24195e+07	6.04544e+07	3.47665e+07	5.79466e+07	4.30045e+07	3.60111e+07	1.30558e+07	2.37962e+07	6.88719e+07	6.12331e+07	5.52376e+07	6.6335e+07	4.3641e+07	2.22643e+07
O75691	Small subunit processome component 20 homolog	UTP20	7	7	18	18	3.39689e+06	720975	2.77673e+06	1.83636e+07	1.64451e+06	177763	4.41742e+06	2.9522e+06	1.22969e+06	1.41457e+06	2.07679e+06	3.29337e+06	7.85203e+06	7.95156e+06	1.36883e+06	1.54695e+06	3.20063e+06	1.29465e+06	8.2677e+06	1.56504e+06	1.18416e+06	3.30368e+06	284709	6.52588e+06	620013
O75695	Protein XRP2	RP2	7	7	18	18	3.81074e+06	5.21876e+06	2.62563e+06	5.81781e+06	7.21756e+06	4.75092e+06	1.09586e+06	4.64166e+06	3.61089e+06	1.94677e+06	4.31657e+06	2.34718e+06	2.49752e+06	3.16928e+06	6.81022e+06	3.45559e+06	4.75709e+06	2.98478e+06	3.43677e+06	2.62019e+06	1.7894e+06	5.33034e+06	6.21633e+06	731142	1.27261e+06
O75844	CAAX prenyl protease 1 homolog	ZMPSTE24	7	7	18	18	1.03496e+07	4.44311e+06	1.37277e+07	2.09636e+07	1.83923e+07	2.13572e+07	1.33406e+07	1.03509e+07	9.06523e+06	4.04634e+06	8.99399e+06	8.57036e+06	8.54314e+06	3.1708e+07	1.70653e+07	8.71085e+06	5.60349e+06	8.8146e+06	1.61824e+07	2.49955e+07	1.70634e+07	2.10093e+07	1.55633e+07	1.55502e+07	5.27179e+06
O75934	Pre-mRNA-splicing factor SPF27	BCAS2	7	7	18	18	6.45294e+06	9.79369e+06	5.99739e+06	6.8669e+06	3.22676e+06	6.35066e+06	9.22539e+06	9.59536e+06	9.85137e+06	1.12359e+07	5.21174e+06	7.91474e+06	7.83619e+06	6.43488e+06	9.6241e+06	7.49788e+06	7.09805e+06	3.57204e+06	5.11188e+06	6.42715e+06	2.7294e+06	6.73366e+06	6.74456e+06	3.11672e+06	2.66526e+06
O76003	Glutaredoxin-3	GLRX3	7	7	18	18	4.44521e+06	939011	9.05531e+06	6.04277e+07	2.25251e+07	2.6273e+07	1.26347e+07	2.36752e+07	1.75211e+07	1.72103e+06	1.35588e+07	1.42874e+07	3.67199e+07	2.58536e+07	2.57077e+07	1.99034e+07	1.41239e+07	1.22928e+07	2.47095e+07	4.92746e+07	2.33809e+07	4.04346e+07	3.10951e+07	1.69705e+07	4.98869e+06
O94826	Mitochondrial import receptor subunit TOM70	TOMM70A	7	7	18	18	5.95902e+07	5.78933e+07	4.63679e+07	5.73873e+07	7.57113e+07	4.16771e+07	4.61272e+07	6.7105e+07	5.92814e+07	7.48267e+07	3.59018e+07	6.87458e+07	3.80748e+07	8.24777e+07	5.42128e+07	6.3953e+07	4.45266e+07	1.8238e+07	5.96857e+07	1.2309e+08	5.46725e+07	4.63663e+07	7.718e+07	6.77461e+07	2.838e+07
O94906	Pre-mRNA-processing factor 6	PRPF6	7	7	18	18	5.32043e+07	4.24027e+07	4.00525e+07	3.53146e+07	3.08711e+07	2.44977e+07	1.25013e+08	2.86713e+07	1.74083e+07	6.36121e+07	3.67224e+07	1.02835e+08	6.4498e+07	1.05105e+08	6.2005e+07	3.30072e+07	1.70663e+07	3.4132e+07	4.46058e+07	6.4985e+07	3.09e+07	4.58098e+07	8.22297e+07	6.97717e+07	8.42919e+06
P00156	Cytochrome b	MT-CYB	7	7	18	18	1.18149e+07	1.8806e+07	1.73735e+07	7.47651e+06	2.3419e+07	1.14328e+07	7.63824e+06	1.97216e+07	1.66896e+07	1.13142e+07	7.83674e+06	1.14744e+07	4.09224e+06	9.55308e+06	4.5065e+06	1.81311e+07	1.61759e+07	7.24168e+06	5.5696e+06	4.14531e+06	1.87411e+07	9.95774e+06	9.27914e+06	1.90978e+07	2.26664e+06
P00403	Cytochrome c oxidase subunit 2	MT-CO2	7	7	18	18	2.67614e+08	3.78191e+07	4.09342e+08	2.13647e+08	5.16707e+08	4.39277e+08	1.09008e+08	2.07966e+08	1.55974e+08	2.55638e+08	6.50109e+07	1.87305e+08	9.8814e+07	1.2311e+08	1.18864e+08	3.23461e+08	2.79533e+08	7.07321e+07	6.09843e+07	9.00457e+07	3.88991e+08	2.19542e+08	1.41146e+08	2.443e+08	4.63256e+07
P00492	Hypoxanthine-guanine phosphoribosyltransferase	HPRT1	7	7	18	18	8.04461e+06	2.45292e+06	5.68655e+06	1.17449e+07	1.31229e+07	1.57905e+07	4.65455e+06	1.29059e+07	1.33094e+07	4.06259e+06	5.50462e+06	1.45031e+07	3.56428e+07	1.45079e+07	1.33811e+07	1.24187e+07	3.12847e+07	1.08718e+07	1.84847e+07	3.50823e+07	2.54141e+07	5.6718e+07	1.7855e+07	1.44535e+07	3.57843e+07
P00846	ATP synthase subunit a	MT-ATP6	7	7	18	18	9.23424e+06	1.32333e+07	3.99908e+07	3.46639e+07	5.66335e+07	6.34098e+07	6.92303e+06	3.17369e+07	4.60707e+07	1.40762e+07	2.87784e+07	1.5608e+07	1.88105e+07	2.78302e+07	5.86734e+06	3.28598e+07	2.85524e+07	1.60704e+07	8.51974e+06	1.88968e+07	4.04095e+07	2.46533e+07	1.18745e+07	3.01231e+07	1.54342e+07
P01008	Antithrombin-III	SERPINC1	7	7	18	18	8.16453e+06	4.21003e+06	1.62851e+07	4.21339e+07	2.9812e+07	2.84386e+07	2.81848e+07	2.22101e+07	2.36592e+07	1.41114e+07	5.19605e+07	4.87646e+07	6.04538e+07	1.56997e+07	6.95479e+07	2.80416e+07	7.48758e+07	1.85148e+07	1.14967e+07	1.83864e+07	4.32285e+07	3.35176e+07	1.89466e+07	1.2796e+07	1.79844e+08
P01116-2	GTPase KRas;GTPase KRas, N-terminally processed	KRAS	7	7	18	18	1.03919e+07	9.65826e+06	1.29992e+07	8.55856e+06	1.40644e+07	2.0802e+07	1.03785e+07	1.64907e+07	8.6004e+06	7.33385e+06	6.51936e+06	8.42305e+06	6.98502e+06	9.31925e+06	1.46958e+07	1.39959e+07	1.0209e+07	4.19668e+06	8.19705e+06	7.60356e+06	1.16279e+07	9.77495e+06	7.11989e+06	9.03893e+06	1.14692e+07
P01621	Ig kappa chain V-III region NG9		7	7	18	18	4.22682e+06	1.26324e+07	7.18754e+07	2.82719e+07	1.37301e+07	3.61754e+07	1.86239e+07	2.17726e+07	9.13099e+06	5.54949e+07	2.9588e+07	2.28818e+07	1.54004e+07	1.33618e+07	1.82263e+07	3.91267e+07	4.28857e+07	1.25441e+07	1.70381e+07	5.91224e+06	3.06426e+07	1.35141e+07	1.53504e+07	9.77087e+06	3.24627e+07
P01834	Ig kappa chain C region	IGKC	7	7	18	18	2.54402e+08	2.85295e+08	1.04451e+09	7.1332e+08	8.08282e+08	1.07103e+09	2.89339e+08	5.68397e+08	7.95347e+08	9.4226e+08	6.54926e+08	7.07143e+08	5.14821e+08	6.79244e+08	5.53937e+08	9.9281e+08	1.80511e+09	3.42165e+08	6.01293e+08	5.1308e+08	2.90889e+09	8.61462e+08	6.07115e+08	2.79871e+08	1.64118e+09
P01857	Ig gamma-1 chain C region	IGHG1	7	7	18	18	2.65498e+08	3.43577e+08	3.7682e+08	6.05978e+08	1.46958e+08	3.91745e+08	4.10783e+08	2.67055e+08	3.69374e+08	1.80223e+09	5.05197e+08	6.90405e+08	5.63586e+08	6.90168e+08	3.47437e+08	7.43035e+08	6.15713e+08	5.48245e+08	1.13643e+09	4.86993e+08	3.43687e+08	4.17874e+08	5.51076e+08	5.68117e+08	6.5128e+08
P01859	Ig gamma-2 chain C region	IGHG2	7	7	18	18	5.16295e+07	4.16824e+07	1.16021e+08	6.24052e+07	5.95747e+07	7.15509e+07	5.02107e+07	9.69899e+06	2.18141e+07	1.8062e+08	7.1395e+07	2.29372e+08	8.94587e+07	7.33711e+07	8.86482e+07	1.01546e+08	1.18175e+08	1.12751e+08	1.21422e+08	1.66024e+08	3.33982e+08	1.12101e+08	6.93442e+07	9.35238e+07	1.31465e+08
P01860	Ig gamma-3 chain C region	IGHG3	7	7	18	18	5.14433e+08	5.43783e+08	9.52478e+08	1.25101e+09	3.00892e+08	5.99366e+08	6.26492e+08	3.36357e+08	5.80339e+08	2.17679e+09	6.98077e+08	1.23549e+09	7.6099e+08	8.14597e+08	5.47538e+08	1.24377e+09	9.08463e+08	6.88191e+08	1.0008e+09	8.37783e+08	9.85122e+08	7.47527e+08	7.12303e+08	6.90802e+08	1.45697e+09
P01861	Ig gamma-4 chain C region	IGHG4	7	7	18	18	6.06616e+07	5.40848e+07	1.44317e+08	1.32978e+08	5.53308e+07	6.76539e+07	3.55065e+07	1.95617e+07	2.75527e+07	1.00782e+08	9.5206e+07	2.93793e+08	1.26248e+08	1.93184e+08	1.25361e+08	1.77255e+08	1.56544e+08	9.64585e+07	1.48203e+08	9.58308e+07	2.13455e+08	1.07894e+08	1.49987e+08	3.87024e+07	2.36211e+08
P01876	Ig alpha-1 chain C region	IGHA1	7	7	18	18	8.5041e+07	1.76162e+08	3.54386e+09	2.8858e+08	2.25886e+09	2.11824e+09	2.49807e+08	1.17394e+09	2.26927e+09	3.21935e+08	6.49453e+07	4.4334e+08	4.35925e+08	7.44785e+08	1.51004e+08	1.3854e+09	2.13763e+09	5.13595e+08	4.6085e+08	4.92529e+08	5.34027e+09	5.40422e+08	4.97978e+08	3.5043e+08	8.95233e+08
P01911	HLA class II histocompatibility antigen, DRB1-15 beta chain	HLA-DRB1	7	7	18	18	5.96773e+07	2.3751e+06	9.13505e+06	2.79884e+07	1.02323e+07	6.0086e+07	1.43355e+07	2.59106e+07	2.36016e+07	6.48761e+07	4.96072e+07	4.87327e+07	8.223e+06	8.12224e+06	9.51811e+06	5.00939e+07	2.51384e+07	3.28695e+07	1.26939e+07	1.61009e+07	1.37098e+07	1.11313e+07	1.68472e+07	4.75369e+06	7.5132e+06
P02730	Band 3 anion transport protein	SLC4A1	7	7	18	18	6.16795e+07	6.05719e+06	4.95622e+07	3.06479e+07	1.74312e+07	2.87821e+07	5.77921e+07	4.33443e+07	3.47253e+07	3.1924e+08	1.30728e+07	1.91814e+08	2.85171e+08	3.2719e+07	3.95215e+07	3.68e+06	5.16487e+07	4.15298e+07	1.64741e+07	5.6939e+07	1.52732e+08	2.42402e+08	7.55892e+07	6.07169e+07	2.12027e+08
P02743	Serum amyloid P-component;Serum amyloid P-component(1-203)	APCS	7	7	18	18	7.04722e+07	3.39927e+07	1.59469e+07	5.89833e+07	4.43649e+07	3.72582e+07	7.97715e+07	5.15635e+07	2.95671e+07	1.17365e+09	8.25261e+07	5.66445e+07	8.40894e+07	7.34009e+07	5.57558e+07	1.50216e+08	7.0307e+07	1.7581e+08	8.39337e+06	1.68408e+07	6.10053e+06	3.18389e+07	9.01088e+07	1.49994e+07	1.641e+08
P02747	Complement C1q subcomponent subunit C	C1QC	7	7	18	18	2.18897e+07	1.66256e+07	1.54152e+07	1.41485e+07	2.97491e+06	1.53878e+07	1.4335e+07	3.80115e+07	2.66174e+07	2.12435e+07	3.97557e+07	2.87824e+07	1.76006e+07	1.58856e+07	7.4339e+06	1.73982e+07	3.34773e+07	1.90051e+07	1.08116e+07	7.9428e+06	3.39681e+06	7.76529e+06	1.06079e+07	9.00328e+06	1.84711e+07
P02763	Alpha-1-acid glycoprotein 1	ORM1	7	7	18	18	1.60814e+07	1.80372e+07	1.83865e+07	5.77099e+07	1.09838e+07	4.62405e+07	3.6549e+07	1.38813e+07	3.56964e+07	1.93957e+07	2.82306e+07	3.06464e+07	1.38656e+08	4.92104e+07	3.73932e+06	3.99157e+07	9.82972e+07	6.78259e+07	4.10855e+07	1.81403e+07	6.57652e+07	2.13484e+07	1.36783e+07	2.25013e+07	4.67944e+08
P02766	Transthyretin	TTR	7	7	18	18	2.64957e+06	1.44421e+06	1.13949e+07	2.26006e+06	1.14106e+07	1.49946e+07	5.96935e+06	5.79767e+06	4.69115e+06	3.59142e+06	1.14943e+07	1.84796e+07	6.05217e+06	8.22434e+06	5.73334e+06	9.12583e+06	2.59482e+07	9.2283e+06	8.28976e+06	3.86194e+06	5.15432e+07	1.84688e+06	3.06103e+06	8.22873e+06	2.69553e+08
P02790	Hemopexin	HPX	7	7	18	18	1.46725e+07	8.27545e+06	5.62761e+07	6.07469e+07	1.74108e+07	4.90492e+07	2.14962e+07	9.86687e+06	4.42966e+07	1.91432e+07	1.3225e+07	1.45365e+08	1.05678e+08	1.0726e+08	4.63914e+07	2.70283e+07	1.69939e+08	5.62919e+07	3.12696e+07	4.30642e+07	1.91054e+08	6.43733e+07	3.09577e+07	1.71529e+07	2.7521e+08
P02792	Ferritin light chain	FTL	7	7	18	18	2.73565e+07	1.2431e+08	6.07318e+07	5.17614e+07	1.05498e+08	1.5578e+08	1.8582e+08	1.53885e+08	2.03465e+08	1.19064e+08	1.5155e+08	2.6555e+07	9.87734e+07	6.02855e+07	6.9085e+07	1.36927e+08	1.3506e+08	1.21589e+08	5.16612e+07	1.02588e+08	4.65019e+07	1.52478e+07	2.29781e+08	8.10659e+07	7.28283e+07
P03905	NADH-ubiquinone oxidoreductase chain 4	MT-ND4	7	7	18	18	6.30068e+06	6.58807e+06	1.49053e+07	6.9091e+06	2.64636e+07	1.25715e+07	5.68389e+06	712297	830801	1.83226e+07	5.31851e+06	7.54352e+06	5.34083e+06	6.55448e+06	2.02268e+06	9.7922e+06	5.48677e+06	6.57254e+06	4.17756e+06	7.01371e+06	2.38553e+07	4.49541e+06	6.30465e+06	7.15271e+06	423348
P04040	Catalase	CAT	7	7	18	18	9.30612e+07	1.43904e+08	3.59448e+08	2.86459e+08	2.46041e+08	3.6392e+08	7.40127e+07	3.63875e+08	4.37585e+08	1.2545e+08	1.04971e+08	2.39843e+08	4.99461e+08	1.78286e+08	1.55489e+08	5.71045e+08	2.60006e+08	1.40321e+08	1.40356e+08	3.17685e+08	2.24599e+08	3.77866e+08	3.41883e+08	8.04654e+07	2.80686e+08
P04066	Tissue alpha-L-fucosidase	FUCA1	7	7	18	18	5.82492e+06	5.01031e+06	1.69934e+08	1.82462e+07	8.43815e+07	1.17676e+08	1.21528e+07	9.18899e+06	1.96259e+07	1.0256e+07	2.76039e+06	1.19999e+07	1.81211e+07	3.1051e+07	1.71391e+07	4.7411e+07	7.2388e+07	5.75152e+06	6.09374e+06	1.50909e+07	1.38998e+08	2.80061e+07	1.8351e+07	3.60734e+06	2.77196e+06
P04080	Cystatin-B	CSTB	7	7	18	18	3.75347e+07	3.55536e+07	3.09444e+07	8.2898e+07	5.96406e+07	4.61007e+07	8.07211e+07	8.92507e+07	1.00485e+08	5.96909e+07	3.88315e+07	3.00635e+07	4.56184e+07	4.64898e+07	5.25394e+07	6.82424e+07	7.49213e+07	3.74204e+07	2.3555e+07	2.47527e+07	4.6159e+07	4.29257e+07	2.66916e+07	2.66871e+07	8.69179e+07
P04196	Histidine-rich glycoprotein	HRG	7	7	18	18	924696	3.85395e+06	4.32716e+06	5.35865e+06	3.50024e+06	1.64547e+06	2.5619e+06	2.4142e+06	944046	2.20344e+06	3.13403e+06	3.15516e+07	3.26302e+06	9.65344e+06	2.88088e+06	4.59097e+06	1.79402e+07	5.36064e+06	5.42768e+06	2.04309e+06	2.05045e+07	5.14339e+06	9.99712e+06	762051	8.72774e+06
P04433	Ig kappa chain V-III region VG		7	7	18	18	5.05718e+06	1.57162e+07	2.26841e+07	2.4558e+07	9.80648e+06	2.22313e+07	1.24483e+07	7.67581e+06	9.60701e+06	3.12302e+07	5.96092e+06	2.56196e+07	8.55257e+06	1.44838e+07	1.95157e+07	2.15641e+07	1.02381e+07	1.30024e+07	8.60625e+06	4.13103e+06	2.20962e+07	9.29334e+06	1.38678e+07	7.45256e+06	1.95368e+07
P05109	Protein S100-A8;Protein S100-A8, N-terminally processed	S100A8	7	7	18	18	1.38414e+08	6.20788e+08	5.29221e+07	8.22578e+08	1.63471e+08	3.66465e+08	9.19203e+08	8.57907e+08	1.32655e+09	1.12806e+08	5.0257e+08	3.98892e+07	1.18092e+09	2.61605e+08	1.75399e+08	3.57836e+08	5.9192e+08	5.31975e+08	3.98757e+08	1.12371e+09	1.88811e+07	6.7521e+08	5.20738e+08	4.51604e+08	1.96831e+08
P05141	ADP/ATP translocase 2;ADP/ATP translocase 2, N-terminally processed	SLC25A5	7	7	18	18	1.07672e+09	1.77143e+09	1.02741e+09	1.30841e+09	1.05874e+09	1.18842e+09	8.16505e+08	1.68546e+09	1.34962e+09	1.24099e+09	8.42027e+08	7.68136e+08	8.53621e+08	8.21096e+08	1.28456e+09	8.89102e+08	1.52595e+09	5.34549e+08	1.60029e+09	9.03741e+08	7.89195e+08	1.51613e+09	1.74692e+09	1.34861e+09	8.33376e+08
P05161	Ubiquitin-like protein ISG15	ISG15	7	7	18	18	7.55172e+06	4.43805e+07	3.92428e+06	6.37912e+06	6.57863e+06	8.30446e+06	1.5523e+07	1.71997e+07	9.88451e+06	1.99928e+07	8.86266e+06	9.73559e+06	2.94474e+07	9.11123e+06	1.69948e+07	1.29032e+07	1.0987e+07	1.69038e+07	1.91193e+07	1.96179e+07	1.20559e+06	3.56022e+06	7.49367e+06	1.98869e+07	3.36573e+06
P05386	60S acidic ribosomal protein P1	RPLP1	7	7	18	18	6.1215e+07	6.38064e+07	6.2625e+07	6.36737e+07	4.2945e+07	2.43992e+07	3.96727e+07	1.32835e+08	2.09421e+08	2.70444e+07	1.48024e+08	3.42796e+07	2.40323e+07	9.20449e+07	1.48316e+08	9.12482e+07	2.7173e+08	5.25167e+07	4.83146e+07	4.79408e+07	1.38348e+08	3.28631e+07	3.02734e+07	8.49154e+07	1.96624e+08
P05534	HLA class I histocompatibility antigen, A-24 alpha chain	HLA-A	7	7	18	18	3.20209e+07	9.50746e+07	6.87167e+07	1.82672e+07	3.89267e+07	5.84186e+07	5.88968e+07	9.62989e+07	1.12275e+08	1.75158e+08	6.24341e+07	4.99707e+07	9.04316e+07	7.16898e+07	1.0847e+08	7.51576e+07	3.20929e+08	1.36191e+08	2.0768e+08	6.79146e+07	5.70246e+07	3.34705e+07	5.16675e+07	1.55579e+08	1.80934e+07
P05976-2	Myosin light chain 1/3, skeletal muscle isoform	MYL1	7	7	18	18	2.66403e+07	2.25226e+07	2.86642e+07	3.80882e+07	3.59788e+07	4.06902e+07	1.12556e+07	8.22314e+07	3.1163e+07	4.05748e+07	3.64103e+07	3.45137e+07	2.99624e+07	1.39398e+07	4.90472e+07	4.80644e+07	5.4418e+07	3.34167e+07	1.25907e+07	2.04929e+07	1.35998e+07	1.72405e+07	2.15779e+07	1.37423e+07	2.42943e+07
P06702	Protein S100-A9	S100A9	7	7	18	18	2.53019e+08	8.91813e+08	6.63462e+07	8.99063e+08	2.69894e+08	3.98925e+08	1.26558e+09	1.15068e+09	1.78443e+09	1.62941e+08	1.48219e+09	5.27095e+07	1.83789e+09	2.81714e+08	2.02447e+08	5.50481e+08	8.21253e+08	9.08964e+08	5.63175e+08	2.51778e+09	2.84318e+07	1.4249e+09	6.6923e+08	7.80204e+08	2.77062e+08
P07814	Bifunctional glutamate/proline--tRNA ligase;Glutamate--tRNA ligase;Proline--tRNA ligase	EPRS	7	7	18	18	2.4022e+07	1.77728e+08	2.34512e+08	3.63063e+08	1.21954e+08	1.01456e+08	1.16631e+08	1.07659e+08	1.32663e+08	2.35775e+08	8.86089e+07	1.39699e+08	1.24984e+08	1.41261e+08	1.45914e+08	1.47066e+08	1.316e+08	7.31558e+07	1.45063e+08	2.6419e+08	1.94225e+08	1.42804e+08	1.47647e+08	1.72405e+08	1.17545e+08
P07951-2			7	7	18	18	1.32041e+08	3.45016e+07	3.0735e+07	9.16284e+07	8.02716e+07	8.22723e+07	7.01681e+07	8.2673e+07	7.12851e+07	3.18537e+08	8.48981e+07	9.38731e+07	5.05109e+07	2.02916e+08	6.17501e+07	1.67613e+08	3.10577e+07	4.88399e+08	2.21568e+08	3.78737e+07	2.52859e+07	1.45712e+07	1.16766e+08	9.97385e+06	3.13611e+08
P08123	Collagen alpha-2(I) chain	COL1A2	7	7	18	18	1.28021e+08	3.45203e+07	3.03131e+07	3.196e+07	4.47812e+07	5.67817e+07	4.15308e+08	3.56001e+07	4.37228e+07	2.0608e+07	2.80928e+08	2.13313e+08	6.19031e+07	9.22025e+07	1.69227e+08	5.08858e+07	4.115e+07	9.17073e+08	2.35714e+08	1.33296e+07	6.25496e+06	4.28703e+06	1.91452e+07	3.89826e+07	1.09348e+08
P08238	Heat shock protein HSP 90-beta	HSP90AB1	7	7	18	18	3.4825e+09	3.7301e+09	2.64895e+09	5.76406e+09	2.41082e+09	2.26722e+09	2.99291e+09	2.65048e+09	2.88896e+09	3.34055e+09	3.07695e+09	2.6743e+09	4.16697e+09	3.47692e+09	3.71792e+09	3.07448e+09	2.74308e+09	2.37684e+09	3.1418e+09	4.92823e+09	2.25644e+09	2.58881e+09	3.85142e+09	7.68948e+09	1.7164e+09
P08246	Neutrophil elastase	ELANE	7	7	18	18	4.03329e+07	2.55639e+08	8.72793e+06	2.21409e+08	2.18951e+07	5.19698e+07	3.83952e+08	4.40608e+08	3.95596e+08	2.62034e+07	9.32049e+07	1.00143e+07	2.98038e+08	8.65755e+07	2.64145e+07	7.01838e+07	1.46249e+08	1.8816e+08	6.6591e+07	8.58855e+08	617569	2.62382e+08	5.97622e+07	1.1388e+08	1.218e+07
P08311	Cathepsin G	CTSG	7	7	18	18	2.29228e+08	6.247e+08	1.12778e+08	6.07484e+08	1.03812e+08	2.47118e+08	1.07984e+09	5.15634e+08	9.12145e+08	8.29611e+07	5.1904e+08	4.65762e+07	9.25389e+08	3.43583e+08	1.6312e+08	2.4754e+08	6.66568e+08	4.2363e+08	1.3938e+08	1.41502e+09	1.3589e+07	7.06032e+08	4.16577e+08	1.65701e+08	5.75629e+07
P08574	Cytochrome c1, heme protein, mitochondrial	CYC1	7	7	18	18	7.90761e+07	8.12225e+07	1.33461e+08	8.12803e+07	1.52076e+08	1.42636e+08	5.82792e+07	2.70748e+08	3.03328e+08	1.25627e+08	4.49006e+07	7.14174e+07	5.60779e+07	5.91937e+07	9.99707e+07	1.25955e+08	1.5711e+08	4.01539e+07	4.32311e+07	9.08778e+07	1.12134e+08	8.88933e+07	7.30685e+07	1.07449e+08	5.94901e+07
P08579	U2 small nuclear ribonucleoprotein B	SNRPB2	7	7	18	18	3.70293e+06	7.37155e+06	2.50136e+06	9.54867e+06	4.05495e+06	4.79971e+06	6.3648e+06	1.01189e+07	1.39344e+07	3.22188e+06	3.42519e+06	4.82444e+06	8.29727e+06	5.20227e+06	5.18453e+06	1.28846e+07	4.3599e+06	3.81229e+06	2.93859e+06	6.81294e+06	4.3635e+06	9.42301e+06	6.45816e+06	7.96591e+06	2.98672e+06
P09493-8			7	7	18	18	8.70922e+07	1.05184e+08	5.82259e+07	8.69307e+07	4.22336e+07	4.34314e+07	5.56649e+07	4.72156e+07	2.86119e+07	7.25603e+07	7.41082e+07	4.92641e+07	4.49231e+07	2.8221e+07	3.42628e+07	9.73518e+07	3.34186e+07	1.57226e+08	1.00581e+08	8.24045e+06	1.84358e+07	2.03853e+07	4.23919e+07	1.25157e+07	1.58372e+08
P09669	Cytochrome c oxidase subunit 6C	COX6C	7	7	18	18	2.46796e+07	1.69963e+07	5.59021e+07	4.67185e+07	2.62059e+07	5.76554e+07	9.50486e+06	7.9267e+07	6.80847e+07	1.9108e+07	1.30337e+07	1.94075e+07	1.15097e+07	6.41619e+06	1.30417e+07	4.45119e+07	5.8002e+07	3.68663e+06	3.80899e+06	4.3618e+06	2.60869e+07	1.49971e+07	2.33414e+07	3.61458e+07	5.14332e+06
P10316	HLA class I histocompatibility antigen, A-69 alpha chain	HLA-A	7	7	18	18	5.15036e+07	3.26401e+08	4.52878e+08	1.21507e+08	1.53878e+08	3.32974e+08	1.49487e+08	4.72558e+08	5.10936e+08	3.96143e+08	1.97477e+08	4.49577e+08	2.69789e+08	3.33204e+08	2.24755e+08	3.9426e+08	6.59175e+08	1.07166e+08	4.07687e+08	2.28118e+08	9.71795e+07	3.45996e+08	5.37862e+08	7.67515e+08	1.23618e+08
P10412	Histone H1.4	HIST1H1E	7	7	18	18	5.44028e+06	2.31771e+06	5.74778e+06	6.26524e+06	1.89173e+08	7.8014e+06	1.3103e+07	9.31973e+06	1.12212e+07	3.41113e+06	3.85977e+07	1.34866e+07	1.6071e+07	1.38019e+07	4.44329e+06	9.35023e+07	4.96641e+06	2.79969e+07	1.67586e+08	5.56389e+06	7.79954e+06	4.09781e+06	1.12788e+07	1.21861e+07	7.20097e+07
P10606	Cytochrome c oxidase subunit 5B, mitochondrial	COX5B	7	7	18	18	5.5974e+07	5.00465e+07	6.81493e+07	6.42104e+07	5.61875e+07	7.29002e+07	2.10246e+07	8.93225e+07	6.44465e+07	4.52495e+07	2.60089e+07	3.46091e+07	2.60927e+07	1.03304e+07	3.51019e+07	6.9458e+07	6.30807e+07	7.12309e+06	1.00829e+07	1.11312e+07	4.69889e+07	4.00606e+07	4.94963e+07	7.29311e+07	8.23176e+06
P11021	78 kDa glucose-regulated protein	HSPA5	7	7	18	18	1.57465e+09	2.14693e+09	3.58222e+09	2.75861e+09	2.33692e+09	3.0532e+09	1.77685e+09	2.05698e+09	2.60346e+09	2.18382e+09	2.63956e+09	1.564e+09	2.14118e+09	2.21511e+09	2.22054e+09	2.05377e+09	2.36305e+09	1.83935e+09	2.22903e+09	1.86307e+09	2.72958e+09	1.74428e+09	2.24555e+09	3.32427e+09	1.17682e+09
P11047	Laminin subunit gamma-1	LAMC1	7	7	18	18	6.71629e+07	6.96951e+07	3.88097e+07	1.07538e+08	9.38978e+07	1.38297e+08	1.2335e+08	3.74694e+07	2.00386e+07	3.11397e+07	9.23448e+07	1.34649e+08	1.93326e+08	1.0798e+08	1.16571e+08	8.3363e+07	7.01136e+07	3.51684e+08	1.78211e+08	5.36625e+07	1.03968e+07	5.00249e+07	1.05819e+08	4.18439e+07	4.1474e+07
P11586	C-1-tetrahydrofolate synthase, cytoplasmic;Methylenetetrahydrofolate dehydrogenase;Methenyltetrahydrofolate cyclohydrolase;Formyltetrahydrofolate synthetase;C-1-tetrahydrofolate synthase, cytoplasmic, N-terminally processed	MTHFD1	7	7	18	18	1.27148e+08	1.60936e+08	2.40056e+08	3.21742e+08	1.69701e+08	2.12346e+08	1.26241e+08	1.32217e+08	1.71471e+08	2.15144e+08	1.19963e+08	1.50871e+08	1.25536e+08	1.59007e+08	2.12259e+08	1.13845e+08	1.70973e+08	8.27771e+07	1.40573e+08	1.54322e+08	2.05654e+08	2.97924e+08	3.26932e+08	4.57798e+08	1.01262e+08
P11678	Eosinophil peroxidase;Eosinophil peroxidase light chain;Eosinophil peroxidase heavy chain	EPX	7	7	18	18	4.97777e+07	2.75588e+08	3.69923e+09	5.02336e+08	2.1467e+09	4.28588e+09	1.405e+08	2.01908e+09	4.85648e+09	2.05571e+08	5.0316e+08	2.17675e+08	1.09239e+09	1.02719e+09	6.32275e+07	4.03388e+09	4.76693e+09	1.08148e+09	1.56377e+08	4.89187e+08	2.14412e+09	8.58926e+08	1.0973e+09	2.20345e+08	1.58287e+08
P11717	Cation-independent mannose-6-phosphate receptor	IGF2R	7	7	18	18	4.05822e+07	2.55082e+07	5.58276e+07	5.99114e+07	9.04198e+06	1.25178e+07	1.76506e+07	1.51892e+07	2.16114e+07	1.7272e+07	2.43664e+07	1.36917e+07	3.23412e+07	3.38553e+07	1.00674e+08	9.09185e+06	2.18988e+07	8.51396e+06	9.13182e+06	1.50759e+07	5.5762e+06	2.77347e+07	2.48865e+07	6.10158e+06	660755
P12004	Proliferating cell nuclear antigen	PCNA	7	7	18	18	4.26427e+07	1.54461e+07	2.76337e+07	1.0698e+08	1.77229e+07	1.25185e+07	1.80428e+07	4.82412e+07	5.64756e+07	1.27176e+07	3.16572e+07	1.52124e+07	4.29064e+07	1.85675e+07	7.19979e+07	2.49134e+07	5.09786e+07	6.31367e+06	1.52631e+07	6.97427e+07	3.41883e+07	2.20519e+07	2.22222e+07	1.27569e+08	6.01731e+07
P12109	Collagen alpha-1(VI) chain	COL6A1	7	7	18	18	1.28384e+09	8.0935e+08	6.35502e+08	1.3252e+09	1.25286e+09	2.03695e+09	1.20701e+09	6.00131e+08	4.33885e+08	6.61219e+08	2.70403e+09	1.09293e+09	2.1863e+09	8.22938e+08	4.78386e+08	9.26932e+08	8.56056e+08	3.18643e+09	1.18924e+09	1.05162e+09	3.81703e+08	5.0522e+08	1.27875e+09	1.13138e+09	1.20252e+09
P12110	Collagen alpha-2(VI) chain	COL6A2	7	7	18	18	6.92881e+08	3.52357e+08	3.90514e+08	7.25477e+08	6.7773e+08	1.31495e+09	5.99261e+08	2.99537e+08	2.3377e+08	3.15704e+08	1.2871e+09	6.37068e+08	1.4821e+09	3.85145e+08	2.31278e+08	5.26849e+08	5.725e+08	1.71145e+09	5.70458e+08	4.94049e+08	1.96482e+08	3.18082e+08	7.05677e+08	6.20762e+08	7.541e+08
P12724	Eosinophil cationic protein	RNASE3	7	7	18	18	2.34733e+07	6.44305e+07	1.05573e+09	1.42399e+08	6.2756e+08	6.61027e+08	7.31752e+07	6.56298e+08	1.16966e+09	4.19283e+07	2.4055e+08	3.36713e+07	4.05834e+08	3.27968e+08	1.8189e+07	6.48113e+08	1.18729e+09	2.25713e+08	1.97907e+07	1.5677e+08	3.7128e+08	4.27895e+08	2.77258e+08	8.23205e+07	3.135e+07
P13284	Gamma-interferon-inducible lysosomal thiol reductase	IFI30	7	7	18	18	1.6572e+06	724777	1.3066e+06	2.45718e+06	733931	1.10066e+07	4.94137e+06	1.25029e+07	2.10616e+07	2.40499e+06	492619	1.36702e+06	6.02407e+06	915657	1.1016e+06	2.07234e+06	1.39407e+07	3.75473e+06	1.56694e+06	3.3236e+06	3.49007e+06	722629	1.23865e+06	3.19411e+06	7.05068e+06
P13639	Elongation factor 2	EEF2	7	7	18	18	1.09514e+09	1.37542e+09	1.99163e+09	2.54004e+09	1.52077e+09	1.81586e+09	1.74808e+09	1.49512e+09	1.66178e+09	1.26407e+09	9.48424e+08	7.97242e+08	1.30586e+09	2.1402e+09	1.95322e+09	1.68689e+09	1.45633e+09	8.78661e+08	1.44015e+09	2.56117e+09	1.787e+09	1.4615e+09	1.81728e+09	2.10787e+09	7.84026e+08
P13760	HLA class II histocompatibility antigen, DRB1-4 beta chain	HLA-DRB1	7	7	18	18	5.12572e+06	4.13517e+07	1.01281e+08	3.11326e+07	4.99467e+07	1.89898e+07	3.43261e+07	1.11721e+08	1.41934e+08	6.74303e+07	2.60068e+08	5.46781e+07	1.13232e+07	1.11739e+08	7.554e+07	6.07108e+07	4.5327e+07	1.91797e+07	9.24411e+06	1.55697e+07	1.89601e+07	5.71113e+07	5.80964e+07	5.8219e+07	1.63462e+07
P14174	Macrophage migration inhibitory factor	MIF	7	7	18	18	1.46168e+08	4.89758e+07	1.06091e+08	1.40076e+08	1.31562e+08	1.25161e+08	1.15254e+08	1.5183e+08	1.8597e+08	6.86332e+07	3.43524e+07	5.97024e+07	1.11481e+08	7.51e+07	1.34084e+08	1.35377e+08	1.80572e+08	4.40762e+07	6.67398e+07	9.5607e+07	9.4932e+07	1.01198e+08	8.44594e+07	3.82645e+07	1.27293e+08
P14927	Cytochrome b-c1 complex subunit 7	UQCRB	7	7	18	18	2.86652e+07	2.72553e+07	4.27162e+07	3.37496e+07	5.43693e+07	4.50435e+07	8.20281e+06	7.26968e+07	5.91916e+07	3.22563e+07	2.02882e+07	1.997e+07	1.28351e+07	1.00567e+07	1.604e+07	5.27199e+07	5.55524e+07	1.14913e+07	5.20418e+06	4.6776e+06	3.79175e+07	2.90057e+07	2.53629e+07	3.90871e+07	1.74584e+07
P16070-11	CD44 antigen	CD44	7	7	18	18	7.57237e+07	9.29482e+07	7.04981e+07	7.14622e+07	4.51865e+07	7.27719e+07	5.08643e+07	4.68096e+07	6.47248e+07	1.06195e+08	5.92539e+07	6.44974e+07	5.11605e+07	6.40594e+07	5.96453e+07	1.00327e+08	7.80127e+07	8.57756e+07	6.62382e+07	4.43535e+07	2.0248e+08	5.74917e+07	7.37135e+07	3.96984e+07	6.3148e+07
P16401	Histone H1.5	HIST1H1B	7	7	18	18	3.82377e+08	5.05545e+08	7.4126e+08	5.20037e+08	7.32877e+08	5.95233e+08	1.12347e+09	5.46688e+08	8.5576e+08	6.92771e+08	1.55728e+09	1.04017e+09	1.41047e+09	9.1861e+08	6.86862e+08	6.07565e+08	7.03691e+08	1.20523e+09	1.4753e+09	4.39918e+08	1.02293e+09	6.95783e+08	1.328e+09	1.78658e+09	8.47359e+08
P16403	Histone H1.2	HIST1H1C	7	7	18	18	1.29942e+09	1.84042e+09	1.18356e+09	1.09491e+09	1.81713e+09	1.53725e+09	2.03434e+09	1.25164e+09	1.73929e+09	1.70373e+09	2.88295e+09	2.19312e+09	2.25968e+09	1.53955e+09	1.4884e+09	1.70851e+09	1.46198e+09	3.09828e+09	2.91066e+09	7.50145e+08	1.53293e+09	1.07069e+09	2.00498e+09	2.36422e+09	1.72715e+09
P17152	Transmembrane protein 11, mitochondrial	TMEM11	7	7	18	18	7.45356e+06	5.8573e+06	1.23528e+07	7.07741e+06	1.08231e+07	1.27828e+07	3.81513e+06	1.34666e+07	1.1159e+07	1.25546e+07	1.00099e+07	1.41943e+07	4.19361e+06	9.18683e+06	2.26166e+07	7.25229e+06	1.28084e+07	2.16792e+06	2.10361e+06	3.44837e+06	7.20781e+06	1.10923e+07	3.92845e+06	6.59306e+06	1.07279e+07
P17301	Integrin alpha-2	ITGA2	7	7	18	18	4.29056e+07	9.09119e+07	5.68232e+07	2.39739e+07	3.88529e+07	2.247e+07	4.33279e+07	4.40778e+07	2.98496e+07	2.33726e+07	3.08419e+07	7.59393e+07	1.57847e+07	8.16056e+07	2.69415e+07	4.18866e+07	1.43998e+07	1.25357e+07	3.93404e+07	5.78199e+07	4.72813e+07	4.0518e+07	1.05303e+08	3.02281e+07	9.10075e+06
P17661	Desmin	DES	7	7	18	18	1.98237e+07	5.04161e+07	5.78428e+08	4.73245e+08	6.54969e+08	1.34575e+09	3.19921e+07	2.07518e+07	2.08414e+07	1.1628e+08	1.02951e+08	7.894e+07	5.77791e+07	5.71081e+07	2.1682e+08	1.43677e+09	5.48198e+08	5.91877e+08	1.85212e+08	1.42801e+06	2.32515e+08	6.44838e+07	3.52029e+07	1.10444e+06	2.45338e+08
P17931	Galectin-3	LGALS3	7	7	18	18	8.60317e+08	5.28591e+08	1.3811e+09	1.23905e+09	1.12086e+09	1.51475e+09	4.35949e+08	1.43994e+09	1.24778e+09	6.39119e+08	3.92381e+08	2.43839e+08	2.86907e+08	2.98484e+08	8.47813e+08	3.87955e+08	1.64356e+09	2.80779e+08	4.46299e+08	6.60907e+08	5.40942e+08	6.82309e+08	4.66464e+08	1.89992e+09	8.84685e+08
P19388	DNA-directed RNA polymerases I, II, and III subunit RPABC1	POLR2E	7	7	18	18	3.93176e+06	6.69537e+06	2.93832e+06	6.0886e+06	2.74099e+06	5.35801e+06	5.77223e+06	1.20249e+07	8.84107e+06	2.7313e+06	3.89787e+06	3.79044e+06	4.91309e+06	6.16331e+06	1.16952e+07	4.6965e+06	8.11398e+06	4.94638e+06	5.0837e+06	8.79602e+06	3.31509e+06	6.37301e+06	3.34052e+06	4.58943e+06	4.41156e+06
P20042	Eukaryotic translation initiation factor 2 subunit 2	EIF2S2	7	7	18	18	2.98729e+07	3.01391e+07	5.1742e+07	7.23523e+07	2.22062e+07	3.44958e+07	3.48332e+07	5.34209e+07	5.61293e+07	3.91811e+07	5.21112e+07	4.86636e+07	3.61654e+07	8.22744e+07	4.7203e+07	5.59157e+07	4.80573e+07	1.84689e+07	4.97171e+07	5.99427e+07	3.5303e+07	3.92474e+07	6.62795e+07	7.48036e+07	2.75793e+07
P20160	Azurocidin	AZU1	7	7	18	18	2.81803e+07	1.25492e+08	4.9259e+06	1.80459e+08	1.51028e+07	2.56932e+07	3.01992e+08	1.47662e+08	2.17125e+08	1.8342e+07	9.77446e+07	7.8054e+06	1.10479e+08	2.78502e+07	3.50351e+07	5.84661e+07	8.09237e+07	7.75058e+07	3.76413e+07	2.31319e+08	489159	1.6124e+08	7.5885e+07	4.76083e+07	3.66641e+06
P20618	Proteasome subunit beta type-1	PSMB1	7	7	18	18	9.70414e+07	9.1857e+07	9.65877e+07	1.46118e+08	1.00744e+08	1.2921e+08	4.28095e+07	1.48219e+08	1.44139e+08	4.35407e+07	3.44614e+07	5.55486e+07	7.71615e+07	1.30175e+08	1.4121e+08	7.85125e+07	1.65656e+08	2.74115e+07	5.07795e+07	1.27785e+08	1.14709e+08	1.87301e+08	8.39346e+07	8.26407e+07	6.88839e+07
P21912	Succinate dehydrogenase [ubiquinone] iron-sulfur subunit, mitochondrial	SDHB	7	7	18	18	8.07088e+06	1.57825e+07	6.66044e+07	3.35522e+07	8.42955e+07	8.63006e+07	2.43356e+07	1.57556e+08	1.21321e+08	5.84579e+07	2.39494e+07	3.24939e+07	1.9055e+07	3.06454e+07	4.99132e+07	4.08963e+07	6.22221e+07	1.77407e+07	1.95077e+07	5.03799e+07	7.53766e+07	2.19512e+07	2.13146e+07	1.82278e+07	2.17521e+07
P22626	Heterogeneous nuclear ribonucleoproteins A2/B1	HNRNPA2B1	7	7	18	18	3.0708e+09	3.28168e+09	1.61316e+09	1.99491e+09	1.41792e+09	1.46378e+09	1.27917e+09	1.65152e+09	1.5547e+09	1.99374e+09	1.57698e+09	1.88201e+09	2.01646e+09	1.39664e+09	2.68477e+09	2.39208e+09	1.38739e+09	1.06465e+09	1.50078e+09	1.41067e+09	1.20152e+09	1.99777e+09	2.30961e+09	2.32875e+09	1.11962e+09
P23284	Peptidyl-prolyl cis-trans isomerase B	PPIB	7	7	18	18	3.32695e+08	6.02677e+08	7.00947e+08	6.35551e+08	5.2575e+08	1.054e+09	6.28885e+08	6.43744e+08	6.49915e+08	3.43964e+08	4.91683e+08	4.29631e+08	4.16296e+08	6.62039e+08	5.10739e+08	5.89926e+08	7.38111e+08	4.12138e+08	4.66115e+08	2.83791e+08	5.11755e+08	5.31388e+08	5.50508e+08	5.49963e+08	4.71685e+08
P23786	Carnitine O-palmitoyltransferase 2, mitochondrial	CPT2	7	7	18	18	1.54874e+08	637555	1.07334e+08	4.2893e+07	1.00335e+08	1.20725e+08	2.24469e+06	8.68462e+07	8.4745e+07	2.1256e+07	3.44833e+06	1.89991e+07	3.17487e+07	1.33187e+07	3.78484e+07	2.01447e+07	7.25274e+07	8.275e+06	2.98696e+07	5.89324e+06	7.09447e+07	5.4904e+07	3.36527e+07	1.12847e+07	6.72014e+07
P24158	Myeloblastin	PRTN3	7	7	18	18	4.85046e+07	2.4041e+08	1.15556e+07	1.33162e+08	2.50965e+07	9.48183e+07	2.05161e+08	1.56806e+08	2.66856e+08	3.36433e+07	1.24248e+08	1.36661e+07	2.65102e+08	8.44823e+07	3.39289e+07	8.03187e+07	1.35962e+08	1.7256e+08	5.38396e+07	5.41722e+08	198625	7.78904e+07	4.49688e+07	6.18607e+07	9.28501e+06
P25205	DNA replication licensing factor MCM3	MCM3	7	7	18	18	5.72078e+07	1.09201e+08	4.18285e+07	1.47557e+08	1.31443e+07	1.78211e+07	4.8587e+07	1.01935e+08	1.16185e+08	5.26786e+07	3.20515e+07	4.28553e+07	7.29699e+07	8.70364e+07	1.16123e+08	6.47648e+07	5.46202e+07	3.15339e+07	7.52451e+07	7.06995e+07	3.10003e+07	3.80108e+07	7.1079e+07	1.23757e+08	2.33418e+07
P25398	40S ribosomal protein S12	RPS12	7	7	18	18	7.78905e+07	1.03224e+08	7.86469e+07	1.31417e+08	1.05901e+08	9.43436e+07	1.00911e+08	1.22812e+08	1.02591e+08	6.1892e+07	5.44556e+07	4.73084e+07	3.7354e+07	6.1596e+07	1.46275e+08	1.16674e+08	1.25762e+08	2.83662e+07	5.57471e+07	4.67166e+07	9.83197e+07	9.00203e+07	9.4177e+07	8.22034e+07	7.0009e+07
P25815	Protein S100-P	S100P	7	7	18	18	3.39564e+07	3.06822e+07	3.21564e+07	4.88297e+07	3.34645e+07	8.54773e+07	2.82721e+07	7.67663e+07	4.22177e+07	7.1086e+06	2.79856e+07	408484	3.11783e+07	5.7787e+06	2.8834e+07	2.41371e+07	4.71061e+07	5.77251e+06	3.34329e+06	3.42484e+07	6.46328e+07	1.18966e+08	5.9822e+07	1.6945e+07	1.09402e+08
P26038	Moesin	MSN	7	7	18	18	7.5279e+08	1.2677e+09	7.96449e+08	7.92107e+08	6.85394e+08	7.71272e+08	1.12161e+09	5.58584e+08	7.81292e+08	7.51129e+08	1.10031e+09	8.66824e+08	1.01008e+09	1.17226e+09	6.19651e+08	8.18437e+08	5.91437e+08	1.257e+09	7.2355e+08	7.41677e+08	4.72895e+08	3.99411e+08	9.38109e+08	5.10013e+08	3.69548e+08
P26196	Probable ATP-dependent RNA helicase DDX6	DDX6	7	7	18	18	5.30943e+07	3.30823e+07	7.01894e+07	8.08731e+07	4.77164e+07	6.20578e+07	3.46289e+07	4.17968e+07	8.36523e+07	5.32104e+07	3.50997e+07	8.10817e+07	5.42162e+07	9.22541e+07	7.61522e+07	9.32013e+07	5.81489e+07	3.57286e+07	5.49502e+07	6.20551e+07	4.52412e+07	5.26477e+07	7.69413e+07	5.54819e+07	9.36513e+06
P26447	Protein S100-A4	S100A4	7	7	18	18	4.9429e+07	4.28668e+07	3.80917e+07	2.45852e+07	5.11554e+07	5.98876e+07	9.88943e+07	6.14771e+07	8.05766e+07	1.2675e+08	1.97219e+08	8.85821e+07	3.87952e+07	2.67307e+07	3.16421e+07	5.76199e+07	1.16161e+08	1.11631e+08	2.65768e+07	2.52702e+07	1.2651e+07	4.5104e+07	3.18366e+07	2.92539e+07	2.21539e+07
P28070	Proteasome subunit beta type-4	PSMB4	7	7	18	18	1.72362e+06	2.754e+07	2.88856e+07	4.29207e+07	2.76005e+07	2.54892e+07	4.24745e+07	6.90998e+07	5.27198e+07	1.18289e+07	1.22554e+07	1.6016e+07	1.97279e+07	1.59143e+07	2.18697e+07	3.36359e+07	3.33312e+07	7.8385e+06	1.20787e+07	3.74889e+07	1.64644e+07	7.20636e+07	3.19741e+07	4.44652e+07	3.06068e+07
P29966	Myristoylated alanine-rich C-kinase substrate	MARCKS	7	7	18	18	8.39196e+07	1.39714e+08	1.21879e+08	7.06369e+07	5.75593e+07	8.2784e+07	3.75677e+07	5.27148e+07	9.80619e+07	7.5987e+07	9.10755e+07	8.5799e+07	5.65376e+07	5.73861e+07	1.40383e+08	4.78776e+07	9.52042e+07	9.00164e+07	1.02737e+08	1.71304e+07	3.44103e+07	4.73387e+07	7.3065e+07	6.38681e+07	5.59473e+07
P30041	Peroxiredoxin-6	PRDX6	7	7	18	18	5.57069e+08	2.99097e+08	6.14109e+08	2.74281e+08	4.00652e+08	4.81111e+08	1.54834e+08	2.59538e+08	2.26278e+08	2.43463e+08	2.87669e+08	2.93365e+08	2.47712e+08	2.36164e+08	2.93088e+08	5.6046e+08	4.12347e+08	2.42228e+08	2.33874e+08	4.13692e+08	3.30675e+08	4.61113e+08	3.05812e+08	3.02852e+08	4.62025e+08
P30049	ATP synthase subunit delta, mitochondrial	ATP5D	7	7	18	18	3.3847e+07	6.46772e+06	4.95163e+07	4.75896e+07	3.22574e+07	2.2704e+07	1.33446e+07	4.95171e+07	1.94807e+07	7.19668e+06	3.76468e+07	3.15825e+07	1.45461e+07	1.0017e+07	2.52481e+07	3.39192e+07	7.24097e+07	7.43118e+06	1.01433e+07	1.37844e+07	2.507e+07	2.48988e+07	1.85203e+07	2.28492e+07	4.54646e+07
P30084	Enoyl-CoA hydratase, mitochondrial	ECHS1	7	7	18	18	1.03578e+08	4.73155e+07	1.34059e+08	1.16372e+08	1.59622e+08	1.30999e+08	4.76652e+07	2.5323e+08	1.95938e+08	9.94966e+07	4.28822e+07	9.56531e+07	9.9026e+07	2.20445e+07	9.02072e+07	8.96916e+07	1.29978e+08	3.51238e+07	7.64564e+07	8.99023e+07	1.47536e+08	1.50636e+08	1.17261e+08	5.54113e+07	1.14687e+08
P30086	Phosphatidylethanolamine-binding protein 1;Hippocampal cholinergic neurostimulating peptide	PEBP1	7	7	18	18	1.89894e+08	1.20813e+08	1.69075e+08	1.34832e+08	1.69294e+08	1.50649e+08	6.73435e+07	9.69493e+07	8.35358e+07	1.4923e+08	7.71156e+07	1.48221e+08	2.20518e+08	8.51832e+07	1.36947e+08	2.55361e+08	2.45402e+08	1.49628e+08	1.14627e+08	1.31918e+08	1.76588e+08	1.95296e+08	1.58305e+08	1.28708e+08	2.69715e+08
P30508	HLA class I histocompatibility antigen, Cw-12 alpha chain	HLA-C	7	7	18	18	6.63409e+06	2.30593e+08	6.85341e+07	3.97329e+07	3.54097e+07	1.31337e+08	2.35626e+07	7.139e+07	5.3407e+07	1.1038e+08	7.03318e+07	1.24776e+08	6.12749e+07	9.99779e+07	6.89512e+07	3.72779e+07	9.02314e+07	1.94039e+07	7.46685e+07	3.86871e+07	1.40393e+07	2.84367e+07	3.31558e+07	1.41947e+08	1.11777e+07
P30520	Adenylosuccinate synthetase isozyme 2	ADSS	7	7	18	18	2.5988e+06	6.19767e+06	9.90088e+06	3.88288e+07	2.52983e+07	1.58323e+07	9.7398e+06	1.6379e+07	4.91664e+07	4.11515e+06	5.9269e+06	6.45338e+06	5.42011e+07	2.76838e+07	2.95535e+07	4.55798e+07	1.68496e+07	6.83771e+06	1.30342e+07	7.9107e+07	2.50078e+07	2.4787e+07	1.32363e+07	8.05919e+06	3.84986e+06
P30837	Aldehyde dehydrogenase X, mitochondrial	ALDH1B1	7	7	18	18	1.05396e+09	1.58208e+08	2.2941e+08	2.6113e+08	7.45145e+08	3.31413e+08	1.07487e+08	1.28932e+09	8.71554e+08	4.63875e+08	1.41182e+08	6.21692e+08	3.93185e+08	3.24364e+08	5.4337e+08	3.19929e+08	3.4668e+08	3.99792e+08	1.17399e+09	7.88982e+08	1.30022e+09	4.26854e+08	2.9886e+08	3.23887e+08	4.96398e+08
P31150	Rab GDP dissociation inhibitor alpha	GDI1	7	7	18	18	1.35552e+06	821018	2.40106e+06	1.58502e+07	2.59962e+07	1.59765e+07	1.16811e+06	9.79058e+06	6.10429e+06	8.98138e+06	2.35632e+06	1.69183e+07	1.97434e+07	2.39256e+07	3.35167e+07	2.25384e+07	2.63259e+07	1.41635e+07	2.01936e+07	1.65366e+07	1.81078e+07	1.4147e+07	1.96192e+07	1.2269e+06	1.60091e+07
P31930	Cytochrome b-c1 complex subunit 1, mitochondrial	UQCRC1	7	7	18	18	2.78623e+08	3.12146e+08	5.43337e+08	3.12822e+08	6.19302e+08	4.72426e+08	1.34794e+08	6.65942e+08	6.84466e+08	3.10095e+08	1.25924e+08	3.49889e+08	3.31472e+08	2.22493e+08	1.5867e+08	4.21198e+08	3.54261e+08	1.4749e+08	1.733e+08	2.65409e+08	5.69947e+08	3.34416e+08	3.44165e+08	3.18416e+08	1.09014e+08
P31946-2	14-3-3 protein beta/alpha;14-3-3 protein beta/alpha, N-terminally processed	YWHAB	7	7	18	18	2.18541e+08	2.82768e+08	3.31422e+08	2.42287e+08	1.81795e+08	3.40476e+08	3.13043e+08	4.56822e+08	6.01836e+08	4.64809e+08	2.24951e+08	4.25013e+08	5.19281e+08	3.30363e+08	3.40906e+08	3.46459e+08	4.31595e+08	2.14573e+08	3.14282e+08	3.56058e+08	2.34986e+08	1.71543e+08	2.9102e+08	4.08499e+08	3.52786e+08
P31949	Protein S100-A11;Protein S100-A11, N-terminally processed	S100A11	7	7	18	18	7.35788e+07	1.04581e+08	1.23587e+08	6.98562e+07	1.37315e+08	6.38394e+07	2.84492e+08	8.11486e+07	6.68428e+07	1.56564e+08	9.58646e+07	4.4719e+07	4.80233e+07	1.22922e+08	6.17022e+07	5.85123e+07	5.4633e+07	4.04935e+07	9.84581e+07	2.27339e+08	9.87682e+07	3.79395e+07	7.40972e+07	2.05654e+08	6.37131e+07
P32455	Interferon-induced guanylate-binding protein 1	GBP1	7	7	18	18	9.77502e+06	3.18646e+07	4.0604e+07	2.35999e+07	1.19766e+07	1.29256e+07	1.55396e+07	2.37026e+07	4.24731e+07	2.69535e+08	7.56082e+07	4.92856e+07	2.42634e+07	1.46616e+08	5.49621e+07	3.43025e+07	2.10546e+07	2.75415e+07	6.69567e+07	1.44333e+08	2.93347e+07	6.73439e+06	2.3585e+06	1.2455e+08	1.96271e+07
P34932	Heat shock 70 kDa protein 4	HSPA4	7	7	18	18	2.26125e+07	5.15243e+07	9.43999e+07	1.24504e+08	1.43112e+08	8.06727e+07	6.91762e+07	7.30292e+07	8.08357e+07	6.05862e+07	3.29473e+07	1.6326e+08	1.60481e+08	1.36638e+08	1.3431e+08	1.08382e+08	6.86516e+07	6.41884e+07	6.53596e+07	3.41821e+08	1.67326e+08	1.29626e+08	1.36043e+08	9.66298e+07	2.87314e+07
P35237	Serpin B6	SERPINB6	7	7	18	18	3.15358e+07	1.06523e+07	1.12169e+08	1.04644e+08	1.82356e+08	1.0225e+08	7.79816e+07	3.63704e+07	5.48809e+07	3.8418e+07	1.56878e+07	1.91907e+07	1.02805e+08	6.44547e+07	5.16908e+07	6.64913e+07	8.61261e+07	4.40116e+07	2.14408e+07	2.32097e+07	2.01599e+08	8.85445e+07	4.93579e+07	1.61724e+08	3.96044e+07
P35270	Sepiapterin reductase	SPR	7	7	18	18	7.19701e+07	4.46346e+06	4.66168e+07	1.82875e+07	1.41862e+08	3.71882e+07	3.37855e+06	2.2827e+07	1.73566e+07	3.43357e+06	2.21318e+06	1.14612e+07	3.63251e+07	4.92515e+07	4.68595e+07	3.88516e+07	5.05925e+07	2.10141e+07	1.4867e+07	8.0864e+07	1.32655e+08	7.03958e+07	9.62923e+06	1.91978e+07	2.56101e+07
P35754	Glutaredoxin-1	GLRX	7	7	18	18	3.43303e+06	3.90382e+06	1.10579e+07	8.5485e+06	1.2723e+07	1.52695e+07	524346	1.46509e+06	3.92654e+06	2.5738e+06	6.16065e+06	3.62515e+06	5.93142e+06	2.4001e+06	717927	8.40949e+06	1.3556e+07	3.73939e+06	2.71486e+06	8.77742e+06	7.52057e+06	1.31176e+07	1.40981e+06	1.69917e+06	1.14192e+07
P35908	Keratin, type II cytoskeletal 2 epidermal	KRT2	7	7	18	18	1.37189e+10	3.07821e+10	7.1236e+09	5.11981e+09	1.44871e+09	3.56912e+09	4.12878e+09	3.23297e+09	2.84091e+09	1.15972e+10	1.26338e+10	3.25862e+09	2.86411e+09	1.83503e+09	4.95955e+09	3.00229e+09	1.38776e+09	1.7363e+09	7.18214e+09	2.10536e+09	1.38186e+09	3.28977e+09	5.24876e+09	9.17795e+09	3.57859e+09
P36405	ADP-ribosylation factor-like protein 3	ARL3	7	7	18	18	5.13025e+06	461624	629075	1.7442e+06	2.28052e+06	2.6928e+06	2.58489e+06	1.75392e+06	2.15716e+06	1.04178e+06	1.7034e+06	2.66281e+06	1.93503e+06	4.89119e+06	1.26334e+06	4.54972e+06	2.48392e+06	1.48439e+06	1.00798e+06	2.29808e+06	3.8119e+06	8.0101e+06	338132	900938	4.30895e+06
P36542	ATP synthase subunit gamma, mitochondrial	ATP5C1	7	7	18	18	1.25417e+08	6.4386e+07	1.61018e+08	1.78337e+08	2.00963e+08	2.07962e+08	6.12991e+07	2.82032e+08	2.49611e+08	1.31407e+08	9.68637e+07	9.95198e+07	1.12829e+08	9.23521e+07	7.43303e+07	1.62404e+08	1.72626e+08	6.99218e+07	6.03555e+07	1.00795e+08	1.49178e+08	2.04468e+08	1.17473e+08	1.05091e+08	8.9786e+07
P37802	Transgelin-2	TAGLN2	7	7	18	18	8.07908e+08	6.88709e+08	4.73874e+08	7.15474e+08	6.41898e+08	4.10464e+08	4.69171e+08	6.10257e+08	5.22462e+08	5.37343e+08	4.33598e+08	5.74515e+08	5.12342e+08	5.72842e+08	7.66768e+08	9.3036e+08	6.53503e+08	5.60704e+08	3.85215e+08	5.39442e+08	3.68109e+08	4.40818e+08	5.32273e+08	4.17245e+08	6.81288e+08
P39059	Collagen alpha-1(XV) chain;Restin;Restin-2;Restin-3;Restin-4	COL15A1	7	7	18	18	639397	2.02294e+07	1.72674e+07	6.22271e+06	2.27731e+07	3.25084e+07	1.72999e+07	4.02714e+06	1.59969e+06	9.79909e+06	1.09744e+07	1.1822e+07	5.24806e+07	4.04972e+07	1.25175e+07	2.56653e+07	4.19783e+07	6.40321e+07	7.61192e+07	6.51081e+06	880674	3.67899e+06	3.60208e+07	1.31297e+06	2.62441e+07
P42166	Lamina-associated polypeptide 2, isoform alpha;Thymopoietin;Thymopentin	TMPO	7	7	18	18	9.84292e+07	1.34228e+08	7.34079e+07	5.18971e+07	1.02046e+08	9.75307e+07	8.15363e+07	5.88307e+07	6.71101e+07	1.26359e+08	1.37904e+08	2.26058e+08	1.04468e+08	1.64414e+08	1.31796e+08	1.11826e+08	1.01595e+08	8.27952e+07	1.88368e+08	1.43892e+08	1.1087e+08	1.57928e+08	1.97621e+08	1.79684e+08	8.17045e+07
P46109	Crk-like protein	CRKL	7	7	18	18	8.61481e+06	2.45131e+06	7.86032e+06	1.31254e+07	1.3635e+07	1.37434e+07	2.95798e+06	1.33573e+07	1.89196e+07	7.76555e+06	3.71908e+06	4.72621e+06	1.11989e+07	7.71334e+06	1.78622e+07	1.91089e+07	1.70339e+07	1.25516e+07	8.5137e+06	1.05668e+07	1.48915e+07	2.0886e+07	6.03711e+06	1.21141e+07	1.29452e+07
P47813	Eukaryotic translation initiation factor 1A, X-chromosomal	EIF1AX	7	7	18	18	7.16145e+06	7.60497e+06	2.70126e+06	1.64478e+07	8.87364e+06	1.61115e+07	3.88816e+06	3.59632e+07	2.53054e+07	2.84687e+06	9.51304e+06	5.84621e+06	1.21294e+07	9.62894e+06	2.36381e+07	2.02328e+07	2.05661e+07	1.07709e+06	3.65446e+06	1.40618e+07	2.19394e+06	1.75526e+07	1.28661e+07	3.54018e+06	6.05592e+06
P47914	60S ribosomal protein L29	RPL29	7	7	18	18	5.56062e+07	9.50832e+07	7.72176e+07	1.05371e+08	5.6956e+07	8.60139e+07	9.97765e+07	1.76434e+08	1.44563e+08	5.94671e+07	8.34029e+07	5.25274e+07	4.81722e+07	5.31001e+07	8.2278e+07	8.26802e+07	1.03681e+08	3.87091e+07	8.43606e+07	3.70881e+07	4.40332e+07	6.60404e+07	7.26459e+07	1.23716e+08	6.48442e+07
P48147	Prolyl endopeptidase	PREP	7	7	18	18	3.17729e+07	4.48536e+06	1.01788e+08	4.42724e+07	8.29336e+07	7.50135e+07	1.51617e+07	3.36558e+07	8.49279e+07	1.54827e+07	3.07419e+06	6.25844e+07	6.5299e+07	5.68905e+07	1.37945e+08	2.94359e+07	3.66501e+07	1.53164e+07	2.6774e+07	1.66337e+08	2.97105e+08	8.87592e+07	2.41525e+07	2.53285e+07	7.5068e+07
P48681	Nestin	NES	7	7	18	18	3.8116e+07	1.20313e+08	4.57466e+07	8.08013e+07	3.10228e+07	1.84097e+07	3.27633e+07	3.73813e+07	1.06399e+07	2.46475e+07	5.04816e+07	1.80104e+08	1.27829e+08	1.27534e+08	8.32746e+07	7.11235e+07	2.81401e+07	9.29263e+07	9.05005e+07	1.33988e+07	7.31362e+06	4.41842e+07	1.73484e+08	4.20784e+07	838647
P49207	60S ribosomal protein L34	RPL34	7	7	18	18	7.2516e+07	1.01117e+08	7.11568e+07	1.04815e+08	4.29924e+07	8.37058e+07	4.85488e+07	8.6025e+07	9.86989e+07	6.16092e+07	9.52018e+07	4.10796e+07	3.89572e+07	3.41053e+07	7.38176e+07	7.05551e+07	9.7559e+07	1.52619e+07	4.87259e+07	3.03178e+07	3.52418e+07	4.18053e+07	6.62141e+07	8.94391e+07	5.65918e+07
P49247	Ribose-5-phosphate isomerase	RPIA	7	7	18	18	3.74401e+07	4.74679e+06	4.94997e+06	1.53456e+07	1.95665e+07	1.29143e+07	3.55956e+06	1.29219e+07	1.41905e+07	1.02588e+07	7.31793e+06	1.28832e+07	2.14863e+07	1.14834e+07	3.0295e+07	2.0156e+07	1.18145e+07	1.05077e+07	1.71796e+07	1.20299e+07	1.08857e+07	1.8551e+07	1.76186e+07	1.38353e+07	1.47009e+07
P49257	Protein ERGIC-53	LMAN1	7	7	18	18	2.9614e+07	2.44235e+07	2.02987e+08	1.06586e+08	1.44428e+08	2.08013e+08	4.73044e+07	6.53252e+07	9.15728e+07	6.87023e+07	5.97331e+07	6.42428e+07	7.48559e+07	1.17047e+08	4.9702e+07	1.03895e+08	1.09767e+08	5.47017e+07	5.98361e+07	6.20847e+07	1.33092e+08	9.75308e+07	6.9713e+07	1.52992e+07	1.43283e+07
P49588	Alanine--tRNA ligase, cytoplasmic	AARS	7	7	18	18	2.277e+07	3.27044e+07	6.80707e+07	9.69045e+07	8.70615e+07	5.43861e+07	2.1849e+07	5.26666e+07	5.3536e+07	3.62313e+07	2.03459e+07	5.47456e+07	7.61769e+07	5.99202e+07	1.02136e+08	8.50244e+07	5.90744e+07	3.83721e+07	6.81393e+07	4.45093e+07	7.09179e+07	6.86274e+07	5.7706e+07	6.53936e+07	4.73939e+07
P49721	Proteasome subunit beta type-2	PSMB2	7	7	18	18	8.84746e+07	3.95055e+07	9.03356e+07	6.63731e+07	1.21172e+08	9.07328e+07	7.10774e+07	1.12134e+08	1.09146e+08	5.58431e+07	4.39411e+07	4.56675e+07	5.46396e+07	1.63105e+08	1.27641e+08	1.30832e+08	1.27603e+08	4.06168e+07	2.95538e+07	8.71729e+07	1.88737e+08	1.57365e+08	6.79145e+07	8.05793e+07	6.81553e+07
P50453	Serpin B9	SERPINB9	7	7	18	18	7.68326e+06	2.13732e+06	7.57506e+06	9.56968e+06	2.03078e+07	9.47447e+06	3.41782e+07	1.67305e+07	1.51247e+07	6.73231e+06	2.15187e+07	2.85385e+07	2.36753e+07	2.33151e+07	5.76966e+06	4.21002e+07	2.04354e+07	4.63259e+07	1.32632e+07	1.16857e+07	1.20474e+07	8.27549e+06	7.61922e+06	2.42182e+07	7.90697e+06
P52597	Heterogeneous nuclear ribonucleoprotein F;Heterogeneous nuclear ribonucleoprotein F, N-terminally processed	HNRNPF	7	7	18	18	1.70542e+08	1.66976e+08	1.51492e+08	2.72656e+08	1.5406e+08	1.35691e+08	9.21209e+07	1.58698e+08	2.00493e+08	1.00283e+08	8.40801e+07	1.99276e+08	1.68631e+08	1.56249e+08	3.91712e+08	1.89515e+08	1.51213e+08	3.44299e+07	1.77999e+08	2.25957e+08	1.73714e+08	2.17842e+08	2.18377e+08	1.63734e+08	3.96517e+07
P52907	F-actin-capping protein subunit alpha-1	CAPZA1	7	7	18	18	9.28728e+07	1.05396e+08	1.81826e+08	1.97024e+08	2.34048e+08	2.12193e+08	9.46141e+07	1.78842e+08	1.94688e+08	1.64883e+08	1.15389e+08	1.32891e+08	1.46581e+08	1.54762e+08	1.7583e+08	2.28693e+08	1.8247e+08	1.19126e+08	1.03688e+08	1.54538e+08	1.73267e+08	2.24817e+08	1.41402e+08	8.9327e+07	8.48877e+07
P53367	Arfaptin-1	ARFIP1	7	7	18	18	1.24054e+07	3.58425e+06	5.09485e+07	1.87064e+07	5.64059e+07	6.00443e+07	1.39178e+07	3.16621e+07	4.06504e+07	1.05883e+07	6.99326e+06	9.86958e+06	5.82202e+06	1.98781e+07	1.51763e+07	3.14929e+07	2.81915e+07	5.8007e+06	5.01239e+07	1.56861e+07	5.81645e+07	4.49085e+07	2.18755e+07	1.76915e+07	1.25095e+07
P53999	Activated RNA polymerase II transcriptional coactivator p15	SUB1	7	7	18	18	4.97673e+07	7.38096e+07	4.8423e+07	8.77489e+07	7.09315e+07	7.63101e+07	1.15273e+08	6.44845e+07	4.34583e+07	5.40657e+07	4.3745e+07	6.56237e+07	6.33653e+07	6.44871e+07	5.37093e+07	1.00568e+08	1.48035e+08	3.90807e+07	4.52542e+07	4.11039e+07	4.83685e+07	1.02858e+08	7.97365e+07	3.9123e+07	7.5345e+07
P54577	Tyrosine--tRNA ligase, cytoplasmic;Tyrosine--tRNA ligase, cytoplasmic, N-terminally processed	YARS	7	7	18	18	1.06927e+07	1.07073e+07	3.61948e+07	5.77295e+07	3.36867e+07	2.68051e+07	4.69765e+07	3.1533e+07	4.04079e+07	1.90145e+07	7.40563e+06	2.72573e+07	4.63369e+07	3.03387e+07	4.12724e+07	2.37913e+07	4.37008e+07	1.27198e+07	2.73682e+07	3.43964e+07	3.40033e+07	6.31746e+07	3.89973e+07	2.00651e+07	3.9559e+07
P54652	Heat shock-related 70 kDa protein 2	HSPA2	7	7	18	18	1.31313e+07	1.51478e+07	7.47508e+07	3.07685e+07	7.00651e+07	9.16267e+07	4.46943e+06	9.47102e+06	1.28587e+07	8.03123e+06	9.42999e+06	3.26945e+07	3.41748e+07	2.9961e+07	2.72635e+07	2.20152e+07	1.59346e+07	4.32205e+07	2.61315e+07	6.33445e+06	2.39762e+07	4.85375e+07	5.43236e+07	7.02785e+06	1.25142e+07
P55072	Transitional endoplasmic reticulum ATPase	VCP	7	7	18	18	6.96618e+08	6.48644e+08	1.08249e+09	9.90534e+08	9.95538e+08	8.33786e+08	3.83849e+08	6.41741e+08	9.97994e+08	8.9429e+08	5.32481e+08	9.41968e+08	7.76324e+08	9.48111e+08	1.18261e+09	9.11618e+08	1.24652e+09	4.72181e+08	8.7762e+08	1.93522e+09	1.73667e+09	1.15547e+09	1.10057e+09	8.25839e+08	4.13022e+08
P56181-2			7	7	18	18	3.24706e+06	8.35765e+06	4.21476e+06	5.08764e+06	1.11517e+07	2.17958e+07	4.84492e+06	4.80202e+06	5.28839e+06	7.06582e+06	5.29904e+06	5.9173e+06	1.24889e+06	1.16826e+07	678514	2.82818e+06	6.07335e+06	5.66393e+06	2.2096e+06	1.53926e+06	6.74397e+06	609730	2.91711e+06	2.12061e+06	646379
P56199	Integrin alpha-1	ITGA1	7	7	18	18	5.41821e+07	4.55265e+07	2.02799e+07	5.42859e+07	2.53715e+07	1.91936e+07	2.19112e+07	2.21992e+07	7.93561e+06	6.16417e+07	3.95636e+07	9.85672e+07	2.62924e+07	4.79762e+07	3.81422e+07	5.4345e+07	1.78712e+07	9.13632e+07	4.90566e+07	1.6301e+07	1.2133e+07	5.893e+06	3.46445e+07	1.31904e+07	2.4416e+07
P57735	Ras-related protein Rab-25	RAB25	7	7	18	18	5.9147e+06	2.20564e+06	1.89573e+07	1.15113e+07	1.68572e+07	2.5958e+07	1.07942e+07	1.41564e+07	6.48424e+06	2.01634e+06	6.75445e+06	669685	2.46896e+06	2.543e+06	2.95891e+06	2.87705e+07	1.04771e+07	428242	3.40756e+06	1.1572e+07	1.8328e+07	1.05896e+07	5.19337e+06	1.32836e+07	1.77312e+07
P58107	Epiplakin	EPPK1	7	7	18	18	7.89312e+07	8.64983e+06	3.50678e+08	3.16511e+08	4.50277e+08	2.25777e+08	5.29151e+07	1.14573e+08	1.53473e+08	1.54839e+08	1.13553e+08	5.5004e+07	7.06238e+07	1.28892e+08	5.22267e+07	1.42405e+07	1.15462e+08	3.71284e+07	2.39003e+08	3.3944e+07	3.15212e+08	5.00904e+07	1.11994e+08	1.43667e+08	1.68119e+07
P60903	Protein S100-A10	S100A10	7	7	18	18	8.68284e+06	1.2001e+07	1.51436e+07	2.13808e+07	3.62588e+07	3.49064e+07	1.79337e+07	2.45808e+07	8.00163e+06	1.09064e+07	4.38052e+07	1.14782e+07	3.97047e+06	1.38257e+07	1.42046e+07	7.54676e+06	2.77832e+07	2.00857e+07	1.94606e+07	1.56624e+07	1.87221e+07	1.80268e+07	3.20608e+07	2.45144e+07	2.36723e+07
P61009	Signal peptidase complex subunit 3	SPCS3	7	7	18	18	6.50717e+06	4.37003e+06	4.0815e+07	2.88081e+07	2.38772e+07	3.68197e+07	2.21342e+07	1.54495e+07	1.79338e+07	1.59828e+07	2.19821e+07	1.34517e+07	1.35415e+07	2.06342e+07	1.15276e+07	3.66582e+07	2.46638e+07	1.54032e+07	4.30611e+06	6.31042e+06	2.17878e+07	1.3193e+07	9.69714e+06	1.52185e+07	6.40544e+06
P61026	Ras-related protein Rab-10	RAB10	7	7	18	18	2.29208e+08	2.55861e+08	2.67641e+08	2.34527e+08	2.20636e+08	2.82445e+08	2.59661e+08	1.93737e+08	1.38844e+08	2.48923e+08	1.64057e+08	1.17259e+08	1.20895e+08	1.98231e+08	2.59973e+08	2.44985e+08	2.68217e+08	1.42511e+08	1.46842e+08	1.75046e+08	1.66397e+08	2.13402e+08	1.71368e+08	1.79963e+08	1.96668e+08
P61106	Ras-related protein Rab-14	RAB14	7	7	18	18	7.59577e+07	4.65517e+07	1.21903e+08	6.5965e+07	8.47258e+07	1.20736e+08	5.49957e+07	8.33817e+07	7.29315e+07	3.93832e+07	4.33653e+07	3.95902e+07	4.99862e+07	7.96024e+07	8.66128e+07	1.17303e+08	1.17217e+08	4.01098e+07	4.07945e+07	1.08018e+08	9.3628e+07	1.18831e+08	7.0837e+07	4.22419e+07	6.17288e+07
P61225	Ras-related protein Rap-2b	RAP2B	7	7	18	18	4.79979e+06	5.39054e+06	656814	4.67749e+06	1.18921e+06	5.30464e+06	6.40674e+06	6.81224e+06	5.07621e+06	1.33529e+06	8.88425e+06	2.38018e+06	2.29787e+06	4.60059e+06	6.85517e+06	7.2375e+06	3.10812e+06	6.15465e+06	3.7954e+06	3.07635e+06	6.23668e+06	5.16004e+06	3.01307e+06	1.28408e+06	2.71595e+06
P61981	14-3-3 protein gamma;14-3-3 protein gamma, N-terminally processed	YWHAG	7	7	18	18	8.21386e+07	6.39983e+07	4.97759e+07	1.49315e+08	7.08879e+07	7.81051e+07	6.19656e+07	1.07097e+08	1.18377e+08	7.17261e+07	8.58322e+07	8.50662e+07	8.26499e+07	7.05932e+07	1.15559e+08	1.08987e+08	9.53392e+07	8.62496e+07	4.74612e+07	9.28244e+07	7.78483e+07	1.14011e+08	1.16838e+08	7.40181e+07	1.25408e+08
P62277	40S ribosomal protein S13	RPS13	7	7	18	18	3.83056e+08	4.34672e+08	2.91343e+08	3.36198e+08	2.79397e+08	3.61555e+08	3.25083e+08	4.66723e+08	4.40598e+08	2.75777e+08	4.30531e+08	1.97009e+08	2.10824e+08	3.23416e+08	3.96895e+08	4.79571e+08	2.97792e+08	1.22733e+08	1.60323e+08	1.663e+08	2.32694e+08	2.99401e+08	2.26873e+08	3.59449e+08	2.45407e+08
P62310	U6 snRNA-associated Sm-like protein LSm3	LSM3	7	7	18	18	1.4924e+07	1.24503e+07	1.02289e+07	1.64715e+07	9.73297e+06	1.24565e+07	1.02384e+07	1.53569e+07	1.3001e+07	1.20355e+07	1.41608e+07	8.50008e+06	1.32178e+07	8.35381e+06	1.99576e+07	2.28776e+07	1.5979e+07	5.48759e+06	5.57756e+06	5.03343e+06	1.12064e+07	1.74364e+07	8.44515e+06	1.43354e+07	1.4172e+07
P62312	U6 snRNA-associated Sm-like protein LSm6	LSM6	7	7	18	18	1.56759e+06	2.02722e+06	2.45773e+06	4.69201e+06	1.28792e+06	4.4834e+06	5.68923e+06	1.22134e+07	7.33771e+06	2.27372e+06	8.65618e+06	1.04974e+06	3.37161e+06	1.93048e+06	4.98492e+06	5.76707e+06	8.1855e+06	2.14978e+06	1.93605e+06	1.89045e+06	459165	4.17214e+06	5.25912e+06	9.21035e+06	2.45665e+06
P62330	ADP-ribosylation factor 6	ARF6	7	7	18	18	6.3991e+06	4.14929e+06	1.63719e+07	6.85946e+06	1.76647e+07	2.8362e+07	9.92613e+06	4.34583e+06	8.74161e+06	6.31281e+06	7.40962e+06	5.0422e+06	5.79963e+06	9.32151e+06	7.82206e+06	6.97905e+06	1.45187e+07	7.65948e+06	5.05171e+06	6.14295e+06	1.49267e+07	2.01354e+07	1.09545e+07	5.54124e+06	2.01698e+07
P62805	Histone H4	HIST1H4A	7	7	18	18	1.30687e+10	1.84657e+10	7.2901e+09	8.02304e+09	6.94726e+09	1.1773e+10	1.03756e+10	1.47157e+10	1.16846e+10	1.35906e+10	1.83668e+10	9.9171e+09	9.6122e+09	6.78556e+09	9.33529e+09	1.0427e+10	1.15562e+10	6.21759e+09	6.65395e+09	4.92179e+09	5.53954e+09	7.8127e+09	8.47398e+09	1.36912e+10	1.14808e+10
P62851	40S ribosomal protein S25	RPS25	7	7	18	18	2.59391e+08	3.53043e+08	1.81231e+08	2.7894e+08	1.47042e+08	2.61762e+08	2.37288e+08	3.03152e+08	2.66905e+08	2.32594e+08	2.90721e+08	1.18818e+08	1.35138e+08	1.70508e+08	2.892e+08	2.64385e+08	2.63483e+08	9.77522e+07	1.46088e+08	1.1544e+08	1.11038e+08	1.81793e+08	1.81547e+08	2.63008e+08	1.54063e+08
P62857	40S ribosomal protein S28	RPS28	7	7	18	18	6.03566e+07	3.1268e+07	6.16283e+07	6.34487e+07	5.02864e+07	3.52083e+07	2.28756e+07	9.06088e+07	8.29696e+07	2.49448e+07	1.08425e+08	2.30514e+07	1.59245e+07	3.99085e+07	6.97055e+07	4.35854e+07	5.7959e+07	1.13554e+07	2.69269e+07	2.27829e+07	6.90686e+07	6.44076e+07	3.07529e+07	6.88182e+07	2.08761e+07
P62906	60S ribosomal protein L10a	RPL10A	7	7	18	18	2.55289e+08	2.88981e+08	2.18701e+08	4.32518e+08	1.76563e+08	3.22925e+08	2.83065e+08	3.91107e+08	4.13641e+08	1.68965e+08	1.6661e+08	1.77026e+08	1.76685e+08	2.44182e+08	3.341e+08	3.5194e+08	3.2801e+08	1.20579e+08	1.64629e+08	1.8571e+08	1.70597e+08	2.84652e+08	2.64383e+08	2.6378e+08	1.75743e+08
P62913	60S ribosomal protein L11	RPL11	7	7	18	18	1.93208e+08	2.16968e+08	1.78836e+08	2.31969e+08	1.8164e+08	2.24136e+08	1.91861e+08	2.37622e+08	2.68378e+08	1.71435e+08	1.84277e+08	9.41471e+07	1.0464e+08	1.08068e+08	2.13185e+08	2.53006e+08	1.99898e+08	8.94261e+07	1.02863e+08	1.21069e+08	1.11e+08	1.61941e+08	1.3882e+08	1.57199e+08	9.99429e+07
P68032	Actin, alpha cardiac muscle 1	ACTC1	7	7	18	18	9.72308e+09	4.53071e+09	3.84633e+09	5.86112e+09	7.47283e+09	7.7135e+09	4.34948e+09	4.79672e+09	4.41271e+09	9.00196e+09	4.33216e+09	5.1218e+09	4.13924e+09	6.37323e+09	6.03211e+09	1.37727e+10	5.86227e+09	1.57076e+10	9.35655e+09	2.80476e+09	2.43773e+09	3.62538e+09	6.94415e+09	1.8858e+09	1.53921e+10
P68363	Tubulin alpha-1B chain	TUBA1B	7	7	18	18	2.50025e+08	2.49247e+08	4.20071e+08	4.67009e+08	3.43059e+08	2.31409e+08	2.06719e+08	2.52568e+08	3.72194e+08	1.19902e+08	8.38365e+07	5.11695e+08	3.67443e+08	5.15177e+08	3.92266e+08	3.70809e+08	5.48138e+08	1.89233e+08	3.72374e+08	3.93202e+08	5.60998e+08	5.64711e+08	4.94041e+08	9.65373e+07	1.5731e+08
P68371	Tubulin beta-4B chain	TUBB4B	7	7	18	18	6.70052e+09	3.58641e+09	5.77397e+09	4.7696e+09	4.83744e+09	4.1381e+09	4.2942e+09	4.33248e+09	7.76082e+09	4.27129e+09	2.93823e+09	5.33335e+09	4.6608e+09	6.2082e+09	7.96289e+09	5.07904e+09	5.44685e+09	3.37035e+09	5.15122e+09	5.81797e+09	7.14314e+09	6.17971e+09	4.40795e+09	4.23598e+09	2.9618e+09
P69905	Hemoglobin subunit alpha	HBA1	7	7	18	18	2.89442e+09	1.63675e+09	2.40755e+09	2.55206e+09	2.67694e+09	4.3532e+09	4.6714e+09	1.48127e+10	6.57551e+09	2.86568e+09	3.19038e+09	1.71259e+10	1.89561e+10	3.32033e+09	7.85903e+09	3.39906e+09	9.41415e+09	5.26042e+09	2.63085e+09	8.91973e+09	1.74451e+10	2.5926e+10	1.24521e+10	1.68044e+10	4.98237e+10
P80748	Ig lambda chain V-III region LOI		7	7	18	18	2.19592e+06	778896	1.18821e+07	3.77537e+07	7.87517e+06	8.53512e+06	1.50437e+06	6.46331e+06	4.07073e+06	1.70678e+07	1.14142e+07	9.72533e+06	7.09536e+06	1.3468e+07	5.87646e+06	3.61026e+07	3.54172e+06	4.08628e+06	4.99527e+06	2.13009e+06	1.34742e+07	7.82026e+06	6.75566e+06	5.50354e+06	2.23499e+07
P84095	Rho-related GTP-binding protein RhoG	RHOG	7	7	18	18	8.6925e+06	7.41722e+06	1.08554e+07	1.62435e+07	1.36961e+07	2.56656e+07	1.801e+07	3.28823e+07	3.31132e+07	1.23968e+07	1.92981e+07	8.60931e+06	1.13644e+07	1.81522e+07	8.7064e+06	2.76791e+07	2.21035e+07	1.21892e+07	7.90722e+06	2.13122e+07	6.28257e+06	1.13163e+07	1.84419e+07	9.19877e+06	9.2e+06
P98179	Putative RNA-binding protein 3	RBM3	7	7	18	18	6.71616e+07	6.99556e+07	8.69643e+07	1.01644e+07	4.8785e+07	3.869e+07	2.40411e+07	9.34411e+07	7.88687e+07	4.16285e+07	1.52717e+07	7.08314e+07	3.474e+07	3.8451e+07	1.00674e+08	4.44431e+07	4.28038e+07	1.89753e+07	5.97714e+07	2.22851e+07	2.49673e+07	4.21226e+07	5.40835e+07	3.33085e+07	4.4815e+07
Q00577	Transcriptional activator protein Pur-alpha	PURA	7	7	18	18	4.26167e+06	5.22163e+06	2.18997e+07	1.50344e+07	2.40054e+07	1.31349e+07	5.024e+06	7.82059e+06	1.0515e+07	1.46014e+07	2.54988e+07	1.8995e+07	1.18081e+07	2.32058e+07	1.48533e+07	3.44796e+07	1.99451e+07	1.89847e+07	1.17057e+07	5.0197e+06	2.52563e+07	1.05205e+07	1.32983e+07	6.74971e+06	6.30845e+06
Q01081	Splicing factor U2AF 35 kDa subunit	U2AF1	7	7	18	18	1.77791e+07	1.3676e+07	1.84574e+07	3.95429e+07	3.86087e+07	1.14507e+07	2.2659e+07	3.03619e+07	2.76597e+07	2.2419e+07	1.97012e+06	2.57247e+07	1.85969e+07	5.15572e+07	1.36808e+07	3.0683e+07	1.68996e+07	6.82406e+06	1.06815e+07	2.12185e+07	1.90689e+07	2.24836e+07	1.64178e+07	1.40501e+07	833693
Q01650	Large neutral amino acids transporter small subunit 1	SLC7A5	7	7	18	18	2.4803e+06	2.06742e+07	5.16556e+06	1.99982e+07	4.28721e+06	1.24045e+06	2.09653e+07	3.32354e+07	8.29544e+06	5.08677e+06	9.46303e+06	2.90008e+06	1.1191e+07	5.61642e+06	1.94263e+07	6.7749e+06	5.55678e+06	2.61036e+06	7.64449e+06	3.41487e+06	1.0187e+06	7.12126e+06	3.75308e+06	2.19192e+07	3.99291e+06
Q03519	Antigen peptide transporter 2	TAP2	7	7	18	18	6.83259e+06	7.06012e+07	5.49234e+07	3.28775e+07	3.29837e+07	3.40141e+07	1.96195e+07	5.61039e+07	5.23827e+07	1.2094e+08	6.0853e+07	3.65279e+07	6.48327e+07	4.83629e+07	3.51261e+07	3.71492e+07	5.10829e+07	1.54308e+07	5.02938e+07	5.14765e+07	1.25189e+07	1.77402e+07	3.33484e+07	1.79391e+08	9.1367e+06
Q05315	Galectin-10	CLC	7	7	18	18	1.93612e+06	8.50642e+06	6.95779e+07	3.06968e+07	4.86439e+07	1.72071e+08	1.31851e+06	1.07835e+08	2.04946e+08	3.60356e+06	4.59332e+07	3.29219e+06	3.37117e+07	1.99714e+07	862437	1.49606e+08	2.16229e+08	4.65406e+07	1.03299e+06	1.16354e+07	4.07448e+07	4.32132e+07	5.06637e+07	1.13937e+07	1.60495e+07
Q06830	Peroxiredoxin-1	PRDX1	7	7	18	18	9.39484e+08	8.95769e+08	6.77335e+08	1.00448e+09	6.19534e+08	7.30027e+08	6.52461e+08	1.08682e+09	9.9262e+08	9.2101e+08	5.84379e+08	5.0084e+08	8.20156e+08	5.41194e+08	7.80798e+08	1.07332e+09	1.06081e+09	5.32107e+08	6.4528e+08	6.00519e+08	6.07101e+08	1.12725e+09	1.16453e+09	8.00425e+08	8.9267e+08
Q12905	Interleukin enhancer-binding factor 2	ILF2	7	7	18	18	1.84256e+08	2.41102e+08	1.35016e+08	1.83055e+08	2.25516e+08	1.65019e+08	1.7475e+08	2.77431e+08	2.77297e+08	2.20019e+08	2.09871e+08	2.37038e+08	1.80696e+08	2.69177e+08	3.10998e+08	2.79786e+08	1.92735e+08	1.25957e+08	2.84866e+08	2.39268e+08	1.78224e+08	2.44103e+08	2.59182e+08	1.87805e+08	1.3033e+08
Q13151	Heterogeneous nuclear ribonucleoprotein A0	HNRNPA0	7	7	18	18	2.06675e+08	2.58443e+08	1.65959e+08	2.28538e+08	1.57359e+08	1.46867e+08	2.12431e+08	2.38055e+08	1.95074e+08	1.87415e+08	1.44101e+08	2.23817e+08	1.51777e+08	1.83561e+08	2.53068e+08	2.3364e+08	1.61155e+08	1.4089e+08	1.30726e+08	1.41804e+08	1.52828e+08	2.44548e+08	2.36339e+08	2.62909e+08	9.68737e+07
Q13217	DnaJ homolog subfamily C member 3	DNAJC3	7	7	18	18	1.57454e+06	2.46798e+07	3.68771e+07	4.8684e+06	1.32872e+07	2.60094e+07	1.23376e+07	4.07319e+06	7.629e+06	2.27937e+07	1.51135e+07	1.93634e+07	2.03195e+07	2.64444e+07	3.54037e+07	1.28303e+07	7.19061e+06	8.21136e+06	6.1864e+06	1.69534e+07	3.11585e+07	2.49084e+07	1.03219e+07	1.17317e+07	2.67965e+06
Q13885	Tubulin beta-2A chain	TUBB2A	7	7	18	18	6.4972e+07	6.19892e+07	5.27444e+07	9.16613e+07	6.09173e+07	5.29175e+07	6.14492e+07	4.97301e+07	5.63824e+07	3.25463e+07	2.71116e+07	5.48075e+07	5.42189e+07	8.96542e+07	6.14958e+07	8.51554e+07	3.90792e+07	3.46211e+07	7.37907e+07	4.68977e+07	5.16749e+07	1.02134e+08	5.28701e+07	3.09271e+07	3.35209e+07
Q14166	Tubulin--tyrosine ligase-like protein 12	TTLL12	7	7	18	18	1.32844e+07	2.46009e+06	3.39127e+07	7.28913e+07	2.94987e+07	4.31573e+07	2.91881e+07	2.76086e+07	4.50673e+07	1.20593e+07	1.39625e+07	2.51223e+07	5.67029e+07	4.55015e+07	3.57508e+07	3.59282e+07	2.45093e+07	1.83494e+07	5.99734e+07	1.07619e+07	7.49387e+07	2.48396e+07	1.98793e+07	3.88234e+07	2.17351e+07
Q14254	Flotillin-2	FLOT2	7	7	18	18	6.74046e+06	2.08598e+07	3.4439e+07	3.1363e+07	4.23414e+07	3.69826e+07	3.09672e+07	5.46576e+06	8.9361e+06	2.70364e+07	1.8563e+07	2.44846e+07	3.55691e+07	2.38797e+07	2.06033e+07	2.45182e+07	1.12437e+07	3.03873e+07	5.04219e+07	2.49424e+07	4.04455e+07	3.14552e+07	2.50171e+07	1.46268e+06	1.07061e+07
Q14258	E3 ubiquitin/ISG15 ligase TRIM25	TRIM25	7	7	18	18	2.64869e+07	1.64867e+07	7.82102e+07	6.30834e+07	7.50189e+07	4.21279e+07	3.18587e+07	2.90946e+07	4.27696e+07	4.4772e+07	1.69143e+07	5.65811e+07	5.36785e+07	7.56044e+07	8.44606e+07	4.14286e+07	4.80899e+07	2.98866e+07	4.61795e+07	7.33904e+07	8.88027e+07	6.65372e+07	4.39455e+07	4.71394e+07	2.76178e+07
Q14566	DNA replication licensing factor MCM6	MCM6	7	7	18	18	8.93217e+07	1.04609e+08	5.0247e+07	1.63486e+08	1.23488e+07	2.34146e+07	4.25702e+07	7.51795e+07	8.77605e+07	3.38941e+07	9.25457e+06	3.02386e+07	7.66375e+07	7.05625e+07	1.14617e+08	6.8001e+07	7.80838e+07	2.42367e+07	5.8779e+07	6.91569e+07	3.00585e+07	4.92837e+07	8.66444e+07	6.43929e+07	6.5833e+06
Q14573	Inositol 1,4,5-trisphosphate receptor type 3	ITPR3	7	7	18	18	5.71696e+06	1.13253e+07	6.78499e+07	3.92979e+07	2.13976e+07	1.22542e+07	7.70015e+06	1.25669e+06	2.95281e+06	9.82148e+06	4.27037e+06	2.35774e+07	1.3593e+07	1.59785e+07	2.52053e+07	7.22413e+06	1.75957e+07	4.55682e+06	3.9202e+07	1.72605e+07	3.49922e+07	2.69251e+07	2.17325e+07	3.00338e+07	4.04359e+06
Q14690	Protein RRP5 homolog	PDCD11	7	7	18	18	1.11728e+06	1.49088e+07	3.13054e+06	3.49918e+07	1.27291e+07	3.15136e+06	2.24244e+07	2.92799e+06	4.5256e+06	8.23772e+06	1.24975e+07	9.31736e+06	3.19702e+07	1.06786e+07	9.18669e+06	4.59429e+06	1.01991e+06	2.76809e+06	4.97616e+07	2.05021e+07	7.04287e+06	1.13147e+07	1.23339e+07	3.00297e+07	2.09593e+06
Q14978-2	Nucleolar and coiled-body phosphoprotein 1	NOLC1	7	7	18	18	3.09461e+06	1.05977e+07	8.36695e+06	3.4063e+07	4.44668e+07	8.75374e+06	1.93872e+07	9.59342e+06	7.19436e+06	3.26289e+06	2.45244e+07	9.09093e+06	1.87595e+07	1.34989e+07	4.65796e+06	7.07362e+06	7.90272e+06	8.42552e+06	5.74721e+07	3.0853e+07	7.7666e+06	9.49831e+06	1.1015e+07	4.79601e+07	1.94031e+07
Q15024	Exosome complex component RRP42	EXOSC7	7	7	18	18	3.32351e+06	5.60224e+06	1.6966e+06	5.75437e+06	5.48794e+06	1.29728e+06	1.49182e+06	2.84841e+06	1.83728e+06	3.81671e+06	2.7133e+06	3.28233e+06	4.37803e+06	4.74613e+06	8.71587e+06	2.69369e+06	2.77795e+06	1.39018e+06	2.88929e+06	2.59403e+06	3.54848e+06	8.93563e+06	771033	5.17871e+06	420889
Q15075	Early endosome antigen 1	EEA1	7	7	18	18	2.81706e+07	9.67845e+06	1.54934e+07	2.21058e+07	1.52833e+07	2.67813e+07	3.08904e+07	1.82689e+07	4.84996e+06	1.51367e+07	3.7669e+07	3.31514e+07	3.79096e+07	5.44807e+07	1.38907e+07	3.88951e+06	5.92926e+06	8.95608e+07	9.7329e+07	5.24817e+07	4.7882e+07	1.9749e+07	8.33851e+06	2.44086e+07	8.39759e+06
Q15149	Plectin	PLEC	7	7	18	18	1.85355e+09	2.65389e+09	1.30316e+09	1.79673e+09	2.27096e+09	1.6312e+09	4.80281e+09	9.92616e+08	8.09351e+08	2.84053e+09	3.63836e+09	2.41798e+09	1.40186e+09	2.178e+09	1.3469e+09	8.30675e+08	7.9621e+08	4.089e+09	4.15459e+09	2.03486e+09	1.40362e+09	7.624e+08	1.76987e+09	2.38261e+09	3.64696e+08
Q15149-4	Plectin	PLEC	7	7	18	18	3.31934e+06	1.5244e+07	8.05846e+06	5.51377e+06	8.04768e+06	3.94663e+06	1.83707e+07	4.39548e+06	3.04932e+06	6.27998e+06	1.06963e+07	6.07251e+06	2.90497e+06	2.81217e+06	3.90772e+06	1.41738e+06	3.0745e+06	686635	7.85483e+06	3.43059e+06	1.73745e+06	219022	6.68837e+06	1.31385e+07	1.22409e+06
Q15365	Poly(rC)-binding protein 1	PCBP1	7	7	18	18	2.8468e+08	3.37915e+08	4.182e+08	4.70149e+08	3.84678e+08	3.16167e+08	3.66886e+08	3.53255e+08	3.23862e+08	3.11532e+08	3.92676e+08	2.93916e+08	3.05813e+08	3.80463e+08	5.31567e+08	3.53788e+08	4.1389e+08	1.73781e+08	4.18399e+08	3.41449e+08	2.96078e+08	3.31748e+08	3.75507e+08	3.13584e+08	2.35199e+08
Q15691	Microtubule-associated protein RP/EB family member 1	MAPRE1	7	7	18	18	6.05604e+07	8.22484e+07	2.83899e+07	6.82016e+07	4.0075e+07	6.40265e+07	4.3966e+07	6.81615e+07	8.17847e+07	8.94761e+07	6.4693e+07	7.43854e+07	3.94529e+07	1.23426e+08	1.27926e+08	1.12861e+08	5.66408e+07	4.94283e+07	1.07331e+08	7.61226e+07	3.51459e+07	8.61316e+07	1.30591e+08	1.16094e+08	6.63528e+07
Q16204	Coiled-coil domain-containing protein 6	CCDC6	7	7	18	18	7.54707e+06	1.86063e+06	1.05934e+07	1.23482e+07	1.51025e+07	7.25599e+06	1.66809e+07	1.97093e+06	8.06506e+07	3.63337e+06	2.39283e+06	1.90547e+06	3.05874e+06	5.65113e+06	7.31372e+06	6.82479e+06	3.85702e+06	2.08607e+06	9.20673e+06	2.0524e+07	1.57788e+07	7.7227e+06	5.28461e+06	8.7772e+06	560877
Q16706	Alpha-mannosidase 2	MAN2A1	7	7	18	18	1.06073e+07	5.23113e+06	8.01106e+07	7.37257e+07	3.70996e+07	5.85621e+07	1.09799e+07	3.36223e+06	7.4892e+06	5.77513e+06	4.58491e+06	1.08328e+07	2.39858e+07	1.6817e+07	9.38488e+06	1.41535e+07	2.62513e+07	3.68942e+06	1.77569e+07	4.32969e+07	2.5388e+07	3.61739e+07	1.33146e+07	2.05582e+07	2.50765e+06
Q53H82	Beta-lactamase-like protein 2	LACTB2	7	7	18	18	7.7767e+06	1.60658e+06	1.00594e+07	8.17261e+06	1.09009e+07	5.81425e+06	4.05949e+06	1.31887e+07	8.806e+06	2.27114e+06	1.44593e+07	5.07701e+06	1.16695e+07	3.804e+06	2.04984e+07	1.31377e+07	1.3888e+07	1.83992e+06	6.11283e+06	8.962e+06	5.39075e+06	9.41439e+06	6.65328e+06	5.94497e+07	5.49153e+06
Q58FF8	Putative heat shock protein HSP 90-beta 2	HSP90AB2P	7	7	18	18	5.33234e+07	3.91523e+07	3.93687e+07	6.77845e+07	5.38327e+07	3.02348e+07	5.02279e+07	3.79931e+07	5.3091e+07	1.32222e+08	2.0653e+07	4.90035e+07	7.49474e+07	1.40888e+08	1.02087e+08	6.54441e+07	4.59574e+07	3.6904e+07	4.3505e+07	5.21882e+08	1.15626e+08	1.80407e+08	6.73392e+07	9.25523e+07	1.18543e+07
Q5T7N2	LINE-1 type transposase domain-containing protein 1	L1TD1	7	7	18	18	1.12438e+08	1.04521e+08	1.60887e+08	9.59209e+07	1.42322e+08	6.4252e+07	4.43476e+07	5.28999e+07	1.48794e+08	9.31235e+07	1.83959e+08	3.57123e+08	1.46169e+08	1.36307e+08	1.4619e+08	6.71147e+07	2.45099e+08	1.97488e+08	1.15735e+08	1.13914e+08	6.01712e+08	7.46028e+07	3.76491e+07	1.97059e+08	1.19513e+09
Q6ZN40		TPM1	7	7	18	18	6.59381e+08	4.1808e+08	3.15954e+08	3.86323e+08	4.14752e+08	4.90013e+08	4.20516e+08	2.79004e+08	1.60866e+08	9.22144e+08	4.20684e+08	4.79947e+08	2.50293e+08	4.28334e+08	3.20696e+08	1.0373e+09	2.98376e+08	1.62262e+09	8.41329e+08	6.84749e+07	8.62478e+07	1.18322e+08	3.58738e+08	6.66835e+07	1.04294e+09
Q7L0Y3	Mitochondrial ribonuclease P protein 1	TRMT10C	7	7	18	18	3.56058e+06	1.58607e+06	1.03024e+06	2.53755e+07	8.57997e+06	1.00228e+06	4.79947e+06	2.2351e+07	3.13544e+07	6.95501e+06	8.9711e+06	1.86341e+07	2.48387e+07	5.6818e+06	1.19733e+07	3.03088e+07	1.03335e+07	1.52572e+06	1.30224e+07	2.7865e+07	4.52003e+06	2.17974e+07	2.37772e+07	3.99819e+06	3.01908e+06
Q7L523	Ras-related GTP-binding protein A	RRAGA	7	7	18	18	2.89206e+06	1.85005e+06	3.36667e+06	5.76574e+06	5.13875e+06	6.29873e+06	4.36055e+06	1.11256e+07	8.56677e+06	1.10176e+06	2.67038e+06	1.78803e+06	4.62351e+06	3.87909e+06	5.5798e+06	2.69388e+06	7.08328e+06	3.99189e+06	5.271e+06	5.44899e+06	2.67925e+06	4.24236e+06	2.15164e+06	1.58729e+06	492473
Q8IUE6	Histone H2A type 2-B	HIST2H2AB	7	7	18	18	1.66807e+07	1.0767e+07	2.16418e+07	2.06528e+07	7.61706e+06	2.01909e+07	6.49294e+07	3.58452e+07	1.97163e+07	2.27056e+07	1.86008e+07	1.5654e+07	1.00042e+07	4.66961e+06	1.15918e+07	2.65526e+07	1.56141e+07	8.4217e+06	1.46831e+07	6.77787e+06	7.56133e+06	3.71615e+07	1.62973e+07	1.29345e+07	9.26845e+06
Q8IVT2	Mitotic interactor and substrate of PLK1	MISP	7	7	18	18	1.02721e+08	1.27528e+08	1.83385e+08	9.7765e+07	6.96484e+07	1.85702e+08	4.14425e+07	8.06776e+07	9.84979e+07	6.22912e+07	1.1285e+07	4.69011e+07	2.91694e+07	4.40138e+07	1.03726e+08	2.26383e+07	4.00886e+07	2.7067e+06	3.17063e+08	9.26977e+07	2.61604e+07	3.2088e+07	1.64654e+07	3.94142e+08	1.10214e+08
Q8N1G4	Leucine-rich repeat-containing protein 47	LRRC47	7	7	18	18	3.4543e+07	4.74221e+07	7.23615e+07	9.03573e+07	8.68518e+07	7.58401e+07	3.06682e+07	5.79311e+07	9.363e+07	6.40432e+07	2.9058e+07	5.21166e+07	6.97093e+07	6.91944e+07	6.9754e+07	5.82852e+07	8.47364e+07	3.69487e+07	4.48795e+07	8.98609e+07	9.77863e+07	1.03445e+08	7.37383e+07	5.03607e+07	2.48987e+07
Q8N983-4	39S ribosomal protein L43, mitochondrial	MRPL43	7	7	18	18	1.05389e+07	5.51727e+06	8.0912e+06	1.18032e+07	9.47112e+06	1.14729e+07	2.60941e+06	2.56681e+07	1.57459e+07	8.21553e+06	1.33079e+07	5.79944e+06	7.15668e+06	3.28042e+06	7.53321e+06	1.12686e+07	1.26246e+07	482293	4.22574e+06	6.79957e+06	4.94341e+06	1.40439e+07	6.82762e+06	8.35753e+06	1.2955e+07
Q8NBX0	Saccharopine dehydrogenase-like oxidoreductase	SCCPDH	7	7	18	18	2.43097e+07	8.39488e+06	2.59173e+07	1.19207e+07	4.04387e+07	2.28701e+07	8.62585e+06	2.90801e+07	4.59937e+07	1.74395e+07	2.57752e+07	1.01223e+07	1.52264e+07	2.13156e+07	1.45753e+07	2.21612e+07	1.57675e+07	8.81446e+06	2.26709e+07	2.86632e+07	2.26545e+07	2.04349e+07	1.97139e+07	5.83783e+06	4.81821e+07
Q8NEW0	Zinc transporter 7	SLC30A7	7	7	18	18	3.00532e+06	4.06207e+06	1.22906e+07	7.0546e+06	4.46065e+06	7.33562e+06	8.08413e+06	4.50682e+06	5.55232e+06	4.49672e+06	5.62701e+06	3.41677e+06	3.65092e+06	9.0786e+06	5.24014e+06	6.89506e+06	9.04282e+06	6.06645e+06	5.02911e+06	5.13676e+06	5.27237e+06	6.86804e+06	4.11482e+06	5.30853e+06	2.70519e+06
Q8TBQ9	Protein kish-A	TMEM167A	7	7	18	18	2.05031e+06	1.33593e+07	1.25292e+07	1.16963e+07	5.16876e+06	7.84184e+06	7.65067e+06	5.36047e+06	5.34931e+06	5.30904e+06	8.84794e+06	6.23074e+06	5.80556e+06	8.11851e+06	5.08904e+06	5.55371e+06	6.37326e+06	3.19718e+06	3.96932e+06	3.08404e+06	6.48125e+06	3.621e+06	3.33968e+06	1.03036e+07	2.77072e+06
Q8TCJ2	Dolichyl-diphosphooligosaccharide--protein glycosyltransferase subunit STT3B	STT3B	7	7	18	18	3.85251e+07	7.76666e+07	1.37532e+08	4.17136e+07	5.99039e+07	5.12706e+07	1.19112e+08	2.24289e+07	3.58215e+07	9.30363e+07	6.65502e+07	7.74931e+07	1.03509e+08	9.93827e+07	4.72869e+07	5.7838e+07	4.89167e+07	4.73111e+07	7.2777e+07	6.03485e+07	8.26108e+07	6.46155e+07	1.05412e+08	6.24813e+07	1.85625e+07
Q8TDN6	Ribosome biogenesis protein BRX1 homolog	BRIX1	7	7	18	18	1.61787e+06	9.57042e+06	1.28921e+06	1.45524e+07	7.4227e+06	3.60968e+06	2.68198e+07	3.15763e+06	1.29634e+07	5.45903e+06	1.29734e+07	1.08988e+07	2.0523e+07	2.21491e+07	1.22822e+07	2.14272e+07	1.32961e+07	5.18588e+06	1.77581e+07	3.92089e+06	8.07424e+06	1.9342e+07	1.64247e+07	2.30865e+07	2.72256e+06
Q8WVY7	Ubiquitin-like domain-containing CTD phosphatase 1	UBLCP1	7	7	18	18	641690	1.08903e+06	393833	2.93733e+06	1.53226e+06	1.36793e+06	4.81594e+06	6.04118e+06	7.85465e+06	2.29945e+06	3.3443e+06	6.5906e+06	4.42505e+06	6.38678e+06	1.05705e+07	6.8227e+06	721889	3.56572e+06	1.64846e+06	6.60031e+06	2.19793e+06	2.27474e+06	1.95625e+06	2.71957e+06	1.43118e+06
Q8WX92	Negative elongation factor B	NELFB	7	7	18	18	7.45154e+06	5.26786e+06	4.7417e+06	4.89348e+06	3.95976e+06	2.73317e+06	2.64694e+06	1.53273e+06	3.71958e+06	2.10376e+06	4.56308e+06	7.67813e+06	1.43798e+07	1.57262e+07	1.43699e+07	5.52458e+06	9.15776e+06	3.25053e+06	4.20853e+06	6.62768e+06	1.26153e+07	1.37383e+07	1.21314e+07	1.46855e+07	2.02486e+06
Q92499	ATP-dependent RNA helicase DDX1	DDX1	7	7	18	18	1.67479e+08	1.66583e+08	2.49379e+08	1.66965e+08	1.68288e+08	1.54103e+08	1.45416e+08	9.14481e+07	1.57777e+08	1.91454e+08	1.07341e+08	2.28311e+08	1.65779e+08	3.03634e+08	2.29239e+08	1.84027e+08	1.07313e+08	1.26865e+08	1.88871e+08	1.90668e+08	3.12586e+08	1.8108e+08	2.13238e+08	2.0429e+08	5.22455e+07
Q92522	Histone H1x	H1FX	7	7	18	18	4.95334e+07	2.99415e+07	1.83836e+07	2.64713e+07	5.45309e+07	6.49226e+07	4.8136e+07	4.08364e+07	5.38723e+07	4.03638e+07	1.01381e+08	6.25033e+07	7.24818e+07	5.0756e+07	4.5911e+07	7.26425e+07	7.51699e+07	8.15659e+07	1.39854e+08	2.99244e+07	3.57489e+07	3.80028e+07	5.98454e+07	4.92923e+07	6.43385e+07
Q92538	Golgi-specific brefeldin A-resistance guanine nucleotide exchange factor 1	GBF1	7	7	18	18	3.17622e+06	3.21301e+06	3.45021e+07	1.9683e+07	1.39386e+07	5.60403e+07	6.01509e+06	1.62391e+06	2.68567e+06	2.59468e+06	3.17681e+06	2.52751e+07	3.40173e+07	1.35242e+07	1.53642e+07	1.1006e+07	1.08917e+07	3.94813e+06	1.78123e+07	1.82567e+07	1.56153e+07	1.10442e+07	5.17578e+06	6.52197e+06	1.99473e+06
Q92616	Translational activator GCN1	GCN1L1	7	7	18	18	8.42928e+07	9.78885e+07	2.2302e+08	2.82842e+08	2.02744e+08	1.49746e+08	2.03246e+08	6.42686e+07	8.47001e+07	1.73626e+08	7.89758e+07	1.31682e+08	1.07122e+08	3.51648e+08	2.03057e+08	1.11843e+08	7.12261e+07	6.10657e+07	2.83327e+08	3.06848e+08	3.0374e+08	1.26091e+08	9.22868e+07	1.64974e+08	1.69884e+07
Q92820	Gamma-glutamyl hydrolase	GGH	7	7	18	18	4.12705e+08	7.73245e+06	1.11262e+08	1.63611e+07	9.08443e+07	3.38463e+07	3.25677e+07	6.91528e+07	9.33077e+07	4.9598e+07	2.1844e+08	5.16836e+07	3.61767e+07	5.36805e+07	9.30701e+07	7.5578e+07	1.16728e+08	4.84135e+07	4.22789e+07	1.10812e+08	1.19777e+08	6.05431e+07	3.94301e+07	7.95368e+07	1.37022e+07
Q92882	Osteoclast-stimulating factor 1	OSTF1	7	7	18	18	1.45846e+07	2.06453e+07	2.10351e+07	1.44955e+07	2.96468e+07	2.47565e+07	1.66907e+07	2.32466e+07	3.3651e+07	8.78129e+06	5.72904e+06	1.00384e+07	1.81663e+07	2.66193e+07	1.17832e+07	2.07464e+07	2.14855e+07	2.21688e+07	8.89123e+06	1.85953e+07	2.56429e+07	1.33666e+07	1.25603e+07	1.64969e+07	8.36551e+06
Q969L2	Protein MAL2	MAL2	7	7	18	18	9.0219e+06	1.57838e+07	1.56502e+07	1.14199e+07	2.35933e+07	8.98158e+06	2.43618e+07	5.8087e+06	4.96755e+06	1.62494e+07	1.98328e+07	4.12748e+06	5.9054e+06	1.05062e+07	1.52914e+07	1.28493e+07	9.72917e+06	2.23495e+06	5.66295e+06	1.51729e+07	1.26602e+07	9.05596e+06	7.52464e+06	2.41951e+07	5.8965e+06
Q969Q0	60S ribosomal protein L36a-like	RPL36AL	7	7	18	18	6.15324e+06	1.1512e+07	6.95707e+06	3.05994e+07	3.48109e+06	5.79473e+06	1.41607e+07	1.02073e+07	7.64921e+06	4.21158e+06	2.99989e+06	9.83143e+06	7.44006e+06	4.82541e+06	1.09312e+07	1.15945e+07	1.63165e+07	2.0081e+06	4.28152e+06	4.65003e+06	4.92256e+06	5.12348e+06	8.76163e+06	3.0682e+06	6.88816e+06
Q96A08	Histone H2B type 1-A	HIST1H2BA	7	7	18	18	3.75218e+07	1.35073e+07	1.28014e+07	2.42434e+07	1.85577e+07	2.07262e+07	2.20716e+07	1.37444e+07	1.55393e+07	9.59421e+06	1.96373e+07	2.1168e+07	2.00708e+07	2.1562e+07	1.27469e+07	5.92166e+07	3.74426e+07	2.74121e+07	1.34517e+07	1.75221e+07	1.74619e+07	2.20161e+07	1.82054e+07	1.8724e+07	1.98132e+07
Q96A35	39S ribosomal protein L24, mitochondrial	MRPL24	7	7	18	18	6.13187e+06	5.58804e+06	5.53984e+06	7.03977e+06	5.94658e+06	9.35872e+06	1.03632e+06	1.11272e+07	5.08546e+06	4.71367e+06	3.03191e+06	3.61767e+06	3.28565e+06	3.54623e+06	453237	7.40293e+06	3.60605e+06	632645	1.06565e+06	6.59995e+06	2.68392e+06	1.18553e+07	7.89653e+06	5.09964e+06	6.03162e+06
Q96C86	m7GpppX diphosphatase	DCPS	7	7	18	18	1.61631e+07	8.11045e+06	1.45847e+07	1.28094e+07	2.63199e+07	1.66144e+07	5.2615e+06	1.99556e+07	2.472e+07	8.67027e+06	6.8334e+06	8.55272e+06	1.09841e+07	4.18645e+06	2.10771e+07	2.54223e+07	2.19711e+07	8.70804e+06	7.02703e+06	1.19734e+07	2.82204e+07	2.00754e+07	8.93203e+06	7.78163e+06	2.11513e+07
Q96CS3	FAS-associated factor 2	FAF2	7	7	18	18	7.92877e+06	1.71013e+07	1.91478e+07	1.86462e+07	2.23276e+07	2.19572e+07	1.27164e+07	2.46501e+07	2.57343e+07	1.01515e+07	1.27912e+07	1.86531e+07	1.74824e+07	4.94171e+07	3.54995e+07	3.03464e+07	1.1706e+07	1.41194e+07	1.39401e+07	2.96329e+07	2.14218e+07	2.82527e+07	2.35206e+07	8.26867e+06	9.31377e+06
Q96CX2	BTB/POZ domain-containing protein KCTD12	KCTD12	7	7	18	18	3.73002e+07	1.67363e+07	3.54381e+07	4.90065e+07	6.93528e+07	5.63186e+07	1.70591e+07	3.40144e+07	6.87324e+07	1.56866e+07	3.00219e+07	8.43317e+07	2.87913e+07	1.00584e+08	2.47522e+07	8.28255e+07	9.88567e+07	6.33699e+07	4.87782e+07	2.54538e+07	4.05681e+07	1.16752e+08	3.13886e+07	6.68586e+06	4.34512e+07
Q96E39	RNA binding motif protein, X-linked-like-1	RBMXL1	7	7	18	18	5.95752e+06	5.65164e+06	3.26245e+06	394754	451902	293097	1.08873e+06	1.71447e+06	2.6037e+06	5.17558e+06	3.08756e+06	3.6429e+06	2.10875e+06	2.89038e+06	6.37977e+06	4.3227e+06	879174	3.13001e+06	3.78641e+06	501633	229178	1.48818e+06	2.76366e+06	491299	373884
Q96GQ7	Probable ATP-dependent RNA helicase DDX27	DDX27	7	7	18	18	9.41338e+06	4.44447e+07	1.52734e+07	3.64651e+07	2.34487e+07	1.11384e+07	2.41784e+07	1.04301e+07	1.10358e+07	2.0907e+07	3.49131e+07	3.57728e+07	4.45987e+07	6.25606e+07	2.62984e+07	2.78802e+07	2.30326e+06	1.05627e+07	5.01558e+07	1.46982e+07	1.9422e+07	1.69337e+07	4.14729e+07	6.51341e+07	6.26669e+06
Q96HN2	Putative adenosylhomocysteinase 3	AHCYL2	7	7	18	18	1.73866e+07	2.7114e+07	1.19739e+08	5.37814e+07	8.71995e+07	1.07472e+08	2.61787e+07	1.76704e+07	2.23785e+07	1.66062e+07	1.32022e+07	2.0545e+07	2.21457e+07	3.28207e+07	1.66434e+07	2.60036e+07	4.83223e+07	2.27905e+07	2.34798e+07	8.42546e+06	4.21397e+07	1.86536e+07	2.03181e+07	2.67412e+07	2.33273e+07
Q96IU4	Alpha/beta hydrolase domain-containing protein 14B	ABHD14B	7	7	18	18	5.05086e+07	1.60558e+07	2.60563e+07	4.75228e+07	2.79271e+07	8.81299e+07	7.81094e+07	1.97568e+07	2.14881e+07	1.31251e+07	1.3448e+07	1.49644e+07	3.02013e+07	3.07469e+07	2.40576e+07	1.02066e+08	1.0525e+08	1.90522e+07	1.03863e+07	6.35581e+07	8.98298e+07	4.72874e+07	3.054e+07	3.51167e+07	9.45823e+07
Q96P70	Importin-9	IPO9	7	7	18	18	3.45013e+06	8.47478e+06	3.71119e+06	1.06186e+07	2.12898e+06	1.55311e+06	357369	767574	1.31364e+06	4.63599e+06	1.65268e+06	4.61254e+06	7.72029e+06	6.74989e+06	5.42323e+06	1.22153e+07	1.20322e+07	8.26449e+06	9.38962e+06	1.46764e+07	8.28483e+06	1.58408e+07	4.97106e+06	1.37571e+07	3.86057e+06
Q96RP9-2	Elongation factor G, mitochondrial	GFM1	7	7	18	18	3.92498e+07	1.88655e+07	2.86909e+07	3.14364e+07	1.96688e+07	3.38603e+07	2.38544e+07	2.97238e+07	3.06604e+07	2.04756e+07	2.53171e+07	2.76231e+07	1.61915e+07	2.60375e+07	1.92607e+07	6.7146e+07	1.86552e+07	8.41198e+06	2.44588e+07	4.64463e+07	1.87458e+07	3.15111e+07	3.60401e+07	1.97713e+07	8.84673e+06
Q99459	Cell division cycle 5-like protein	CDC5L	7	7	18	18	1.91126e+07	2.75126e+07	2.33398e+07	2.38362e+07	1.77533e+07	1.61048e+07	2.07154e+07	2.55067e+07	2.46534e+07	4.36898e+07	2.43305e+07	5.966e+07	4.58279e+07	5.70279e+07	5.75583e+07	1.97154e+07	2.39407e+07	1.01812e+07	3.63575e+07	5.19459e+07	5.24592e+07	2.36149e+07	2.79865e+07	4.92544e+07	7.08566e+06
Q99805	Transmembrane 9 superfamily member 2	TM9SF2	7	7	18	18	1.58079e+07	4.58606e+07	2.67964e+08	1.05456e+07	1.15384e+08	1.89712e+08	1.01526e+08	3.60208e+07	3.03491e+07	5.18727e+07	4.25529e+07	3.55475e+07	5.28274e+07	9.67787e+07	6.63278e+07	4.18312e+07	8.73594e+07	3.07972e+07	4.18633e+07	9.04295e+07	1.28229e+08	5.82531e+07	5.07806e+07	9.94416e+07	3.44025e+07
Q9BPX5	Actin-related protein 2/3 complex subunit 5-like protein	ARPC5L	7	7	18	18	1.79885e+07	1.02617e+07	1.57771e+07	9.44517e+06	3.30282e+07	1.23995e+07	1.07922e+07	1.43966e+07	8.55417e+06	7.96727e+06	1.53057e+07	1.0461e+07	1.65109e+07	1.24906e+07	2.09182e+07	2.39094e+07	2.48769e+07	1.03917e+07	1.02899e+07	1.07515e+07	2.13641e+07	1.96495e+07	9.67511e+06	1.63422e+07	1.89917e+07
Q9BS26	Endoplasmic reticulum resident protein 44	ERP44	7	7	18	18	7.51459e+07	6.53305e+07	2.09253e+08	1.53272e+08	1.28633e+08	1.59615e+08	5.30214e+07	1.08719e+08	1.03285e+08	9.72862e+07	6.45739e+07	7.43825e+07	1.16787e+08	9.81072e+07	1.79691e+08	1.34619e+08	2.13037e+08	5.59615e+07	7.92284e+07	1.39703e+08	1.30236e+08	1.20233e+08	9.69296e+07	1.55542e+08	7.3667e+07
Q9BSH5	Haloacid dehalogenase-like hydrolase domain-containing protein 3	HDHD3	7	7	18	18	7.60798e+07	1.78864e+07	5.0226e+07	1.51241e+07	5.98338e+07	6.6383e+07	5.38324e+06	9.77582e+07	7.00728e+07	2.01089e+07	1.11721e+07	7.99759e+06	4.1325e+07	6.5718e+06	5.44749e+07	3.64582e+07	5.75007e+07	4.95353e+06	1.94335e+07	2.42238e+07	9.82271e+07	5.2073e+07	1.45261e+07	5.10563e+07	7.02712e+07
Q9BTV4	Transmembrane protein 43	TMEM43	7	7	18	18	4.82959e+07	3.55641e+07	1.62176e+07	4.10953e+07	2.8947e+07	2.66052e+07	4.99536e+07	2.87786e+07	3.55423e+07	5.96693e+07	5.11332e+07	6.45926e+07	5.15501e+07	6.47801e+07	6.47971e+07	1.13611e+08	2.72757e+07	6.92602e+07	4.93741e+07	4.55482e+07	9.70444e+06	2.95722e+07	4.71342e+07	2.47085e+07	2.30623e+07
Q9BVJ7	Dual specificity protein phosphatase 23	DUSP23	7	7	18	18	7.97893e+06	517805	2.17556e+06	7.68116e+06	2.58237e+06	5.8765e+06	519623	3.74429e+06	8.79068e+06	2.42818e+06	3.74932e+06	739153	1.54567e+06	1.72233e+06	3.49657e+06	9.71664e+06	2.98002e+06	952429	656844	1.28057e+06	450738	6.10671e+06	2.75528e+06	5.88465e+06	2.71612e+06
Q9BVK6	Transmembrane emp24 domain-containing protein 9	TMED9	7	7	18	18	3.72533e+07	4.6644e+07	8.87566e+07	5.28496e+07	7.92819e+07	7.59083e+07	7.51068e+07	6.01838e+07	6.26058e+07	4.1261e+07	3.69979e+07	2.66919e+07	2.63195e+07	5.16928e+07	4.24752e+07	5.30283e+07	6.12199e+07	3.46835e+07	3.1969e+07	3.17319e+07	4.20944e+07	6.02484e+07	4.6598e+07	4.73273e+07	2.99939e+07
Q9BWM7	Sideroflexin-3	SFXN3	7	7	18	18	7.05147e+07	3.10685e+07	6.15325e+06	5.94013e+07	5.22831e+07	2.94657e+07	4.9873e+07	6.11468e+07	5.68373e+07	7.9879e+07	6.4023e+07	1.33574e+08	4.61534e+07	1.0214e+08	8.29447e+07	7.00893e+07	1.86105e+07	1.51211e+08	5.50489e+07	1.98332e+07	1.19733e+07	4.89202e+07	6.01952e+07	7.73707e+06	6.75251e+06
Q9BX68	Histidine triad nucleotide-binding protein 2, mitochondrial	HINT2	7	7	18	18	2.66829e+07	1.47267e+06	1.85333e+07	8.47854e+06	2.19193e+07	1.61114e+07	1.37092e+06	6.20653e+06	1.13501e+07	4.34833e+06	8.41769e+06	1.4593e+07	6.27165e+06	5.32122e+06	1.59353e+07	2.00069e+07	2.18727e+07	7.04359e+06	3.98108e+06	6.74663e+06	4.79054e+07	1.65726e+07	5.4718e+06	1.04455e+07	1.55128e+07
Q9BYN8	28S ribosomal protein S26, mitochondrial	MRPS26	7	7	18	18	8.80393e+06	474123	2.21108e+06	8.62653e+06	3.61902e+06	5.56253e+06	2.69975e+06	1.61653e+07	1.20077e+07	1.74244e+06	4.06762e+06	3.1471e+06	3.44492e+06	976487	4.09097e+06	4.60594e+06	2.76385e+06	840123	1.3221e+06	5.25889e+06	4.35725e+06	4.6439e+06	5.28547e+06	4.26355e+06	4.07332e+06
Q9H223	EH domain-containing protein 4	EHD4	7	7	18	18	3.22767e+07	4.14942e+07	9.08295e+07	7.51783e+07	7.24055e+07	8.67246e+07	4.68028e+07	9.44209e+07	7.12396e+07	1.88168e+07	3.1182e+07	6.13746e+07	9.32882e+07	1.2789e+08	5.21667e+07	7.71442e+07	5.20162e+07	6.19502e+07	9.18286e+07	7.45598e+07	7.96718e+07	5.74649e+07	9.15419e+07	3.53173e+07	2.0163e+07
Q9H2M9	Rab3 GTPase-activating protein non-catalytic subunit	RAB3GAP2	7	7	18	18	544401	6.77092e+06	1.62813e+07	1.50652e+07	8.95226e+06	1.33546e+07	8.93378e+06	5.68111e+06	4.67015e+06	4.65727e+06	1.7703e+06	4.06166e+06	1.11186e+07	6.32434e+06	9.22988e+06	6.81523e+06	4.48274e+06	3.25514e+06	6.97446e+06	1.6622e+07	4.63517e+06	9.6959e+06	8.66701e+06	9.90101e+06	2.80673e+06
Q9H3P7	Golgi resident protein GCP60	ACBD3	7	7	18	18	8.22004e+06	1.99978e+07	5.15278e+07	3.59235e+07	3.90251e+07	5.96396e+07	1.64695e+07	1.90667e+07	2.30579e+07	6.86492e+06	2.94812e+07	2.82175e+07	2.1071e+07	3.17293e+07	2.44031e+07	3.8245e+07	5.30311e+07	1.47251e+07	2.73913e+07	2.99398e+07	3.77929e+07	3.72774e+07	2.21082e+07	1.98753e+07	1.77164e+07
Q9H444	Charged multivesicular body protein 4b	CHMP4B	7	7	18	18	1.04961e+07	1.53529e+07	1.6292e+07	1.63289e+07	1.62597e+07	1.30027e+07	2.27224e+06	4.33309e+07	2.83488e+07	2.34801e+07	1.08788e+07	9.09591e+06	1.42015e+07	1.08444e+07	1.22951e+07	2.18425e+07	1.18157e+07	5.52072e+06	9.12586e+06	1.57006e+07	1.4772e+07	1.87875e+07	2.6507e+07	2.38524e+07	1.52942e+07
Q9HAV7	GrpE protein homolog 1, mitochondrial	GRPEL1	7	7	18	18	2.49291e+07	6.19551e+06	2.18907e+07	3.38528e+07	1.13271e+07	4.58666e+06	2.12638e+07	4.04512e+07	3.36403e+07	8.93966e+06	6.79396e+06	2.53381e+06	1.26955e+07	6.90547e+06	2.51192e+07	2.19755e+07	9.03471e+06	4.11953e+06	1.41471e+06	2.52417e+07	8.55227e+06	3.3693e+07	4.82603e+07	2.4495e+07	1.35182e+07
Q9HBH5	Retinol dehydrogenase 14	RDH14	7	7	18	18	5.3993e+06	2.03866e+06	2.45953e+06	6.26952e+06	5.66726e+06	6.53147e+06	1.61809e+06	8.65799e+06	1.01861e+07	5.11693e+06	2.06771e+06	3.02299e+06	3.06195e+06	3.70149e+06	6.37317e+06	1.81309e+06	7.60785e+06	2.63599e+06	2.76154e+06	3.54059e+06	4.7454e+06	4.2032e+06	2.42831e+06	624638	1.0851e+06
Q9HD45	Transmembrane 9 superfamily member 3	TM9SF3	7	7	18	18	3.67279e+07	3.2298e+07	1.01016e+08	6.17237e+07	5.59815e+07	7.76805e+07	6.67944e+07	1.45315e+07	1.19793e+07	2.87633e+07	3.61477e+07	2.73477e+07	3.92042e+07	4.25737e+07	3.57317e+07	2.75931e+07	4.93266e+07	2.19946e+07	5.17288e+07	4.7668e+07	6.35932e+07	5.10817e+07	4.18556e+07	6.76386e+07	1.55912e+07
Q9NP92	28S ribosomal protein S30, mitochondrial	MRPS30	7	7	18	18	8.0861e+06	3.07896e+06	6.11916e+06	1.15772e+07	5.41233e+06	4.95202e+06	1.30271e+06	1.89349e+07	1.76345e+07	2.10228e+06	2.82077e+06	5.33889e+06	8.02857e+06	5.13325e+06	306455	1.1169e+07	6.82494e+06	2.48244e+06	8.58835e+06	7.49168e+06	5.43746e+06	1.33724e+07	1.63726e+07	6.86448e+06	5.78619e+06
Q9NQ88	Fructose-2,6-bisphosphatase TIGAR	TIGAR	7	7	18	18	1.12026e+06	1.17433e+06	3.35625e+06	3.1817e+06	6.29284e+06	3.56596e+06	1.01202e+06	5.22451e+06	6.18697e+06	1.20205e+06	1.55233e+06	773777	1.78885e+06	8.96019e+06	2.70746e+06	992909	991148	1.02952e+06	3.87056e+06	5.80998e+06	8.56327e+06	2.34653e+06	1.5304e+06	2.15794e+06	551030
Q9NS69	Mitochondrial import receptor subunit TOM22 homolog	TOMM22	7	7	18	18	9.25731e+06	2.31969e+06	3.45701e+06	5.94575e+06	8.69374e+06	8.43719e+06	1.9848e+06	1.37052e+07	1.31962e+07	989902	1.92151e+06	3.04824e+06	6.09299e+06	8.49782e+06	1.03409e+07	7.74475e+06	1.60359e+07	1.74103e+06	4.52658e+06	1.0905e+07	7.61354e+06	1.03573e+07	2.39876e+06	1.95161e+06	4.05303e+06
Q9NTU7	Cerebellin-4	CBLN4	7	7	18	18	2.69405e+07	4.73909e+07	2.809e+07	3.58322e+07	1.98675e+07	2.94376e+07	3.34556e+07	4.17651e+07	4.73285e+07	1.19849e+07	1.54851e+07	2.05338e+07	2.86071e+07	1.54134e+07	1.54843e+07	2.88667e+07	3.01276e+07	1.35648e+07	2.92089e+07	1.09259e+07	1.36424e+07	1.87436e+07	3.0302e+07	4.00666e+07	1.62786e+07
Q9NX47	E3 ubiquitin-protein ligase MARCH5	2017-03-05	7	7	18	18	3.0312e+06	2.37205e+06	1.99251e+06	3.54693e+06	3.84796e+06	2.90372e+06	683577	1.01078e+07	7.4427e+06	2.15772e+06	1.986e+06	4.56324e+06	3.55735e+06	6.03966e+06	8.73971e+06	1.40158e+06	2.54365e+06	955104	2.15934e+06	1.0644e+06	1.34191e+06	4.47958e+06	3.29718e+06	2.31243e+06	1.32565e+06
Q9NZ45	CDGSH iron-sulfur domain-containing protein 1	CISD1	7	7	18	18	8.26356e+06	6.2061e+06	2.89682e+06	5.14505e+06	1.01307e+07	1.10413e+07	1.78331e+06	5.40236e+07	3.75384e+07	1.57442e+07	3.08585e+06	9.03933e+06	6.12206e+06	6.74402e+06	1.68862e+07	1.42599e+07	1.93993e+07	8.23454e+06	4.6752e+06	8.18491e+06	4.31578e+06	1.17432e+07	2.16842e+07	5.38318e+06	2.14384e+07
Q9P258	Protein RCC2	RCC2	7	7	18	18	4.6608e+07	1.11395e+08	8.11949e+07	1.76384e+08	1.06925e+08	7.49509e+07	9.82696e+07	1.63653e+08	1.8487e+08	1.21271e+08	9.1963e+07	1.71312e+08	2.13208e+08	1.35814e+08	2.49226e+08	9.9031e+07	1.23592e+08	6.2917e+07	1.40758e+08	8.76648e+07	8.90755e+07	1.19462e+08	1.80768e+08	1.18342e+08	2.72416e+07
Q9P2B2	Prostaglandin F2 receptor negative regulator	PTGFRN	7	7	18	18	8.20607e+06	4.56627e+07	3.88216e+07	7.37873e+06	2.006e+07	3.40671e+07	2.43226e+06	9.54838e+06	930391	2.43736e+07	3.40633e+06	2.56504e+06	1.0586e+07	2.38419e+07	1.14219e+07	1.83644e+07	8.9345e+06	1.60562e+07	1.42195e+07	1.48181e+07	1.91503e+07	1.47335e+07	2.5596e+07	462840	9.38139e+06
Q9P2E9	Ribosome-binding protein 1	RRBP1	7	7	18	18	2.22742e+08	2.79031e+08	1.25059e+09	2.69226e+08	5.54e+08	4.14016e+08	7.33397e+08	1.72579e+08	2.39104e+08	5.29498e+08	6.86675e+08	5.17475e+08	6.38757e+08	9.80654e+08	4.78916e+08	2.28359e+08	3.51969e+08	5.49724e+08	1.05677e+09	4.81155e+08	1.01829e+09	3.29621e+08	2.77586e+08	6.07881e+08	2.41887e+08
Q9UBQ7	Glyoxylate reductase/hydroxypyruvate reductase	GRHPR	7	7	18	18	1.7892e+07	1.9944e+07	3.80456e+07	3.51539e+07	8.44719e+07	4.30424e+07	1.82705e+07	3.38315e+07	1.92133e+07	1.95199e+07	3.28224e+07	3.89376e+07	4.09426e+07	1.13317e+08	2.88911e+07	7.37787e+07	6.13452e+07	3.86664e+07	1.76204e+07	1.06855e+08	1.80435e+08	1.2832e+08	1.41801e+07	1.2623e+07	1.67595e+07
Q9UBR2	Cathepsin Z	CTSZ	7	7	18	18	4.10016e+07	4.37425e+07	4.08086e+07	5.1718e+07	2.29904e+07	5.06035e+07	1.3621e+07	3.44174e+07	3.75476e+07	9.61493e+06	1.85089e+07	6.62163e+07	3.78689e+07	3.39797e+07	4.03152e+07	4.79904e+07	4.90148e+07	4.57112e+07	1.78221e+07	2.38768e+07	2.13751e+07	1.26388e+07	2.94468e+07	3.62859e+07	1.73993e+07
Q9UHD9	Ubiquilin-2	UBQLN2	7	7	18	18	1.03778e+06	5.45994e+06	3.07525e+06	3.36618e+06	3.51185e+06	2.19649e+06	1.11878e+06	2.13422e+06	6.11292e+06	1.95557e+06	2.13012e+06	4.63264e+06	4.54086e+06	4.32642e+06	8.37294e+06	2.60366e+06	3.50585e+06	5.08303e+06	7.85439e+06	2.43526e+06	770189	5.56489e+06	4.31046e+06	2.17748e+06	2.13239e+06
Q9UHV9	Prefoldin subunit 2	PFDN2	7	7	18	18	1.86425e+06	7.69894e+06	6.82859e+06	9.78879e+06	1.12474e+07	1.27186e+07	6.209e+06	1.32723e+07	1.59053e+07	3.57236e+06	1.72052e+07	1.25933e+07	1.41467e+07	1.11818e+07	1.9954e+07	1.81259e+07	9.43681e+06	5.5485e+06	6.63498e+06	1.67096e+07	7.70346e+06	2.09615e+07	1.12899e+07	9.98947e+06	1.41755e+07
Q9UKD2	mRNA turnover protein 4 homolog	MRTO4	7	7	18	18	1.42867e+06	8.53074e+06	1.20691e+06	2.61387e+07	3.41092e+06	4.37212e+06	3.51843e+06	8.46527e+06	1.58573e+07	5.75847e+06	6.19254e+06	3.55192e+06	1.16866e+07	8.62297e+06	2.13415e+07	1.05156e+07	5.97867e+06	2.0726e+06	3.82831e+06	3.91345e+06	4.43733e+06	9.62511e+06	1.16409e+07	1.31167e+07	5.18314e+06
Q9UKK3	Poly [ADP-ribose] polymerase 4	PARP4	7	7	18	18	6.38445e+07	5.17821e+07	1.69959e+08	7.69078e+07	5.9509e+07	4.28642e+07	4.304e+07	1.77076e+07	1.84765e+07	9.6838e+07	1.44796e+07	7.10302e+07	5.55249e+07	8.05229e+07	3.31378e+07	3.13271e+07	5.60002e+07	1.03623e+07	3.81453e+07	3.75661e+07	9.23314e+07	5.97699e+07	3.94496e+07	1.38278e+07	1.29016e+07
Q9UL25	Ras-related protein Rab-21	RAB21	7	7	18	18	2.99908e+07	2.92285e+07	2.15795e+07	3.40979e+07	1.51319e+07	2.12636e+07	2.85876e+07	3.06463e+07	1.6982e+07	1.65706e+07	2.46622e+07	1.66155e+07	2.14969e+07	2.22683e+07	2.09309e+07	4.11866e+07	3.30079e+07	2.15863e+07	2.0633e+07	2.21511e+07	1.13524e+07	3.50433e+07	2.87391e+07	3.18661e+07	1.33912e+07
Q9UL26	Ras-related protein Rab-22A	RAB22A	7	7	18	18	1.93162e+06	4.83716e+06	2.19814e+06	4.06922e+06	3.44878e+06	3.46383e+06	4.58925e+06	2.50176e+06	335476	1.01886e+06	5.00392e+06	3.76394e+06	4.01264e+06	7.09642e+06	6.21516e+06	8.98799e+06	1.83013e+06	2.37135e+06	2.94797e+06	4.99549e+06	3.33757e+06	3.94045e+06	2.40677e+06	1.52334e+06	1.82947e+06
Q9UL42	Paraneoplastic antigen Ma2	PNMA2	7	7	18	18	1.13642e+07	5.07053e+06	1.55816e+07	4.29061e+06	1.38307e+07	1.1279e+07	4.78129e+06	1.72358e+07	1.64989e+07	6.33096e+06	1.99131e+06	2.75855e+06	6.74699e+06	769773	1.11463e+07	7.2223e+06	2.91886e+07	2.88213e+06	6.50294e+06	5.50503e+06	3.62565e+06	1.29381e+07	2.12855e+07	5.56205e+06	1.35073e+07
Q9UNN8	Endothelial protein C receptor	PROCR	7	7	18	18	3.13253e+06	7.3049e+06	7.32558e+06	2.4277e+06	1.12363e+07	1.36798e+07	7.57661e+06	4.10405e+06	5.94594e+06	1.40447e+07	9.58366e+06	2.28719e+07	1.47008e+07	4.35803e+07	1.3597e+07	3.352e+07	6.24732e+06	2.89232e+07	9.069e+06	2.77441e+06	1.96544e+06	1.07328e+07	1.06417e+07	5.24932e+06	2.78403e+06
Q9UQE7	Structural maintenance of chromosomes protein 3	SMC3	7	7	18	18	3.56069e+07	3.28157e+07	6.28337e+07	1.22276e+08	5.6547e+07	3.17053e+07	8.46539e+07	2.34753e+07	3.70984e+07	1.15022e+08	6.69314e+07	1.07837e+08	1.0802e+08	7.90633e+07	8.20646e+07	2.81496e+07	2.81596e+07	6.04039e+07	8.25946e+07	9.05356e+07	6.66913e+07	5.99786e+07	8.49129e+07	8.04555e+07	1.32782e+07
Q9Y2W1	Thyroid hormone receptor-associated protein 3	THRAP3	7	7	18	18	3.81951e+07	5.92316e+07	7.73784e+07	6.99798e+07	5.35089e+07	4.40443e+07	5.17666e+07	7.20129e+07	8.32352e+07	7.66278e+07	8.24607e+07	9.7335e+07	1.0215e+08	8.19689e+07	5.92807e+07	4.45638e+07	4.73907e+07	5.99575e+07	9.89459e+07	4.63839e+07	5.16451e+07	5.55044e+07	7.69515e+07	9.7405e+07	1.99343e+07
Q9Y333	U6 snRNA-associated Sm-like protein LSm2	LSM2	7	7	18	18	1.94534e+07	1.88582e+07	7.1972e+06	1.26505e+07	4.28386e+06	4.10141e+06	3.92242e+06	1.21533e+07	5.99589e+06	2.58593e+06	2.72747e+07	9.46974e+06	7.05561e+06	1.72958e+07	9.47009e+06	1.57803e+07	2.84664e+06	9.19597e+06	1.12438e+07	9.39292e+06	2.30701e+07	2.58039e+07	3.55466e+06	1.39702e+07	1.52601e+07
Q9Y376	Calcium-binding protein 39	CAB39	7	7	18	18	1.40781e+07	2.83147e+06	2.80507e+07	1.96551e+07	5.39401e+07	2.92496e+07	1.31518e+07	7.2246e+06	1.60387e+07	6.54433e+06	8.11011e+06	1.37116e+07	1.99495e+07	2.51596e+07	2.80325e+07	1.94719e+07	1.8909e+07	1.15185e+07	1.47852e+07	3.99727e+07	3.26844e+07	2.25549e+07	1.22526e+07	9.33431e+06	7.37462e+06
Q9Y3B4	Splicing factor 3B subunit 6	SF3B6	7	7	18	18	1.04249e+07	2.38711e+06	5.90793e+06	5.79953e+06	5.05518e+06	2.50983e+06	3.58065e+06	3.8388e+06	3.11743e+06	1.9649e+06	6.30612e+06	5.81486e+06	6.63263e+06	8.57578e+06	1.47184e+07	7.78171e+06	1.33837e+07	2.1205e+06	2.73874e+06	5.59505e+06	4.38361e+06	8.02976e+06	5.38588e+06	4.02868e+06	453745
Q9Y3C8	Ubiquitin-fold modifier-conjugating enzyme 1	UFC1	7	7	18	18	7.75098e+06	1.02767e+07	1.14064e+07	5.97612e+06	9.89771e+06	1.94097e+07	2.79639e+06	8.44388e+06	9.4188e+06	2.03033e+06	7.18853e+06	2.33054e+06	6.49833e+06	5.01579e+06	8.52554e+06	1.64462e+07	1.36675e+07	3.42207e+06	1.25341e+06	8.9219e+06	4.67971e+06	4.54208e+06	2.53556e+06	7.63747e+06	1.0623e+07
Q9Y3D6	Mitochondrial fission 1 protein	FIS1	7	7	18	18	1.30201e+07	6.48835e+06	1.59811e+07	1.24385e+07	2.85699e+07	8.50618e+06	6.34986e+06	1.13432e+07	1.47428e+07	5.97882e+06	2.81625e+06	9.96792e+06	5.91194e+06	2.15509e+07	1.74478e+07	1.0662e+07	2.00212e+07	1.11835e+07	7.17288e+06	1.71588e+07	3.51702e+07	2.95615e+07	2.22825e+07	5.0548e+06	1.56538e+07
Q9Y3I0	tRNA-splicing ligase RtcB homolog	RTCB	7	7	18	18	5.64769e+07	6.15149e+07	1.27859e+08	9.31945e+07	1.20833e+08	1.37482e+08	4.29263e+07	1.32292e+08	1.7873e+08	3.97188e+07	5.65618e+07	1.27929e+08	8.86653e+07	1.45235e+08	1.51906e+08	1.23546e+08	9.7211e+07	9.40486e+07	1.33568e+08	7.21576e+07	1.12485e+08	1.23937e+08	1.42412e+08	8.37167e+07	7.77041e+07
Q9Y5K6	CD2-associated protein	CD2AP	7	7	18	18	1.61601e+07	9.90332e+06	7.02516e+07	2.09518e+07	5.24685e+07	4.64783e+07	3.56469e+07	6.76706e+06	1.27968e+07	3.50225e+07	1.63987e+07	2.36178e+07	1.47019e+07	3.53043e+07	3.14223e+07	1.36557e+07	2.79623e+07	2.01945e+07	2.30608e+07	4.59036e+07	8.55065e+07	5.08461e+07	2.0498e+07	4.74937e+07	1.54881e+07
Q9Y5X1	Sorting nexin-9	SNX9	7	7	18	18	2.13732e+07	1.36108e+06	1.61484e+07	1.81973e+07	1.99946e+07	2.43509e+07	9.71015e+06	3.43503e+06	1.12367e+07	2.21191e+07	2.32699e+07	2.78403e+07	2.29824e+07	3.26437e+07	1.83838e+07	1.59626e+07	9.30889e+06	2.7719e+07	1.86261e+07	1.38549e+07	1.00572e+07	1.44448e+07	2.41549e+07	1.46557e+06	5.89115e+06
A2A274;Q99798	Aconitate hydratase, mitochondrial	ACO2	7	7	18	18	2.02381e+08	2.72202e+08	5.33435e+08	1.8669e+08	5.69093e+08	6.74514e+08	1.28982e+08	6.62154e+08	5.58684e+08	3.93585e+08	1.57391e+08	3.34758e+08	1.62831e+08	1.72334e+08	3.58542e+08	4.60735e+08	3.86111e+08	3.13454e+08	2.76325e+08	3.38477e+08	6.02534e+08	2.89295e+08	4.62561e+08	1.33081e+08	2.93591e+08
A6NEM2;P51610-4	Host cell factor 1;HCF N-terminal chain 1;HCF N-terminal chain 2;HCF N-terminal chain 3;HCF N-terminal chain 4;HCF N-terminal chain 5;HCF N-terminal chain 6;HCF C-terminal chain 1;HCF C-terminal chain 2;HCF C-terminal chain 3;HCF C-terminal chain 4;HCF C-terminal chain 5;HCF C-terminal chain 6	HCFC1	7	7	18	18	2.12973e+07	4.7568e+07	2.93714e+07	4.42566e+07	2.84775e+07	2.80343e+07	1.84697e+07	2.99745e+07	3.03847e+07	8.12982e+07	4.11485e+07	5.92094e+07	4.96828e+07	4.79618e+07	5.56245e+07	3.18437e+07	1.81535e+07	3.26327e+07	6.6618e+07	2.05875e+07	3.27328e+07	3.31536e+07	7.89223e+07	3.90619e+07	9.03601e+06
A6NLG9;P21810	Biglycan	BGN	7	7	18	18	3.19107e+08	4.70102e+07	1.99984e+07	5.78811e+07	3.51182e+07	8.06222e+07	1.29206e+08	5.85088e+07	6.37379e+07	1.34655e+08	3.07989e+08	2.02995e+08	5.91919e+07	1.27889e+08	1.37087e+08	1.65958e+08	7.50629e+07	3.26831e+08	1.92176e+08	4.72298e+07	2.02282e+07	3.33539e+07	5.04209e+07	4.76417e+07	1.52608e+08
A6NMB1;E9PKV9	Sialic acid-binding Ig-like lectin 16	SIGLEC16	7	7	18	18	8.46649e+07	9.87053e+07	7.59833e+07	3.36386e+08	2.64916e+07	1.38811e+08	9.44172e+08	1.49652e+08	6.71578e+07	2.25299e+08	4.03575e+08	3.38825e+08	2.32211e+08	4.80995e+07	6.49639e+07	2.90216e+07	1.59922e+08	2.63466e+08	7.23459e+07	5.23328e+07	3.30367e+07	1.66236e+08	1.91955e+08	2.72943e+08	1.75292e+08
B1ALD8;Q15063	Periostin	POSTN	7	7	18	18	1.56394e+09	1.53549e+08	1.40037e+08	1.15232e+08	1.54023e+08	6.42227e+08	6.18617e+08	1.17523e+08	2.16582e+08	3.34715e+08	1.66343e+09	3.20639e+08	1.70821e+08	1.05678e+09	1.24161e+09	2.34435e+08	3.27303e+08	6.39289e+08	1.61139e+09	1.32002e+08	5.57541e+08	3.27114e+07	1.90859e+08	7.45039e+07	3.69242e+07
B4DJA5;P20339	Ras-related protein Rab-5A	RAB5A	7	7	18	18	2.73656e+07	2.08532e+07	1.94734e+07	1.59385e+07	1.84767e+07	2.7065e+07	2.44237e+07	3.47356e+07	3.78708e+07	1.57728e+07	8.48517e+06	1.63791e+07	1.01658e+07	2.56356e+07	1.16842e+07	2.5088e+07	1.92938e+07	8.85672e+06	6.20429e+06	7.49009e+06	1.37654e+07	2.6096e+07	1.81088e+07	2.70602e+06	3.34689e+06
B4E241;P84103	Serine/arginine-rich splicing factor 3	SRSF3	7	7	18	18	1.39557e+08	1.78287e+08	1.2422e+08	1.16558e+08	1.11026e+08	8.55482e+07	8.34564e+07	2.56165e+08	2.0753e+08	1.23921e+08	1.15879e+08	1.14311e+08	1.53199e+08	1.56842e+08	1.74345e+08	1.82478e+08	1.57355e+08	8.00832e+07	9.39156e+07	1.00037e+08	9.63029e+07	1.16008e+08	1.22e+08	1.03942e+08	1.1932e+08
C9JJ19;P82930	28S ribosomal protein S34, mitochondrial	MRPS34	7	7	18	18	1.76349e+07	1.26171e+07	1.34292e+07	1.57211e+07	1.85155e+07	1.46415e+07	9.93423e+06	4.58281e+07	4.05086e+07	1.28559e+07	1.61217e+07	9.2224e+06	7.79331e+06	7.3205e+06	2.13023e+07	1.79411e+07	1.71725e+07	3.06155e+06	9.04627e+06	1.28504e+07	1.38335e+07	1.69412e+07	1.02426e+07	1.73868e+07	4.35652e+06
C9JP16;O75718	Cartilage-associated protein	CRTAP	7	7	18	18	3.51893e+07	4.66024e+07	9.81422e+06	3.70032e+07	4.10624e+07	2.35572e+07	2.47542e+07	1.48426e+07	2.47081e+07	1.23957e+07	1.67574e+07	8.3005e+07	3.98528e+07	6.06906e+07	4.74432e+07	2.93636e+07	1.3669e+07	1.53681e+07	3.95486e+07	1.68085e+07	2.6356e+07	3.18398e+07	8.29675e+06	9.83098e+06	1.07178e+07
D6RCD0;Q8NBQ5	Estradiol 17-beta-dehydrogenase 11	HSD17B11	7	7	18	18	1.36521e+07	4.5272e+06	5.72775e+07	1.82472e+07	8.71693e+07	4.89073e+07	1.36368e+07	3.50394e+07	4.07663e+07	2.42754e+07	7.20405e+06	1.49614e+07	2.14098e+07	3.36207e+07	5.3041e+07	2.54906e+07	2.39915e+07	1.22997e+07	2.5184e+07	1.42392e+07	4.90082e+07	4.97266e+07	2.17611e+07	3.78183e+07	1.43663e+07
D6RGV5;D6R9C3		COX7A2	7	7	18	18	4.08328e+07	2.02396e+07	5.6064e+07	3.30075e+07	6.45794e+07	5.87121e+07	1.95101e+07	4.25815e+07	4.4718e+07	4.01028e+07	1.71038e+07	3.27308e+07	1.91604e+07	1.11096e+07	1.62272e+07	4.95024e+07	4.40016e+07	7.52139e+06	6.57968e+06	1.35286e+07	7.79153e+07	2.06744e+07	3.12082e+07	3.71187e+07	2.84927e+06
E7EPT4;P19404	NADH dehydrogenase [ubiquinone] flavoprotein 2, mitochondrial	NDUFV2	7	7	18	18	2.34874e+07	1.12748e+07	4.81556e+07	1.16164e+07	5.52228e+07	3.54463e+07	8.35679e+06	2.69747e+07	2.36802e+07	1.86782e+07	2.41878e+07	1.74197e+07	1.00833e+07	1.87668e+07	1.09284e+07	2.26811e+07	2.66379e+07	1.74698e+07	6.80057e+06	1.62148e+07	3.41002e+07	9.90594e+06	3.30215e+06	2.38437e+07	2.95038e+06
E9PH29;P30048	Thioredoxin-dependent peroxide reductase, mitochondrial	PRDX3	7	7	18	18	3.2437e+08	1.47721e+08	2.61951e+08	2.06196e+08	3.27099e+08	2.55536e+08	1.35422e+08	2.58596e+08	2.33722e+08	1.752e+08	1.1122e+08	3.01156e+08	1.49698e+08	1.30069e+08	4.10745e+08	2.97114e+08	3.80001e+08	1.0362e+08	1.48182e+08	1.89233e+08	2.09678e+08	3.57053e+08	2.50213e+08	1.01264e+08	1.39471e+08
E9PR30;P62861	40S ribosomal protein S30	FAU	7	7	18	18	3.88742e+07	4.39443e+07	3.00576e+07	4.76995e+07	2.88242e+07	4.19215e+07	3.12667e+07	4.98714e+07	5.67282e+07	2.75563e+07	3.86296e+07	1.99275e+07	2.60605e+07	2.80577e+07	4.84434e+07	4.55655e+07	5.00055e+07	1.62755e+07	2.66247e+07	1.79946e+07	2.85202e+07	3.65062e+07	2.11406e+07	4.83121e+07	3.92787e+07
F5H0B0;H0YC42			7	7	18	18	1.24444e+08	3.74403e+06	9.27097e+07	4.12948e+07	1.73029e+08	1.0258e+08	2.691e+07	9.74993e+07	1.11579e+08	4.22667e+07	3.45144e+07	2.99268e+06	5.68797e+06	2.17593e+07	5.6973e+07	8.488e+07	1.89287e+08	8.38869e+06	1.25205e+07	4.82443e+07	1.12845e+08	1.59105e+08	1.99302e+07	1.25752e+08	4.23934e+07
F5H7S3;B7Z596		TPM1	7	7	18	18	2.33912e+07	3.26975e+07	1.22313e+08	5.51087e+07	5.03412e+07	4.73424e+07	1.83721e+07	3.83002e+07	2.7724e+07	2.08306e+07	3.03926e+07	4.10748e+07	2.90624e+07	2.90463e+07	4.46137e+07	2.80117e+07	5.76611e+07	4.24748e+07	5.55576e+07	1.41269e+07	3.50213e+07	2.69292e+07	4.47221e+07	2.02722e+07	2.60758e+07
F8W7Q4;Q96A26	Protein FAM162A	FAM162A	7	7	18	18	9.47309e+06	1.49852e+07	2.6036e+07	1.91121e+07	3.75015e+07	4.86819e+07	1.59647e+07	4.05741e+07	3.56411e+07	1.5288e+07	1.68866e+07	9.35281e+06	1.33451e+07	9.85521e+06	1.44756e+07	2.45131e+07	3.08916e+07	3.77547e+06	5.70493e+06	2.156e+07	2.4253e+07	2.34634e+07	1.61894e+07	1.2017e+07	2.27651e+07
F8W914;Q9NQC3-2	Reticulon;Reticulon-4	RTN4	7	7	18	18	2.12337e+08	2.6119e+08	1.33722e+08	1.3552e+08	9.52635e+07	1.13099e+08	1.38136e+08	1.43516e+08	1.00033e+08	1.5915e+08	1.87516e+08	1.17287e+08	1.32967e+08	1.78507e+08	1.75082e+08	1.77895e+08	9.924e+07	1.74123e+08	2.26366e+08	8.92188e+07	6.77114e+07	1.13547e+08	1.87493e+08	1.29937e+08	1.02484e+08
G5E9E7;Q07157-2	Tight junction protein ZO-1	TJP1	7	7	18	18	1.03442e+06	1.8858e+07	1.30385e+07	2.61463e+07	1.40636e+07	7.73934e+06	2.5031e+07	7.20107e+06	6.00974e+06	1.64311e+07	428915	1.30323e+07	2.0209e+07	3.21266e+07	1.82399e+07	4.56909e+06	1.88929e+06	1.02585e+07	2.65259e+07	6.61538e+06	1.57284e+07	1.27474e+07	1.47156e+07	8.62542e+06	706514
H0Y614;P61960	Ubiquitin-fold modifier 1	UFM1	7	7	18	18	336930	2.64318e+06	1.01825e+07	1.07105e+07	1.15331e+07	1.35914e+07	4.62005e+06	4.11006e+06	3.50253e+06	2.03615e+06	1.33981e+07	2.99119e+06	2.27728e+06	1.13232e+07	1.1663e+07	9.10598e+06	9.44011e+06	1.45207e+06	4.09913e+06	5.32597e+06	1.02523e+07	8.45417e+06	2.9154e+06	4.74172e+06	8.81921e+06
J3KNB4;P49913	Cathelicidin antimicrobial peptide;Antibacterial protein FALL-39;Antibacterial protein LL-37	CAMP	7	7	18	18	6.75607e+06	3.97382e+07	3.78582e+06	3.82351e+07	1.57314e+07	1.05183e+07	6.60591e+07	1.82211e+07	5.34838e+07	4.23471e+06	3.43285e+07	1.77165e+06	1.15361e+08	3.69428e+07	1.19016e+07	6.87656e+06	4.94941e+07	3.52716e+07	3.78313e+06	1.60192e+08	212506	6.84788e+07	2.14913e+07	1.54104e+07	1.03212e+06
J3KQ48;Q9Y3E5	Peptidyl-tRNA hydrolase 2, mitochondrial	PTRH2	7	7	18	18	7.56109e+06	2.04353e+06	4.88976e+06	6.37757e+06	8.23067e+06	5.36995e+06	3.35333e+06	6.92308e+06	5.41001e+06	6.74498e+06	6.15083e+06	8.14971e+06	2.25838e+06	1.81995e+07	6.33716e+06	2.77826e+06	510030	3.22377e+06	5.22177e+06	4.32214e+06	4.18159e+06	6.1109e+06	1.36491e+06	2.36993e+06	3.16396e+06
J3KS15;Q14197	Peptidyl-tRNA hydrolase ICT1, mitochondrial	ICT1	7	7	18	18	3.03358e+06	2.32896e+06	3.30829e+06	485910	1.05944e+07	2.54692e+06	3.2355e+06	9.76771e+06	1.09594e+07	3.60522e+06	5.07342e+06	3.40074e+06	6.18997e+06	3.75281e+06	960262	2.05132e+06	7.18052e+06	3.07332e+06	4.17351e+06	6.25025e+06	5.57388e+06	8.33829e+06	2.22092e+06	4.72602e+06	3.39688e+06
M0QYN0;Q969H8	UPF0556 protein C19orf10	C19orf10	7	7	18	18	1.81891e+06	1.89936e+06	1.78166e+07	1.1523e+07	1.38136e+07	3.90199e+07	1.20022e+07	1.90335e+07	1.72769e+07	2.65734e+06	1.19855e+07	1.34949e+07	7.04262e+06	1.41345e+07	1.69824e+07	1.73655e+07	3.24215e+07	7.54447e+06	4.62495e+06	1.16039e+07	1.63235e+07	1.9059e+07	7.70992e+06	3.99792e+06	2.50588e+07
O00116;B8ZZ81	Alkyldihydroxyacetonephosphate synthase, peroxisomal	AGPS	7	7	18	18	964249	1.7681e+07	2.22018e+07	3.46502e+07	1.63074e+07	1.78393e+07	2.41959e+07	2.15241e+07	2.8473e+07	9.76437e+06	5.61271e+06	2.99226e+07	4.10666e+07	2.08103e+07	7.08537e+07	1.0691e+07	1.67758e+07	6.16103e+06	3.31132e+07	2.14035e+07	2.05019e+07	3.08451e+07	2.10389e+07	1.52544e+07	2.51658e+06
O00264;B7Z1L3	Membrane-associated progesterone receptor component 1	PGRMC1	7	7	18	18	8.57312e+07	1.63584e+08	7.25063e+07	7.22703e+07	5.55588e+07	7.50858e+07	1.06329e+07	1.24408e+08	8.0117e+07	8.07607e+07	5.5644e+07	4.20051e+07	7.29253e+07	4.01663e+07	1.11289e+08	1.09566e+08	8.55458e+07	2.34648e+07	8.84804e+07	2.69416e+07	2.90487e+07	8.18027e+07	1.03817e+08	4.92016e+07	9.42917e+07
O00461;F8W785	Golgi integral membrane protein 4	GOLIM4	7	7	18	18	4.43137e+07	6.8625e+07	2.03404e+07	2.45116e+07	1.3112e+07	2.35294e+07	3.16353e+06	1.51305e+07	1.08167e+07	1.07805e+07	7.02916e+06	1.65536e+07	4.52016e+06	2.11173e+07	2.18516e+07	8.65153e+06	1.84463e+07	739514	5.41599e+07	2.02159e+07	2.42433e+07	2.331e+07	2.53201e+07	5.31814e+06	2.83422e+06
O14828;O14828-2	Secretory carrier-associated membrane protein 3	SCAMP3	7	7	18	18	4.64304e+06	7.73335e+06	4.41652e+06	1.42539e+07	1.81297e+07	1.27737e+07	7.77064e+06	6.10581e+06	8.9739e+06	7.88523e+06	1.52677e+07	5.10033e+06	9.4831e+06	1.86061e+07	8.76028e+06	1.30151e+07	8.71435e+06	6.452e+06	9.89484e+06	1.98771e+07	1.53823e+07	1.6485e+07	1.75217e+07	6.88021e+06	6.84219e+06
Q5VV89;O14880	Microsomal glutathione S-transferase 3	MGST3	7	7	18	18	1.74356e+08	3.30066e+07	1.50885e+08	4.75754e+07	2.15546e+08	1.26346e+08	6.18661e+07	6.01369e+07	6.87305e+07	7.02005e+07	1.05472e+08	8.17175e+07	6.77763e+07	1.01214e+08	1.14072e+08	1.62815e+08	1.51805e+08	9.44153e+07	5.90628e+07	9.86975e+07	1.71064e+08	1.46696e+08	8.71728e+07	5.71021e+07	7.5506e+07
O15254;O15254-2	Peroxisomal acyl-coenzyme A oxidase 3	ACOX3	7	7	18	18	6.81545e+07	5.02599e+07	7.48705e+07	8.80913e+07	6.72157e+07	9.38171e+07	1.56886e+08	2.70564e+07	3.27424e+07	1.83387e+07	4.67901e+07	3.81069e+07	4.61019e+07	5.37261e+07	6.43798e+07	6.00621e+07	6.33685e+07	4.86899e+07	8.19413e+07	5.13658e+07	4.08281e+07	3.60316e+07	5.84996e+07	5.45878e+07	1.58996e+07
O15400-2;O15400	Syntaxin-7	STX7	7	7	18	18	6.02516e+06	1.60303e+07	1.46398e+07	2.86497e+07	3.14164e+07	1.29291e+07	9.35199e+06	9.11911e+06	2.13491e+07	1.20264e+07	2.75215e+07	6.513e+06	7.44256e+06	1.72359e+07	1.19178e+07	2.32802e+07	1.65492e+07	1.1865e+07	9.61348e+06	1.68045e+07	1.18477e+07	2.2941e+07	1.06218e+07	1.73875e+06	1.92533e+07
O43172-2;O43172	U4/U6 small nuclear ribonucleoprotein Prp4	PRPF4	7	7	18	18	1.67025e+06	1.99745e+06	7.42107e+06	1.32834e+07	8.51567e+06	5.21079e+06	5.36767e+06	1.10869e+07	1.70561e+07	5.16393e+06	1.36669e+06	2.84495e+07	1.16305e+07	2.74066e+07	1.58148e+07	2.73052e+07	5.53681e+06	5.30871e+06	9.38682e+06	1.8176e+07	1.2631e+07	8.8e+06	1.58574e+07	6.86246e+06	278077
O43290;E9PQI8	U4/U6.U5 tri-snRNP-associated protein 1	SART1	7	7	18	18	1.02645e+07	6.86115e+06	1.75533e+07	1.83002e+07	1.84627e+07	6.46273e+06	5.20924e+06	1.172e+07	7.73289e+06	1.9138e+07	1.88089e+07	2.4857e+07	1.96006e+07	2.58221e+07	2.63018e+07	1.11256e+07	8.26954e+06	9.44085e+06	2.50211e+07	1.58193e+07	1.2706e+07	7.89842e+06	2.24243e+07	2.41106e+07	1.36534e+06
O43681;K7ERW9	ATPase ASNA1	ASNA1	7	7	18	18	1.16413e+07	1.98949e+07	2.4795e+07	3.52029e+07	3.00861e+07	2.41708e+07	2.02711e+07	2.33222e+07	1.9551e+07	1.21896e+07	2.30147e+07	1.85184e+07	1.6121e+07	3.052e+07	1.7739e+07	4.10195e+07	2.55137e+07	1.71517e+07	1.60376e+07	1.60852e+07	2.01455e+07	2.62013e+07	1.93088e+07	2.80491e+07	1.39933e+07
O43815-2;O43815	Striatin	STRN	7	7	18	18	4.11977e+06	7.93067e+06	7.89316e+06	5.60266e+06	8.35777e+06	9.86226e+06	3.81733e+06	5.92814e+06	2.14985e+06	2.18882e+07	2.0492e+06	1.37096e+07	4.77828e+06	9.53949e+06	6.36487e+06	5.32231e+06	4.63371e+06	2.19817e+06	7.50845e+06	1.10814e+06	4.06649e+06	5.00476e+06	5.31979e+06	2.36725e+06	848126
O60547;O60547-2	GDP-mannose 4,6 dehydratase	GMDS	7	7	18	18	6.22997e+07	2.15643e+07	3.0803e+08	7.01182e+07	1.83109e+08	3.39487e+08	6.3078e+07	1.79212e+08	2.25369e+08	1.5408e+07	1.36882e+07	5.58059e+07	5.17379e+07	8.36603e+07	3.57012e+07	5.87019e+07	1.75632e+08	6.15642e+06	3.78363e+07	5.20425e+07	5.87375e+08	2.61345e+08	6.4883e+07	1.14617e+08	1.19894e+08
O60749;D6RC15	Sorting nexin-2	SNX2	7	7	18	18	5.06607e+07	5.85465e+07	3.77022e+07	4.5185e+07	4.75258e+07	7.0579e+07	2.14375e+07	6.46673e+07	7.17679e+07	5.86221e+07	7.54901e+07	5.46909e+07	5.00959e+07	7.03354e+07	5.63572e+07	6.96715e+07	4.20822e+07	7.11017e+07	5.08671e+07	6.3953e+07	4.23902e+07	5.30342e+07	6.38813e+07	3.38177e+07	4.81935e+07
O60869-2;O60869	Endothelial differentiation-related factor 1	EDF1	7	7	18	18	3.19009e+06	8.9366e+06	6.30932e+06	1.5474e+07	6.95087e+06	5.63015e+06	1.28104e+06	1.52051e+07	1.6987e+07	4.0653e+06	1.95236e+07	7.09739e+06	1.48017e+07	7.55689e+06	1.55799e+07	1.16337e+07	1.59826e+07	6.20174e+06	6.92823e+06	5.37799e+06	6.2643e+06	1.11443e+07	7.3456e+06	2.10181e+07	1.02559e+07
O75663;O75663-2	TIP41-like protein	TIPRL	7	7	18	18	1.04039e+06	1.87031e+06	2.39072e+06	5.69304e+06	1.8707e+06	3.94332e+06	269239	2.89152e+06	959573	866019	985210	1.60499e+06	2.30929e+06	891822	2.25347e+06	7.07375e+06	5.33568e+06	2.56079e+06	1.08607e+06	5.63926e+06	1.13746e+06	3.07959e+06	2.43772e+06	4.47461e+06	2.19863e+06
O75964;E9PN17	ATP synthase subunit g, mitochondrial	ATP5L	7	7	18	18	3.57996e+07	6.6266e+06	6.50136e+07	6.16908e+07	6.37973e+07	8.20325e+07	9.03718e+06	1.47396e+08	1.34451e+08	4.76985e+07	4.93364e+07	3.85497e+07	2.80844e+07	3.81929e+07	2.15664e+07	3.31609e+07	7.06257e+07	2.34372e+07	2.38254e+07	2.59551e+07	5.91371e+07	5.18475e+07	1.37696e+07	4.66619e+07	5.09582e+07
O76024;H0Y9G5	Wolframin	WFS1	7	7	18	18	1.70174e+06	2.10674e+06	7.2902e+06	1.07758e+07	1.13918e+07	2.82671e+06	2.50573e+07	1.88105e+06	887521	2.28343e+07	6.84596e+06	2.41337e+06	8.14851e+06	4.47724e+06	5.60023e+06	6.20872e+06	622048	4.63613e+06	4.86732e+06	7.90107e+06	3.48309e+06	2.27308e+07	3.90389e+07	6.11618e+06	515061
O94776;Q68DB1	Metastasis-associated protein MTA2	MTA2	7	7	18	18	1.19098e+07	1.88833e+07	2.02729e+07	5.18887e+07	2.06594e+07	2.3568e+07	1.63266e+07	2.91266e+07	2.70638e+07	4.54601e+07	4.21579e+07	3.90553e+07	4.11989e+07	4.07381e+07	2.91683e+07	2.78785e+07	2.43464e+07	1.70942e+07	2.66775e+07	4.45105e+07	1.86951e+07	3.09672e+07	5.70716e+07	4.74751e+07	4.47319e+06
O94886;Q2HIZ8	CSC1-like protein 1	TMEM63A	7	7	18	18	345385	1.42708e+07	1.19761e+07	1.25755e+07	2.06325e+07	2.79388e+06	1.1147e+07	9.65643e+06	4.41708e+06	1.16646e+07	4.89535e+06	2.11805e+07	9.69509e+06	7.66789e+06	9.2457e+06	1.0285e+07	756244	8.51421e+06	1.17312e+07	1.78241e+07	3.27541e+07	2.13535e+07	1.00726e+07	7.67599e+06	1.26215e+07
O95373;E9PLJ0	Importin-7	IPO7	7	7	18	18	5.77655e+07	1.94588e+07	6.26406e+07	9.90305e+07	3.29907e+07	2.88863e+07	3.46107e+07	3.08708e+07	5.62503e+07	4.34391e+07	1.14917e+07	5.88765e+07	7.98689e+07	7.56096e+07	9.52865e+07	5.82586e+07	4.22688e+07	3.4773e+07	4.92653e+07	2.16528e+08	1.05937e+08	9.49482e+07	6.24592e+07	1.054e+08	2.84901e+07
R4GMU1;O95479	GDH/6PGL endoplasmic bifunctional protein;Glucose 1-dehydrogenase;6-phosphogluconolactonase	H6PD	7	7	18	18	3.02024e+07	1.88494e+07	4.46486e+07	1.47285e+07	3.03282e+07	3.83375e+07	2.46822e+07	1.00985e+07	8.40828e+06	3.40687e+07	1.94427e+07	4.29869e+07	8.0615e+07	3.98655e+07	2.87552e+07	3.90614e+07	1.00756e+07	4.44907e+07	3.4616e+07	5.8522e+06	3.45408e+07	1.4592e+07	4.98632e+07	1.29583e+06	3.82826e+06
O95747;C9JIG9	Serine/threonine-protein kinase OSR1	OXSR1	7	7	18	18	1.04501e+07	1.20175e+07	1.94789e+07	4.35118e+07	3.1902e+07	1.56579e+07	1.89871e+07	5.84747e+06	9.96625e+06	8.78982e+06	6.15515e+06	1.30217e+07	1.31807e+07	2.30449e+07	3.11081e+07	2.24854e+07	1.67234e+07	2.69818e+07	1.00762e+07	1.91049e+07	3.97299e+07	3.70302e+07	1.79821e+07	9.56467e+06	1.25707e+07
P00441;H7BYH4	Superoxide dismutase [Cu-Zn]	SOD1	7	7	18	18	2.60934e+06	7.85279e+06	6.54318e+07	3.62674e+07	6.78896e+07	8.38055e+07	610577	3.65581e+07	6.65637e+07	2.05477e+07	8.28012e+06	2.53973e+07	3.22797e+07	3.61928e+07	1.31829e+07	6.26642e+07	1.18574e+08	6.84812e+06	4.18711e+06	3.50931e+07	7.48944e+07	2.1614e+07	5.70161e+06	8.08406e+06	1.51713e+08
P00505;E7ERW2	Aspartate aminotransferase, mitochondrial	GOT2	7	7	18	18	6.83775e+08	3.68183e+08	4.9546e+08	3.25651e+08	4.17239e+08	4.60557e+08	1.7702e+08	4.25888e+08	4.05696e+08	5.06919e+08	1.37681e+08	4.1716e+08	4.13011e+08	3.74019e+08	5.87351e+08	2.56776e+08	3.58685e+08	1.6926e+08	2.58993e+08	4.34353e+08	4.34144e+08	4.10945e+08	3.10271e+08	2.80467e+08	3.06884e+08
P01623;P01620	Ig kappa chain V-III region WOL;Ig kappa chain V-III region SIE		7	7	18	18	3.92359e+06	5.75291e+06	3.43776e+07	2.48952e+07	2.58005e+07	2.93913e+07	5.36659e+06	1.16518e+07	1.53833e+07	1.38805e+07	9.67013e+06	1.35299e+07	9.00283e+06	2.08889e+07	9.08695e+06	3.65012e+07	1.63912e+07	1.34453e+07	2.81176e+07	6.67393e+06	4.10402e+07	1.26419e+07	3.92861e+06	9.80035e+06	3.95045e+07
P01766;P01777	Ig heavy chain V-III region BRO;Ig heavy chain V-III region TEI		7	7	18	18	6.41504e+06	9.36787e+06	8.19234e+07	6.65495e+07	2.77512e+07	4.29758e+07	9.7851e+06	2.32615e+07	4.79891e+07	3.61702e+07	2.94898e+07	5.18852e+07	2.78471e+07	2.38404e+07	1.38957e+07	2.39625e+07	4.98862e+07	2.95132e+07	5.59376e+07	1.14917e+07	5.07346e+07	1.79602e+07	2.27398e+07	9.30826e+06	5.21514e+07
P01871;P01871-2	Ig mu chain C region	IGHM	7	7	18	18	3.68342e+07	3.81396e+07	7.35588e+08	1.62513e+08	7.28357e+07	2.56455e+08	6.47597e+07	6.17045e+07	6.99284e+07	2.04535e+08	6.79105e+07	2.64133e+08	7.11353e+07	1.25302e+08	8.07339e+07	1.67972e+07	9.17651e+07	5.24219e+07	5.06711e+07	2.82612e+07	1.93115e+08	1.33302e+08	1.55615e+08	4.00752e+07	2.82237e+08
P02462;P02462-2	Collagen alpha-1(IV) chain;Arresten	COL4A1	7	7	18	18	5.73386e+07	8.56074e+07	3.22211e+07	1.31577e+08	8.16157e+07	1.15158e+08	9.36131e+07	5.34278e+07	2.57882e+07	3.3906e+07	4.94005e+07	8.23274e+07	1.28059e+08	3.87951e+07	8.78438e+07	3.92863e+07	6.29017e+07	2.15349e+08	1.18739e+08	4.22247e+07	1.25401e+07	6.23203e+07	1.45703e+08	6.03921e+07	8.54759e+07
P02647;F8W696	Apolipoprotein A-I;Proapolipoprotein A-I;Truncated apolipoprotein A-I	APOA1	7	7	18	18	6.98999e+07	4.37265e+07	1.41788e+08	1.22961e+08	9.15407e+07	1.49823e+08	7.94287e+07	9.46221e+07	1.75301e+08	1.55193e+08	2.15576e+08	4.06693e+08	1.55217e+08	1.58994e+08	1.51751e+08	1.3144e+08	5.38942e+08	1.63021e+08	1.5742e+08	7.05435e+07	4.34076e+08	7.51294e+07	5.74529e+07	1.9282e+08	1.76038e+09
P02671-2;P02671	Fibrinogen alpha chain;Fibrinopeptide A;Fibrinogen alpha chain	FGA	7	7	18	18	4.9041e+08	3.50045e+08	4.88189e+08	1.88597e+09	2.45155e+08	1.09723e+09	5.45517e+09	1.25314e+09	5.50367e+08	1.50457e+09	2.34457e+09	2.5529e+09	2.57539e+09	4.35357e+08	4.28045e+08	1.48761e+08	1.09999e+09	2.08607e+09	6.82554e+08	5.53906e+08	2.715e+08	1.78255e+09	1.48198e+09	1.91097e+09	6.32767e+08
P02675;D6REL8	Fibrinogen beta chain;Fibrinopeptide B;Fibrinogen beta chain	FGB	7	7	18	18	4.65673e+08	2.7133e+08	3.72748e+08	2.31671e+09	1.94922e+08	9.66494e+08	5.1857e+09	1.08444e+09	5.13361e+08	1.77937e+09	2.57308e+09	3.08351e+09	2.02036e+09	3.95454e+08	5.44605e+08	1.83324e+08	1.59422e+09	1.99456e+09	7.81036e+08	6.4526e+08	1.86675e+08	1.9066e+09	1.73339e+09	1.66177e+09	1.12843e+09
P04004;H0YJW9	Vitronectin;Vitronectin V65 subunit;Vitronectin V10 subunit;Somatomedin-B	VTN	7	7	18	18	9.46279e+07	2.25999e+07	2.11942e+07	1.47286e+08	4.04939e+07	4.15886e+07	2.90205e+08	8.44359e+07	3.44464e+07	4.00686e+08	1.78854e+08	1.5698e+08	2.524e+08	5.19153e+07	9.56995e+07	1.01488e+08	2.7934e+08	1.07888e+08	3.20859e+07	8.53931e+07	1.87585e+07	3.59766e+07	1.22439e+08	4.33822e+07	1.3856e+08
P04114;A8MUN2	Apolipoprotein B-100;Apolipoprotein B-48	APOB	7	7	18	18	1.35384e+07	2.10233e+07	1.05506e+08	6.67782e+07	3.2597e+07	5.08861e+07	7.36349e+07	1.94818e+07	3.21119e+07	3.48353e+07	6.51214e+07	2.19006e+08	2.13302e+08	1.02535e+08	3.98446e+07	5.62766e+06	7.13751e+07	5.30399e+07	4.86464e+07	7.3824e+07	1.02223e+08	4.23436e+07	2.5749e+07	3.94501e+07	1.54699e+08
P04181;P04181-2	Ornithine aminotransferase, mitochondrial;Ornithine aminotransferase, hepatic form;Ornithine aminotransferase, renal form	OAT	7	7	18	18	1.7501e+07	1.63074e+07	2.2358e+07	1.35515e+07	5.75639e+07	4.93697e+07	9.37986e+07	1.18438e+08	1.11589e+08	1.58245e+07	5.46315e+06	1.91995e+07	1.22785e+08	1.98553e+07	4.85299e+07	3.21932e+07	1.85497e+07	1.17354e+07	5.86947e+07	1.7726e+08	2.01303e+06	3.03353e+08	2.07987e+08	2.15496e+07	1.93762e+07
P04275;Q8TCE8	von Willebrand factor;von Willebrand antigen 2	VWF	7	7	18	18	1.49203e+07	4.29948e+07	2.62445e+07	2.33824e+07	3.19973e+07	2.72289e+07	6.86999e+06	2.41805e+07	1.37329e+07	1.43367e+07	6.40936e+06	5.60028e+07	7.11594e+07	9.07325e+06	7.23834e+06	1.76007e+07	3.49913e+07	1.05705e+08	8.71208e+06	8.71329e+06	3.78298e+06	5.40725e+06	6.70587e+07	8.50232e+06	1.03615e+07
P04406;E7EUT5	Glyceraldehyde-3-phosphate dehydrogenase	GAPDH	7	7	18	18	4.47505e+09	6.63715e+09	6.71745e+09	7.75893e+09	7.31295e+09	6.6217e+09	8.45083e+09	5.46496e+09	5.76443e+09	6.21778e+09	5.07826e+09	4.20748e+09	5.75021e+09	8.34083e+09	6.17487e+09	7.08299e+09	6.07971e+09	4.07787e+09	4.51944e+09	9.75986e+09	7.15859e+09	7.48747e+09	7.38992e+09	7.18658e+09	3.80237e+09
P04792;C9J3N8	Heat shock protein beta-1	HSPB1	7	7	18	18	1.12158e+09	5.69295e+08	3.34576e+08	3.67943e+08	3.51295e+08	2.59024e+08	3.1259e+08	7.37537e+08	6.05085e+08	5.56867e+08	4.78846e+08	3.39414e+08	3.16045e+08	4.42248e+08	5.55524e+08	7.25038e+08	9.9111e+08	5.62232e+08	5.99731e+08	8.10862e+08	8.55007e+07	4.68271e+08	4.73059e+08	2.69608e+08	4.48401e+08
P05387;H0YDD8	60S acidic ribosomal protein P2	RPLP2	7	7	18	18	7.79273e+07	7.74596e+07	1.32559e+08	1.14201e+08	1.40068e+08	1.49258e+08	4.05958e+07	8.88225e+07	7.26659e+07	5.18835e+07	1.05914e+08	1.30181e+08	9.85697e+07	1.25826e+08	1.65097e+08	1.57526e+08	1.5222e+08	4.6034e+07	8.64809e+07	5.58274e+07	1.47183e+08	1.31789e+08	1.11101e+08	1.55897e+08	1.17643e+08
P05783;F8VZY9	Keratin, type I cytoskeletal 18	KRT18	7	7	18	18	5.88223e+09	5.26437e+09	3.78578e+09	9.30255e+09	6.75106e+09	4.52684e+09	1.7992e+10	3.88711e+09	3.06882e+09	4.64126e+09	6.98036e+09	5.93012e+09	5.12187e+09	7.16957e+09	2.95398e+09	1.46288e+09	4.99011e+09	2.77428e+09	3.98321e+09	7.56086e+09	7.16852e+09	4.28076e+09	4.7894e+09	7.91248e+09	2.57469e+09
P06396-2;Q5T0I0	Gelsolin	GSN	7	7	18	18	1.54513e+07	1.04241e+07	1.22084e+07	1.30881e+07	1.1384e+07	3.53526e+07	2.0362e+07	2.29143e+07	2.52086e+07	1.69079e+07	1.63125e+07	1.19749e+07	1.20951e+07	9.22163e+06	8.21977e+06	1.27372e+07	1.16491e+07	2.58493e+07	2.09637e+07	9.7171e+06	1.43727e+07	1.76203e+07	2.29603e+07	1.56343e+07	1.59549e+07
P06400;Q92728	Retinoblastoma-associated protein	RB1	7	7	18	18	6.37011e+06	1.27393e+06	671380	4.17889e+07	2.14498e+06	2.0276e+06	1.92079e+07	4.1767e+06	3.10159e+06	3.60693e+06	4.63075e+06	5.56731e+06	9.25159e+06	9.50618e+06	1.5932e+07	3.32075e+06	3.01381e+06	2.21926e+06	2.22074e+06	981250	2.5349e+06	1.12044e+06	4.6022e+06	8.50019e+06	780054
R4GN98;P06703	Protein S100;Protein S100-A6	S100A6	7	7	18	18	3.22484e+08	2.08892e+08	5.23731e+08	3.41374e+08	1.39195e+08	2.22604e+08	2.35112e+08	3.86592e+08	2.52326e+08	1.84006e+08	3.85582e+08	1.41651e+08	1.08441e+08	3.42967e+07	1.12601e+08	1.27806e+08	3.59468e+08	7.0394e+07	1.16295e+08	1.39392e+08	1.49002e+08	1.78267e+08	1.26105e+08	2.88548e+08	4.67674e+08
P06737-2;P06737	Glycogen phosphorylase, liver form	PYGL	7	7	18	18	5.83748e+07	1.61416e+07	4.39381e+07	4.99556e+07	1.04162e+07	8.40585e+07	3.22468e+07	1.02878e+07	5.42651e+07	2.62247e+06	1.33037e+07	8.60683e+06	8.58712e+07	2.44384e+07	3.06717e+07	2.65875e+07	3.0758e+07	6.48342e+07	3.38528e+07	8.84169e+07	9.80729e+06	2.61644e+07	1.87352e+07	3.0173e+06	1.73715e+06
P07203;P07203-2	Glutathione peroxidase 1	GPX1	7	7	18	18	3.65518e+07	4.42249e+07	1.96193e+07	5.65806e+07	3.29663e+07	3.13447e+07	1.62767e+07	7.14803e+07	3.75543e+07	3.43998e+07	1.43634e+07	2.51726e+07	4.21484e+07	3.1475e+07	3.04076e+07	4.0984e+07	3.45141e+07	1.8853e+07	1.64376e+07	3.02793e+07	3.78954e+07	4.41324e+07	3.05255e+07	1.70975e+07	5.05815e+07
P07305;P07305-2	Histone H1.0;Histone H1.0, N-terminally processed	H1F0	7	7	18	18	9.21014e+07	5.75702e+07	8.19243e+07	2.19834e+07	9.62705e+07	7.55789e+07	1.05071e+08	6.87906e+07	4.94347e+07	1.27347e+08	1.42785e+08	9.60145e+07	8.83645e+07	5.05351e+07	6.14183e+07	7.34505e+07	6.47903e+07	2.16854e+08	1.68403e+08	5.59501e+07	1.22059e+08	5.65678e+07	1.00398e+08	2.25681e+07	1.87284e+08
P07954-2;P07954	Fumarate hydratase, mitochondrial	FH	7	7	18	18	4.50124e+07	6.84949e+07	1.71853e+08	9.60768e+07	1.96857e+08	1.82133e+08	3.20831e+07	1.46654e+08	1.51247e+08	4.33706e+07	3.5704e+07	5.96487e+07	7.11355e+07	1.03351e+08	8.92927e+07	1.41687e+08	1.55033e+08	5.29478e+07	9.23655e+07	2.10284e+08	1.9578e+08	9.55707e+07	1.0302e+08	5.28923e+07	8.08573e+07
P08240;P08240-2	Signal recognition particle receptor subunit alpha	SRPR	7	7	18	18	2.35849e+06	3.62693e+06	1.81586e+07	1.41566e+07	1.72518e+07	4.25132e+07	1.97144e+07	1.14719e+07	1.73849e+07	4.02539e+06	2.45272e+06	8.68288e+06	2.18861e+07	2.60793e+07	2.29915e+07	3.08883e+07	1.28972e+07	8.0554e+06	1.23351e+07	1.1605e+07	2.07464e+07	2.88626e+07	3.14586e+07	4.18526e+06	7.35295e+06
P08571;D6RFL4	Monocyte differentiation antigen CD14;Monocyte differentiation antigen CD14, urinary form;Monocyte differentiation antigen CD14, membrane-bound form	CD14	7	7	18	18	868822	5.12013e+06	6.02045e+06	7.41905e+06	1.0618e+07	2.34469e+06	9.0098e+06	6.84848e+06	1.79949e+07	4.57976e+06	1.71972e+07	3.69877e+07	1.51069e+07	6.53596e+07	4.5052e+06	1.55257e+07	1.16011e+07	2.0193e+07	1.25542e+07	6.14376e+06	1.87216e+07	8.15113e+06	4.31933e+06	2.59466e+06	2.91529e+06
P08572;A2A352	Collagen alpha-2(IV) chain;Canstatin	COL4A2	7	7	18	18	4.28574e+07	5.81117e+07	2.56303e+07	9.36122e+07	9.4185e+07	1.10382e+08	1.03277e+08	4.88761e+07	1.68162e+07	1.99875e+07	9.15467e+07	7.37311e+07	1.39542e+08	4.44412e+07	6.11436e+07	3.45094e+07	3.67634e+07	3.68988e+08	8.71371e+07	3.90182e+07	1.21244e+07	3.66367e+07	1.12432e+08	7.77371e+07	8.0373e+07
P09211;A8MX94	Glutathione S-transferase P	GSTP1	7	7	18	18	6.26915e+08	4.21189e+08	7.91089e+08	8.30877e+08	1.23807e+09	8.28388e+08	6.05142e+08	6.65402e+08	9.75376e+08	7.67936e+08	7.63801e+08	5.42345e+08	1.15515e+09	6.39973e+08	9.58073e+08	1.02137e+09	1.29354e+09	5.63196e+08	1.0076e+09	5.29098e+08	1.32159e+09	9.9627e+08	5.53503e+08	1.64196e+09	8.77724e+08
P09382;F8WEI7	Galectin-1	LGALS1	7	7	18	18	2.94575e+08	1.75953e+08	5.57193e+07	3.13185e+08	7.72687e+07	1.90578e+08	2.07461e+08	2.9608e+08	2.23169e+08	2.17985e+08	2.91336e+08	4.06996e+08	2.4117e+08	2.42834e+08	4.07284e+08	2.99075e+08	3.47477e+08	2.59884e+08	2.56653e+08	9.45388e+07	9.18882e+07	8.04957e+07	1.96755e+08	1.23994e+08	2.3552e+08
P09525;Q6P452	Annexin A4;Annexin	ANXA4	7	7	18	18	1.24114e+09	5.94323e+08	1.1167e+09	6.84869e+08	7.1391e+08	6.5222e+08	9.2805e+08	9.21472e+08	7.50592e+08	6.27575e+08	5.59242e+08	5.69823e+08	7.70365e+08	9.0401e+08	7.13305e+08	7.15372e+08	9.91526e+08	3.32609e+08	1.11121e+09	1.43172e+09	8.60215e+08	9.39542e+08	5.24827e+08	8.41879e+08	7.01488e+08
P09601;B1AHA8	Heme oxygenase 1	HMOX1	7	7	18	18	3.13592e+06	1.81867e+06	3.30604e+06	9.88165e+06	7.62064e+06	7.86154e+06	9.49647e+06	2.00272e+07	1.00689e+07	2.6841e+06	9.29976e+06	2.3641e+06	3.34738e+06	5.37348e+06	2.22444e+06	993685	4.92155e+06	1.5648e+07	3.2502e+06	1.45086e+07	900228	2.87028e+06	1.86382e+07	1.63192e+07	1.38944e+06
P09668;E9PKT6	Pro-cathepsin H;Cathepsin H mini chain;Cathepsin H;Cathepsin H heavy chain;Cathepsin H light chain	CTSH	7	7	18	18	6.88528e+06	1.63761e+06	1.5188e+06	4.11106e+06	4.51304e+06	6.54253e+06	451962	3.33111e+07	2.79451e+07	3.01073e+06	1.115e+06	4.80175e+06	3.57808e+06	9.79457e+06	1.1754e+07	9.29042e+06	1.54454e+07	8.54229e+06	9.37759e+06	3.23197e+06	937763	1.80208e+06	2.21468e+06	4.53138e+06	4.21949e+06
P0C0L5;F5GXS0	Complement C4-B;Complement C4 beta chain;Complement C4-B alpha chain;C4a anaphylatoxin;C4b-B;C4d-B;Complement C4 gamma chain	C4B	7	7	18	18	3.35424e+07	4.09312e+07	1.83936e+08	3.30655e+08	4.29614e+07	1.43149e+08	3.6327e+07	4.72743e+07	6.10185e+07	1.06091e+08	1.17107e+08	5.15129e+08	3.51858e+08	2.68685e+08	1.04028e+08	9.18327e+07	5.48093e+08	1.35749e+08	5.91685e+07	7.4884e+07	1.02569e+08	8.97758e+07	1.14168e+08	8.17425e+07	3.92614e+08
P10599;P10599-2	Thioredoxin	TXN	7	7	18	18	2.09369e+08	9.68509e+07	1.30521e+08	1.72618e+08	2.30931e+08	2.02205e+08	1.03866e+08	7.46353e+07	9.64046e+07	8.35043e+07	1.07999e+08	8.41522e+07	9.29032e+07	1.01286e+08	2.22775e+08	1.22798e+08	2.67674e+08	7.05846e+07	8.28736e+07	2.27122e+08	2.90977e+08	2.46311e+08	2.18355e+08	2.60672e+08	1.97627e+08
P10768;H7BZT7	S-formylglutathione hydrolase	ESD	7	7	18	18	2.59456e+07	5.53631e+07	7.35869e+07	6.32007e+07	6.71426e+07	7.19967e+07	5.94032e+07	8.07162e+07	7.36216e+07	7.04065e+07	2.76679e+07	6.30275e+07	6.56529e+07	1.18218e+08	1.20021e+08	7.58236e+07	5.10975e+07	5.55037e+07	4.86084e+07	7.04846e+07	9.66986e+07	8.29008e+07	6.16495e+07	8.10915e+07	6.441e+07
P11166;C9JIM8	Solute carrier family 2, facilitated glucose transporter member 1	SLC2A1	7	7	18	18	2.80665e+07	1.90694e+07	1.51039e+07	1.09585e+07	3.34776e+07	3.50406e+06	3.08425e+08	7.29079e+06	7.16193e+06	9.33884e+07	1.83239e+08	1.06567e+07	5.12328e+07	1.7405e+07	7.68572e+07	1.78196e+07	4.23646e+06	2.53026e+06	1.71486e+07	8.07932e+06	9.95737e+06	1.49287e+07	1.38758e+07	1.3886e+08	1.68587e+07
P11216;H0Y4Z6	Glycogen phosphorylase, brain form	PYGB	7	7	18	18	4.98619e+08	2.11907e+08	8.11584e+08	1.84994e+08	1.02674e+09	5.89928e+08	8.31931e+07	5.5658e+07	7.75438e+07	1.63358e+08	6.0489e+07	6.94542e+07	1.24101e+08	2.69023e+08	2.31543e+08	9.53363e+07	2.34045e+08	1.44944e+08	2.19926e+08	6.2755e+08	3.33118e+08	5.68896e+08	7.46962e+08	7.84146e+07	4.87591e+08
P11233;H7C3P7	Ras-related protein Ral-A	RALA	7	7	18	18	3.31575e+07	8.79189e+06	1.50979e+07	2.07124e+07	1.89467e+07	1.92455e+07	9.67022e+06	2.31553e+07	1.48286e+07	8.65704e+06	1.94294e+07	1.9004e+07	1.4311e+07	3.26887e+07	3.42605e+07	2.78486e+07	1.53959e+07	4.0684e+06	1.53435e+07	1.30368e+07	1.93244e+07	2.9138e+07	1.85929e+07	1.59401e+07	1.35526e+07
P11279;B4DWL3	Lysosome-associated membrane glycoprotein 1	LAMP1	7	7	18	18	5.99713e+07	9.99717e+07	8.36153e+07	6.58042e+07	6.87201e+07	5.07146e+07	2.60125e+08	7.99728e+07	9.00374e+07	1.64222e+08	1.04775e+08	7.79362e+07	1.05221e+08	1.62224e+08	7.85772e+07	7.98498e+07	1.32812e+08	1.01532e+08	3.21285e+07	6.56234e+07	8.90734e+07	4.42943e+07	6.219e+07	2.03017e+08	3.71907e+07
P12236;I7HJJ0	ADP/ATP translocase 3;ADP/ATP translocase 3, N-terminally processed	SLC25A6	7	7	18	18	8.19571e+07	8.70845e+07	7.51e+07	1.5713e+08	9.19773e+07	1.2268e+08	4.60736e+07	1.28076e+08	1.13363e+08	6.88034e+07	5.46358e+07	9.27365e+07	8.79205e+07	6.98111e+07	1.03498e+08	1.09497e+08	2.33348e+08	6.58634e+07	1.03075e+08	1.47389e+08	1.56665e+08	1.46406e+08	1.09453e+08	7.21184e+07	6.38593e+07
P12270;Q5SWX9	Nucleoprotein TPR	TPR	7	7	18	18	2.16973e+07	3.1628e+06	9.00882e+06	3.42102e+07	5.02219e+07	5.95288e+07	9.77863e+07	3.25659e+07	4.32529e+07	2.62568e+07	9.29096e+07	6.29695e+07	1.22672e+08	8.95639e+07	4.32205e+07	1.31687e+07	1.24072e+07	9.17353e+07	1.44218e+08	1.15544e+08	1.19359e+08	4.12497e+07	3.23449e+07	1.31648e+08	1.34906e+07
P13667;C9JMN9	Protein disulfide-isomerase A4	PDIA4	7	7	18	18	4.94174e+08	4.10341e+08	1.30488e+09	8.65834e+08	5.93316e+08	9.05979e+08	2.36104e+08	2.64078e+08	3.93496e+08	3.65206e+08	5.35304e+08	3.37455e+08	4.82702e+08	4.36822e+08	6.19502e+08	4.39948e+08	6.19194e+08	3.24965e+08	6.83168e+08	3.09237e+08	8.1814e+08	8.84969e+08	5.71213e+08	7.51582e+08	4.33678e+08
P14543;P14543-2	Nidogen-1	NID1	7	7	18	18	3.8982e+07	6.54601e+07	3.8546e+07	8.01976e+07	6.85268e+07	1.70843e+08	6.60017e+07	4.80313e+07	1.69374e+07	2.27596e+07	4.46864e+07	1.00495e+08	1.69589e+08	8.7095e+07	6.6137e+07	8.73823e+07	6.20127e+07	2.36065e+08	9.87338e+07	2.6512e+07	7.30117e+06	4.25386e+07	1.30929e+08	4.02258e+07	3.8004e+07
P14550;Q5T621	Alcohol dehydrogenase [NADP(+)]	AKR1A1	7	7	18	18	9.41863e+07	4.35268e+07	2.19478e+08	2.06908e+08	2.85874e+08	2.23081e+08	6.86584e+07	2.13811e+08	2.52681e+08	1.03492e+08	6.92582e+07	1.07098e+08	1.7829e+08	1.12261e+08	1.08185e+08	1.7891e+08	2.40014e+08	1.15495e+08	1.25133e+08	1.00739e+08	2.96187e+08	2.32398e+08	5.78004e+07	8.42298e+07	1.25106e+08
P14618;P14618-3	Pyruvate kinase PKM	PKM	7	7	18	18	2.96113e+09	4.56251e+09	3.03053e+09	4.59426e+09	3.23239e+09	2.31694e+09	3.8883e+09	2.34955e+09	2.91459e+09	3.0089e+09	2.87501e+09	2.29945e+09	2.73298e+09	3.10242e+09	2.54841e+09	3.14864e+09	3.10601e+09	2.05789e+09	3.30311e+09	3.6275e+09	2.41734e+09	4.08997e+09	3.4867e+09	3.96978e+09	1.28964e+09
P14854;K7EQD3	Cytochrome c oxidase subunit 6B1	COX6B1	7	7	18	18	1.28667e+07	4.49179e+06	4.0749e+07	1.5033e+07	3.70629e+07	3.10378e+07	8.75644e+06	3.99616e+07	3.95704e+07	5.8319e+06	2.23692e+06	2.69266e+07	2.20164e+07	1.21592e+07	1.61942e+07	4.19166e+07	5.89282e+07	4.06289e+06	5.31571e+06	1.11378e+07	3.95739e+07	1.35226e+07	1.5286e+07	1.00124e+07	4.84387e+06
P15311;E7EQR4	Ezrin	EZR	7	7	18	18	8.51968e+07	4.76182e+07	3.07954e+08	1.72952e+08	1.72594e+08	1.19517e+08	3.52485e+08	4.29382e+07	9.27618e+07	1.09214e+08	9.95747e+07	7.40727e+07	5.69143e+07	9.99294e+07	1.03485e+08	8.72773e+07	1.30699e+08	4.42839e+07	7.81662e+07	1.14002e+08	1.53592e+08	7.92106e+07	1.39576e+08	1.86537e+08	1.00612e+08
P15374;Q5TBK7	Ubiquitin carboxyl-terminal hydrolase isozyme L3	UCHL3	7	7	18	18	3.61548e+07	7.63366e+06	2.05276e+07	1.72258e+07	1.24583e+07	2.07334e+07	1.01151e+07	1.66017e+07	2.13909e+07	5.87067e+06	3.1282e+06	6.76259e+06	2.88719e+07	1.17825e+07	3.95425e+07	2.48231e+07	5.36796e+07	4.59867e+06	5.8598e+06	2.00357e+07	2.49455e+07	2.71356e+07	1.71854e+07	1.02196e+07	5.05781e+07
P15924;P15924-2	Desmoplakin	DSP	7	7	18	18	2.69567e+08	3.04301e+08	4.24495e+08	2.05889e+08	3.77121e+08	3.43623e+08	3.86023e+08	1.50552e+08	1.33891e+08	2.26892e+08	3.80979e+08	1.55775e+08	1.94211e+08	9.82307e+07	1.04981e+08	4.88827e+07	1.0941e+08	1.31699e+08	3.97547e+08	1.14796e+08	3.57609e+08	1.39225e+08	2.51064e+08	6.51903e+08	1.08774e+08
P17066;P48741	Heat shock 70 kDa protein 6	HSPA6	7	7	18	18	2.68889e+08	5.53125e+08	4.6889e+08	5.80241e+08	2.65165e+08	2.56568e+08	2.89557e+08	2.80135e+08	2.50047e+08	3.60097e+08	4.65318e+08	2.85908e+08	4.72322e+08	1.73794e+08	2.97515e+08	2.54869e+08	3.74671e+08	2.6898e+08	3.38483e+08	2.19577e+08	2.10536e+08	1.70815e+08	3.31521e+08	7.15413e+08	2.52435e+08
P17174;B7Z7E9	Aspartate aminotransferase, cytoplasmic	GOT1	7	7	18	18	1.58201e+07	5.16411e+06	6.12886e+07	4.12054e+07	5.63538e+07	9.03955e+07	1.9153e+07	3.15152e+07	3.15646e+07	5.10825e+06	5.43013e+06	1.2953e+07	3.53801e+07	9.85595e+06	1.70802e+07	5.01659e+07	9.36515e+07	1.06311e+07	5.9038e+06	1.33646e+08	8.13605e+07	3.7151e+07	1.96081e+07	6.19864e+07	4.2005e+07
P18031;B4DSN5	Tyrosine-protein phosphatase non-receptor type 1;Tyrosine-protein phosphatase non-receptor type	PTPN1	7	7	18	18	1.84287e+07	2.5435e+07	2.83509e+07	1.85461e+07	1.42553e+07	2.17237e+07	1.26104e+07	1.04053e+07	1.64406e+07	1.98349e+07	1.95372e+07	2.37866e+07	2.62855e+07	7.59049e+07	4.27019e+07	3.04436e+07	1.36704e+07	7.69701e+06	3.02661e+07	4.2833e+07	1.13683e+07	2.73823e+07	6.11048e+07	2.6927e+07	4.63587e+06
P18135;P18136	Ig kappa chain V-III region HAH;Ig kappa chain V-III region HIC		7	7	18	18	2.33754e+06	1.21294e+07	3.10944e+08	2.66268e+07	2.36233e+07	5.10552e+07	1.82342e+07	1.62794e+07	1.75837e+07	1.19899e+07	1.09586e+07	3.35655e+07	3.22922e+07	1.97552e+07	2.84288e+07	7.6655e+07	5.67262e+07	2.43947e+07	4.12885e+07	3.26173e+07	7.21017e+07	1.13483e+07	1.997e+07	5.37489e+06	5.69185e+07
P18669;P15259	Phosphoglycerate mutase 1	PGAM1	7	7	18	18	1.03686e+08	7.70819e+07	1.52592e+08	2.74414e+08	1.98127e+08	2.42092e+08	2.11514e+08	2.42533e+08	2.36221e+08	8.96604e+07	6.86623e+07	1.15969e+08	2.02346e+08	1.37807e+08	1.50372e+08	2.1574e+08	3.1784e+08	2.17636e+08	8.40563e+07	3.30361e+08	2.56197e+08	2.26928e+08	1.24565e+08	3.31213e+08	1.87203e+08
P19623;K7EQ47	Spermidine synthase	SRM	7	7	18	18	7.47804e+06	1.01862e+07	8.37272e+06	2.17184e+07	1.41151e+07	1.55579e+07	9.10738e+06	1.99464e+07	2.44325e+07	7.17024e+06	7.39614e+06	1.34824e+07	2.28337e+07	1.36086e+07	2.58878e+07	2.35966e+07	2.32994e+07	9.06511e+06	6.73887e+06	8.42157e+06	1.21034e+07	1.4684e+07	8.00826e+06	1.70246e+07	9.56752e+06
P20700;E9PBF6	Lamin-B1	LMNB1	7	7	18	18	3.30846e+08	3.77807e+08	2.61595e+08	5.44227e+08	4.93223e+08	3.94169e+08	4.92955e+08	4.40955e+08	4.41227e+08	5.2033e+08	6.61497e+08	7.0909e+08	7.35599e+08	3.45172e+08	3.63552e+08	3.38365e+08	2.91365e+08	6.38963e+08	4.97299e+08	3.61964e+08	4.91421e+08	3.85342e+08	5.48053e+08	4.63229e+08	2.04586e+08
P21796;C9JI87	Voltage-dependent anion-selective channel protein 1	VDAC1	7	7	18	18	2.76091e+08	3.86217e+08	2.74481e+08	4.3709e+08	5.86363e+08	3.67115e+08	3.05628e+08	3.67715e+08	3.40252e+08	2.61008e+08	4.60219e+08	3.46571e+08	4.08428e+08	3.05508e+08	4.30498e+08	4.78962e+08	3.84977e+08	2.27917e+08	2.33488e+08	5.46746e+08	3.80052e+08	9.75059e+08	5.89983e+08	5.79043e+08	2.33516e+08
P23368;P23368-2	NAD-dependent malic enzyme, mitochondrial	ME2	7	7	18	18	5.1019e+07	1.75549e+07	1.05006e+08	1.36033e+08	1.07777e+08	1.15607e+08	3.51775e+07	1.44891e+08	1.32194e+08	5.46835e+07	5.29932e+07	8.25758e+07	1.05072e+08	9.37002e+07	3.78626e+07	8.54492e+07	8.31384e+07	4.85722e+07	6.07968e+07	8.86385e+07	1.10375e+08	5.44904e+07	5.3816e+07	4.02371e+07	2.19226e+07
P23526;P23526-2	Adenosylhomocysteinase	AHCY	7	7	18	18	5.01048e+08	6.23556e+08	3.47903e+08	4.87816e+08	4.30832e+08	3.31817e+08	3.62053e+08	4.71448e+08	5.27974e+08	4.16883e+08	2.48982e+08	4.00993e+08	3.44688e+08	4.9155e+08	6.0423e+08	6.25479e+08	3.50173e+08	2.31004e+08	4.99271e+08	4.91863e+08	2.58795e+08	3.90348e+08	6.55788e+08	8.21409e+08	3.17278e+08
P24539;Q5QNZ2	ATP synthase F(0) complex subunit B1, mitochondrial	ATP5F1	7	7	18	18	5.91299e+07	1.60284e+07	5.96664e+07	6.78029e+07	2.40334e+08	1.27588e+08	3.09941e+07	2.09939e+08	1.70214e+08	5.25041e+07	1.50003e+07	4.13002e+07	5.5347e+07	6.12536e+07	3.11938e+07	6.35977e+07	8.251e+07	3.82396e+07	4.51483e+07	4.94849e+07	1.3648e+08	8.70448e+07	6.40204e+07	2.51179e+07	2.91058e+07
P24821;P24821-3	Tenascin	TNC	7	7	18	18	2.77964e+08	6.91341e+08	5.6588e+08	1.2366e+09	3.1751e+08	7.07844e+08	1.80261e+09	2.57139e+08	1.32689e+08	8.06724e+08	2.42551e+09	6.19414e+08	1.76005e+09	8.0803e+08	8.47227e+08	5.79356e+08	1.049e+09	2.36215e+09	1.07579e+09	3.7847e+08	1.90857e+08	4.98223e+08	1.24932e+09	4.52397e+08	9.49997e+08
P24844;P24844-2	Myosin regulatory light polypeptide 9	MYL9	7	7	18	18	1.11977e+08	5.10723e+07	3.35623e+07	7.66828e+07	5.84328e+07	1.16233e+08	5.00089e+07	6.25658e+07	3.5933e+07	9.52646e+07	5.4108e+07	6.20755e+07	5.53987e+07	7.09274e+07	1.10135e+08	2.64614e+08	1.16213e+08	1.96974e+08	9.27566e+07	1.6146e+07	1.999e+07	2.16075e+07	5.93555e+07	1.09167e+07	1.45843e+08
P24928;Q6NX41	DNA-directed RNA polymerase II subunit RPB1	POLR2A	7	7	18	18	1.0945e+07	1.87228e+07	2.45954e+07	2.41215e+07	1.46663e+07	5.51339e+06	1.17761e+07	8.29254e+06	1.3978e+07	3.58209e+07	3.80699e+06	2.89909e+07	2.65641e+07	2.4183e+07	2.81262e+07	9.0521e+06	8.10133e+06	1.22776e+07	2.72637e+07	2.48525e+07	1.86288e+07	1.8013e+07	1.29826e+07	2.33718e+07	2.54265e+06
P25098;E9PRV7	Beta-adrenergic receptor kinase 1	ADRBK1	7	7	18	18	7.85745e+06	1.82883e+06	4.13658e+06	9.46862e+06	8.04639e+06	3.20965e+07	1.19155e+06	5.70507e+06	4.0678e+06	7.67498e+06	2.58021e+06	2.93824e+07	2.8048e+07	8.30429e+06	1.40491e+06	1.11477e+07	8.18224e+06	1.82864e+06	6.15508e+06	4.16983e+06	1.28939e+07	1.11777e+07	7.18741e+06	5.04577e+06	313337
P25774;P25774-2	Cathepsin S	CTSS	7	7	18	18	2.86523e+07	3.66337e+07	1.51205e+08	2.78268e+07	4.31352e+07	9.70305e+07	1.37065e+07	9.138e+07	8.2908e+07	2.79573e+07	1.26777e+07	1.42716e+07	2.62112e+07	2.29564e+07	1.22986e+07	5.64062e+07	9.29941e+07	1.18496e+07	2.27178e+07	5.89939e+07	4.86699e+07	4.04189e+07	3.71933e+07	3.57137e+07	2.62523e+07
P26583;D6R9A6	High mobility group protein B2	HMGB2	7	7	18	18	6.21246e+07	9.95511e+07	5.74349e+07	8.48543e+07	5.93843e+07	8.5081e+07	1.06437e+08	1.42042e+08	1.65219e+08	7.412e+07	1.18411e+08	5.85303e+07	1.02006e+08	4.44337e+07	7.89811e+07	1.06914e+08	9.17843e+07	5.51919e+07	3.86191e+07	7.85476e+07	5.81877e+07	1.2171e+08	1.22912e+08	1.1678e+08	1.13546e+08
P26641;B4DTG2	Elongation factor 1-gamma	EEF1G	7	7	18	18	7.75786e+08	5.58896e+08	6.48101e+08	5.85654e+08	5.50799e+08	5.54342e+08	6.81328e+08	5.89025e+08	8.92244e+08	4.50177e+08	5.35429e+08	5.98972e+08	7.07398e+08	8.58739e+08	1.01463e+09	7.42312e+08	9.5503e+08	4.64768e+08	7.60955e+08	8.81579e+08	6.76573e+08	5.98939e+08	6.60731e+08	1.0672e+09	3.2067e+08
P26885;F5H0N4	Peptidyl-prolyl cis-trans isomerase FKBP2	FKBP2	7	7	18	18	4.73398e+06	1.55672e+06	3.20557e+07	1.36378e+07	1.84711e+07	4.29304e+07	4.16893e+06	1.43009e+07	1.87719e+07	1.46186e+07	1.10571e+07	1.01821e+07	1.19555e+07	8.55359e+06	1.17962e+07	1.87213e+07	2.73229e+07	5.06483e+06	9.99449e+06	9.70549e+06	1.9001e+07	8.61076e+06	7.32613e+06	1.24901e+07	1.1384e+07
P27144;D3DQ64	Adenylate kinase 4, mitochondrial	AK4	7	7	18	18	1.06555e+08	1.13416e+07	1.50457e+07	958360	4.33883e+07	2.5578e+07	2.21509e+07	7.28362e+07	5.64669e+07	3.60976e+07	8.43599e+06	1.41087e+07	3.5749e+07	7.87429e+06	2.45557e+07	2.92998e+07	1.9245e+07	4.29037e+06	3.14199e+07	2.97914e+07	3.22357e+06	1.85177e+07	1.4148e+07	9.17844e+07	2.68889e+07
P27348;E9PG15	14-3-3 protein theta	YWHAQ	7	7	18	18	8.56286e+07	1.2462e+08	8.52612e+07	1.85656e+08	1.08483e+08	5.18916e+07	9.65613e+07	1.84134e+08	1.55029e+08	7.34027e+07	1.05118e+08	1.0592e+08	2.48059e+08	8.42667e+07	1.90708e+08	1.96748e+08	1.56822e+08	1.15978e+08	1.53305e+08	1.02679e+08	9.09909e+07	1.32538e+08	1.26128e+08	1.58076e+08	1.76646e+08
P28066;P28066-2	Proteasome subunit alpha type-5	PSMA5	7	7	18	18	5.49859e+07	7.14879e+07	1.10226e+08	1.52044e+08	8.438e+07	1.18557e+08	5.25608e+07	1.66657e+08	1.71919e+08	6.44642e+07	5.69383e+07	7.50784e+07	8.87975e+07	1.11737e+08	1.76192e+08	1.40065e+08	1.75462e+08	4.17669e+07	6.26439e+07	1.15775e+08	9.58037e+07	1.90293e+08	1.1651e+08	1.62418e+08	1.30883e+08
P28072;I3L3X7	Proteasome subunit beta type-6	PSMB6	7	7	18	18	9.9637e+06	3.12752e+07	3.1816e+07	2.99877e+07	1.41523e+07	2.91251e+07	2.56062e+07	5.20131e+07	3.32481e+07	5.58483e+06	8.78174e+06	1.03871e+07	1.86068e+07	2.2085e+07	3.86739e+07	2.14831e+07	2.54058e+07	9.54103e+06	1.24227e+07	8.42888e+06	2.0226e+07	2.42019e+07	2.58627e+07	4.90692e+06	3.14094e+07
P28482;A8CZ64	Mitogen-activated protein kinase 1	MAPK1	7	7	18	18	5.26429e+07	3.63299e+07	6.5616e+07	7.64855e+07	6.27351e+07	8.1906e+07	2.87625e+07	5.97341e+07	8.41084e+07	2.60477e+07	1.96725e+07	4.25729e+07	5.95069e+07	3.42712e+07	7.03682e+07	7.38641e+07	5.9936e+07	4.19641e+07	6.49896e+07	6.29903e+07	4.19013e+07	4.51195e+07	5.23625e+07	2.38967e+07	3.89382e+07
P29144;Q5VZU9	Tripeptidyl-peptidase 2	TPP2	7	7	18	18	1.26192e+07	3.83435e+07	6.09994e+07	2.63184e+07	3.59319e+07	3.40622e+07	4.28169e+07	1.86746e+07	2.80474e+07	4.17324e+07	1.30564e+07	5.13405e+07	6.24539e+07	6.61144e+07	5.24426e+07	3.56495e+07	4.56972e+07	2.09988e+07	3.50222e+07	5.95961e+07	5.23391e+07	3.80747e+07	3.00857e+07	7.13853e+07	2.16711e+07
P30050;P30050-2	60S ribosomal protein L12	RPL12	7	7	18	18	1.30421e+08	1.16798e+08	1.21605e+08	2.13375e+08	1.29913e+08	1.96865e+08	1.58577e+08	2.46891e+08	2.20682e+08	1.08173e+08	1.53238e+08	1.02421e+08	9.01872e+07	1.92518e+08	2.48908e+08	2.85454e+08	2.37807e+08	6.16755e+07	9.66747e+07	1.40535e+08	1.47179e+08	2.76449e+08	1.80181e+08	1.18431e+08	1.10935e+08
P30101;G5EA52	Protein disulfide-isomerase A3	PDIA3	7	7	18	18	8.48568e+08	1.87674e+09	3.6992e+09	1.63773e+09	2.04461e+09	2.24939e+09	1.29009e+09	2.07848e+09	2.77398e+09	1.6031e+09	1.16275e+09	1.41515e+09	1.61521e+09	1.95171e+09	2.27943e+09	1.62939e+09	2.33154e+09	1.18624e+09	1.70807e+09	1.3716e+09	2.30243e+09	2.62794e+09	1.59917e+09	3.3116e+09	1.01504e+09
P30533;D6REW6	Alpha-2-macroglobulin receptor-associated protein	LRPAP1	7	7	18	18	2.10874e+07	3.82903e+06	1.93458e+07	1.21253e+07	6.71343e+06	9.10271e+06	6.07451e+06	2.86617e+07	2.17848e+07	6.68554e+06	1.24556e+07	8.49795e+06	2.8156e+07	1.66843e+07	1.5222e+07	1.86525e+07	1.08105e+07	1.07506e+07	1.30625e+07	7.16966e+06	7.27925e+06	1.41923e+07	1.57583e+07	1.03518e+07	5.88126e+06
P31146;H3BRY3	Coronin-1A;Coronin	CORO1A	7	7	18	18	1.03925e+08	2.35847e+08	1.48617e+08	2.6161e+08	1.61609e+08	2.83997e+08	1.22915e+08	1.77584e+08	2.5232e+08	1.22891e+08	1.42896e+08	2.39129e+08	3.12872e+08	1.62086e+08	4.94047e+07	3.12151e+08	2.0894e+08	1.71555e+08	1.01788e+08	2.43632e+08	8.36346e+07	1.98144e+08	1.67363e+08	9.95881e+07	1.22232e+08
P31153;B4DN45	S-adenosylmethionine synthase isoform type-2	MAT2A	7	7	18	18	7.00518e+07	7.71459e+07	7.65238e+07	1.33915e+08	7.06006e+07	8.8482e+07	1.01502e+08	8.21124e+07	1.17323e+08	3.26987e+07	6.4829e+07	9.00198e+07	1.2937e+08	8.4019e+07	1.11496e+08	1.02933e+08	9.04243e+07	5.11924e+07	7.1367e+07	1.17625e+08	7.58347e+07	7.8259e+07	1.00713e+08	1.68008e+08	4.24644e+07
P31937;H7BZL2	3-hydroxyisobutyrate dehydrogenase, mitochondrial	HIBADH	7	7	18	18	7.0056e+07	2.21038e+07	2.8096e+07	3.09148e+07	5.22589e+07	3.50697e+07	4.19402e+06	2.42608e+07	2.16717e+07	3.07405e+07	1.51231e+07	3.04099e+07	3.8878e+07	2.15816e+07	7.52713e+07	3.45586e+07	2.1986e+07	2.22716e+07	2.35967e+07	3.17454e+07	5.9885e+07	7.43547e+07	3.9178e+07	1.6074e+07	3.5953e+07
P31947-2;P31947	14-3-3 protein sigma	SFN	7	7	18	18	2.57692e+07	5.24528e+07	1.44199e+08	1.01395e+08	4.51169e+07	5.89171e+07	8.10162e+07	5.17513e+07	5.5104e+07	2.51727e+07	3.55842e+07	1.91201e+07	7.89582e+07	7.92567e+06	2.65445e+07	2.06505e+07	7.01157e+07	7.31344e+06	2.52358e+07	5.65047e+07	3.93027e+07	4.47353e+07	1.02528e+08	8.10431e+07	5.92763e+07
P33176;C9JWB9	Kinesin-1 heavy chain	KIF5B	7	7	18	18	8.07563e+07	1.27607e+08	2.32757e+08	1.44375e+08	1.6147e+08	7.84863e+07	9.79692e+07	4.13883e+07	4.94204e+07	1.57473e+08	8.191e+07	1.0677e+08	1.01742e+08	1.37198e+08	1.29474e+08	4.4326e+07	6.23515e+07	8.2138e+07	1.95302e+08	1.07335e+08	1.74858e+08	1.44983e+08	1.30121e+08	1.25595e+08	5.32345e+07
P33991;E5RG31	DNA replication licensing factor MCM4	MCM4	7	7	18	18	8.02404e+07	7.40016e+07	2.89336e+07	1.232e+08	4.62703e+06	1.31485e+07	2.57666e+07	5.07014e+07	8.2819e+07	1.65984e+07	1.50878e+07	2.58939e+07	6.09332e+07	6.3626e+07	1.07081e+08	4.79087e+07	6.16703e+07	1.33222e+07	4.32358e+07	1.03474e+08	2.23501e+07	3.32781e+07	4.74201e+07	6.01712e+07	7.20274e+06
P35573;P35573-3	Glycogen debranching enzyme;4-alpha-glucanotransferase;Amylo-alpha-1,6-glucosidase	AGL	7	7	18	18	9.20989e+06	1.50699e+07	2.17089e+07	9.02667e+06	1.25509e+07	9.88327e+06	1.25527e+07	1.0573e+07	9.92434e+06	2.87503e+06	6.89455e+06	7.98075e+06	1.33714e+07	5.84133e+06	2.41948e+07	8.24607e+06	7.95317e+07	1.00507e+07	5.57147e+06	2.19457e+06	2.1819e+07	5.66143e+06	2.03263e+06	2.63589e+06	3.36374e+06
P35749;P35749-2	Myosin-11	MYH11	7	7	18	18	6.74217e+07	2.12384e+07	1.21789e+08	3.91875e+08	7.0628e+08	9.85967e+08	1.45797e+08	3.84819e+07	1.68485e+07	4.31007e+08	2.42239e+08	1.47995e+08	3.26277e+08	2.93527e+08	3.70484e+08	4.58531e+08	7.26323e+07	8.2402e+09	6.95032e+08	3.18047e+07	1.20425e+08	3.48685e+07	2.30999e+08	1.27044e+07	1.73558e+08
P37108;H0YLA2	Signal recognition particle 14 kDa protein	SRP14	7	7	18	18	2.26078e+07	2.56875e+07	3.20906e+07	2.36139e+07	3.98949e+07	6.10378e+07	4.75685e+07	2.97543e+07	4.50332e+07	2.87896e+07	2.61416e+07	5.62161e+07	4.61208e+07	8.56272e+07	7.70413e+07	5.43785e+07	4.432e+07	4.43694e+07	1.55858e+07	2.26769e+07	1.70235e+08	8.81089e+07	5.38466e+07	4.77901e+07	1.98154e+07
P38117;M0QY67	Electron transfer flavoprotein subunit beta	ETFB	7	7	18	18	2.11655e+08	1.72231e+08	1.08496e+08	1.19437e+08	1.68739e+08	1.53827e+08	3.45455e+07	2.28943e+08	1.60118e+08	8.37198e+07	4.81802e+07	5.29165e+07	7.93677e+07	6.02812e+07	1.84727e+08	1.30981e+08	1.57934e+08	2.53903e+07	5.4164e+07	6.78698e+07	8.73211e+07	1.62589e+08	1.23011e+08	5.54608e+07	1.63606e+08
P39656;E7EWT1	Dolichyl-diphosphooligosaccharide--protein glycosyltransferase 48 kDa subunit	DDOST	7	7	18	18	1.61105e+08	1.91101e+08	3.77619e+08	1.50948e+08	2.80772e+08	1.93252e+08	2.39041e+08	1.44288e+08	1.55141e+08	2.67619e+08	2.63801e+08	1.93053e+08	2.11464e+08	2.77123e+08	1.89214e+08	2.21341e+08	2.43241e+08	1.11338e+08	1.81677e+08	2.02632e+08	3.13754e+08	2.11143e+08	2.06527e+08	1.50408e+08	9.92589e+07
P40227;B4DPJ8	T-complex protein 1 subunit zeta	CCT6A	7	7	18	18	1.71646e+08	1.51627e+08	2.06784e+08	3.02108e+08	1.96391e+08	1.86464e+08	1.20236e+08	2.20296e+08	2.39749e+08	8.92156e+07	1.37195e+08	1.27208e+08	1.56802e+08	2.0826e+08	1.39664e+08	2.48128e+08	1.20075e+08	5.94424e+07	1.4334e+08	4.17475e+08	1.46346e+08	2.24048e+08	1.71957e+08	3.34348e+08	1.14641e+08
P40261;F5H0R4	Nicotinamide N-methyltransferase	NNMT	7	7	18	18	7.08163e+07	3.80123e+07	2.28913e+06	2.11541e+07	1.11602e+07	1.48348e+07	3.93799e+07	4.41201e+07	1.49342e+07	2.21836e+07	2.44682e+07	1.24264e+07	2.3305e+07	4.25406e+07	2.57787e+07	6.44573e+07	1.56786e+07	3.72238e+07	2.10277e+07	1.2294e+07	496702	9.95839e+06	1.5472e+07	4.60678e+06	4.14069e+07
P41091;H7BZU1	Eukaryotic translation initiation factor 2 subunit 3	EIF2S3	7	7	18	18	8.21311e+07	1.04962e+08	6.8744e+07	1.21911e+08	9.77445e+07	6.79899e+07	5.50651e+07	1.25313e+08	1.41869e+08	1.20469e+08	7.77124e+07	1.17361e+08	9.33535e+07	1.45448e+08	1.47978e+08	1.07277e+08	1.09586e+08	3.26026e+07	1.25634e+08	1.23477e+08	5.66235e+07	1.31306e+08	1.46457e+08	2.31414e+08	7.81233e+07
P42330;B4DL37	Aldo-keto reductase family 1 member C3	AKR1C3	7	7	18	18	2.55179e+07	3.85127e+07	6.74803e+07	3.46558e+07	6.61351e+07	1.23085e+08	5.71474e+07	2.68857e+06	7.11021e+06	2.02084e+06	836874	2.45052e+07	8.66989e+07	9.80315e+06	6.58632e+07	2.28192e+07	1.14419e+08	2.02524e+07	8.95781e+06	3.60829e+07	3.44827e+07	6.57918e+07	1.0073e+08	6.3369e+07	2.39298e+07
P42677;Q5T4L4	40S ribosomal protein S27	RPS27	7	7	18	18	5.62787e+07	4.96584e+07	4.67506e+07	9.44613e+07	3.65807e+07	6.94652e+07	4.9575e+07	1.24663e+08	1.20799e+08	4.40642e+07	3.27731e+07	3.34351e+07	4.8831e+07	4.75223e+07	9.5175e+07	7.08982e+07	8.35274e+07	2.61533e+07	3.82553e+07	4.15461e+07	3.3907e+07	5.83826e+07	5.04056e+07	6.97936e+07	4.56637e+07
P42858;H0YA07	Huntingtin	HTT	7	7	18	18	1.03082e+07	5.90171e+06	9.62673e+06	6.34085e+06	1.13675e+07	7.56372e+06	2.00322e+06	9.21582e+06	1.38953e+07	4.31927e+06	6.06523e+06	5.86649e+06	3.7924e+06	7.16577e+06	3.43756e+06	5.82342e+06	3.7473e+07	1.42161e+06	5.30856e+06	5.07696e+06	1.78414e+07	2.41133e+06	3.09052e+06	2.13645e+06	8.51433e+06
P43121;P43121-2	Cell surface glycoprotein MUC18	MCAM	7	7	18	18	2.07766e+07	1.87264e+07	1.23019e+07	2.65722e+07	1.7492e+07	3.30528e+07	1.25091e+07	4.18582e+07	2.67004e+06	7.62588e+06	1.4696e+07	3.92219e+07	2.2187e+07	3.68996e+07	1.78082e+07	1.50488e+07	1.24804e+07	5.26024e+07	2.02319e+07	2.06564e+06	3.24486e+06	1.31462e+07	4.89164e+07	6.8468e+06	1.13054e+07
P43686;P43686-2	26S protease regulatory subunit 6B	PSMC4	7	7	18	18	5.50203e+07	5.97471e+07	6.26289e+07	8.05573e+07	4.68629e+07	5.39951e+07	3.88063e+07	6.02454e+07	7.08946e+07	4.93141e+07	3.15231e+07	5.01357e+07	4.83159e+07	7.54411e+07	7.63834e+07	5.81916e+07	5.99959e+07	2.76692e+07	4.44825e+07	8.23283e+07	3.64471e+07	6.69841e+07	6.85479e+07	7.42747e+07	1.99046e+07
P46199;H7C213	Translation initiation factor IF-2, mitochondrial	MTIF2	7	7	18	18	6.91933e+06	3.04699e+06	6.15828e+06	7.48524e+06	6.52505e+06	4.86697e+06	1.31925e+06	1.15497e+07	9.13864e+06	4.35949e+06	3.46895e+06	6.8483e+06	3.75568e+06	2.12068e+06	8.52814e+06	4.13398e+06	2.11918e+06	1.3331e+06	8.80761e+06	1.223e+06	3.08602e+06	4.57226e+06	3.42971e+06	3.61037e+06	1.30609e+06
P46777;Q5T7N0	60S ribosomal protein L5	RPL5	7	7	18	18	1.73197e+08	1.96774e+08	1.61963e+08	4.50562e+08	1.98263e+08	2.60879e+08	1.42307e+08	4.07413e+08	4.02035e+08	1.13007e+08	1.56148e+08	1.73399e+08	1.67677e+08	1.86619e+08	3.77661e+08	3.04216e+08	3.75444e+08	1.02159e+08	1.30267e+08	1.82366e+08	1.91176e+08	2.44656e+08	2.40224e+08	1.82296e+08	1.33522e+08
P46940;H0YLE8	Ras GTPase-activating-like protein IQGAP1	IQGAP1	7	7	18	18	6.78038e+08	8.9449e+08	1.83818e+09	8.88277e+08	1.1276e+09	1.04905e+09	1.05138e+09	4.69429e+08	6.17625e+08	9.86569e+08	6.09809e+08	6.59677e+08	6.33027e+08	1.1643e+09	8.53993e+08	5.39602e+08	6.69038e+08	9.617e+08	1.06782e+09	1.51717e+09	1.46045e+09	9.3772e+08	7.60012e+08	4.53529e+08	4.61018e+08
P47985;P0C7P4	Cytochrome b-c1 complex subunit Rieske, mitochondrial;Cytochrome b-c1 complex subunit 11;Putative cytochrome b-c1 complex subunit Rieske-like protein 1	UQCRFS1;UQCRFS1P1	7	7	18	18	3.12228e+07	5.56935e+07	9.09343e+07	3.74042e+07	8.64695e+07	6.15639e+07	1.12717e+07	8.25275e+07	7.52191e+07	5.37408e+07	2.1672e+07	4.44706e+07	3.17579e+07	4.10258e+07	2.14154e+07	4.8791e+07	3.54535e+07	1.9088e+07	2.4224e+07	4.34604e+07	7.86067e+07	2.27488e+07	2.64697e+07	4.0481e+07	1.27155e+07
P48651;J3KNR6	Phosphatidylserine synthase 1	PTDSS1	7	7	18	18	2.31047e+06	3.54642e+06	1.10585e+07	4.2456e+06	1.76171e+07	6.63485e+06	1.93102e+07	2.48333e+06	6.8787e+06	1.74191e+07	2.05162e+07	1.84634e+07	1.26302e+07	4.00899e+07	3.0348e+07	1.18105e+07	1.46433e+07	8.42344e+06	1.45827e+07	1.35827e+07	1.58198e+07	1.49194e+07	9.1574e+06	3.90476e+07	1.28079e+06
P49189;B4DXY7	4-trimethylaminobutyraldehyde dehydrogenase	ALDH9A1	7	7	18	18	5.13247e+07	3.09485e+07	1.01972e+08	4.82116e+07	1.48889e+08	1.15866e+08	1.03792e+07	7.10844e+07	8.47811e+07	1.71198e+07	2.28488e+07	6.18141e+07	7.03741e+07	4.71773e+07	5.71769e+07	1.45511e+08	9.15084e+07	3.55391e+07	3.11531e+07	7.58181e+07	1.2321e+08	9.28808e+07	5.23352e+07	3.16752e+07	7.84502e+07
P49327;J3KTF0	Fatty acid synthase;[Acyl-carrier-protein] S-acetyltransferase;[Acyl-carrier-protein] S-malonyltransferase;3-oxoacyl-[acyl-carrier-protein] synthase;3-oxoacyl-[acyl-carrier-protein] reductase;3-hydroxyacyl-[acyl-carrier-protein] dehydratase;Enoyl-[acyl-carrier-protein] reductase;Oleoyl-[acyl-carrier-protein] hydrolase	FASN	7	7	18	18	4.508e+08	2.85988e+08	1.00443e+09	1.6726e+09	4.3482e+08	5.37329e+08	4.57814e+08	6.0558e+08	8.06994e+08	4.92397e+08	2.682e+08	3.02685e+08	2.62192e+08	9.75528e+08	8.61674e+08	6.19478e+08	3.66201e+08	2.20696e+08	6.3682e+08	5.88119e+08	5.65813e+08	5.04417e+08	4.03019e+08	1.18714e+09	8.17478e+07
P49406;H7C2J0	39S ribosomal protein L19, mitochondrial	MRPL19	7	7	18	18	3.38261e+07	1.32701e+07	2.09769e+07	2.06923e+07	2.4249e+07	1.78602e+07	8.29578e+06	2.68502e+07	2.56035e+07	8.03334e+06	1.43522e+07	1.15716e+07	1.20487e+07	1.18296e+07	2.27513e+06	2.78326e+07	1.3127e+07	3.49782e+06	8.93275e+06	1.16052e+07	1.57993e+07	2.39115e+07	1.35191e+07	2.43965e+07	1.09679e+07
P49411;H3BNU3	Elongation factor Tu, mitochondrial	TUFM	7	7	18	18	1.06602e+09	7.22379e+08	8.20617e+08	7.06408e+08	9.66885e+08	7.49517e+08	3.84302e+08	1.19412e+09	1.18981e+09	7.3139e+08	5.24043e+08	1.45193e+09	7.5817e+08	5.78578e+08	9.79268e+08	7.03164e+08	8.01167e+08	3.65281e+08	5.71189e+08	5.15579e+08	6.89928e+08	9.1991e+08	6.47975e+08	6.50867e+08	5.21124e+08
P49458;P49458-2	Signal recognition particle 9 kDa protein	SRP9	7	7	18	18	1.50663e+06	2.03328e+07	5.91959e+06	1.08891e+07	5.11018e+06	1.55151e+07	2.15983e+06	1.37176e+07	3.11846e+07	2.51562e+06	2.22562e+07	9.54933e+06	7.46996e+06	6.99434e+06	1.14248e+07	1.9767e+07	2.05048e+07	7.46479e+06	7.32073e+06	5.94841e+06	1.05504e+07	2.32339e+07	9.20683e+06	7.85094e+06	1.09718e+07
Q5T5C7;P49591	Serine--tRNA ligase, cytoplasmic	SARS	7	7	18	18	5.92663e+07	7.38298e+07	1.01358e+08	1.0967e+08	1.60375e+08	1.19267e+08	5.58688e+07	9.78028e+07	1.18062e+08	6.91677e+07	1.31881e+08	8.2291e+07	1.21962e+08	1.13133e+08	1.37962e+08	1.81871e+08	1.50144e+08	7.56331e+07	8.57369e+07	1.12177e+08	1.34782e+08	1.19602e+08	1.15797e+08	1.3074e+08	8.27913e+07
P49755;G3V2K7	Transmembrane emp24 domain-containing protein 10	TMED10	7	7	18	18	6.17314e+07	7.01476e+07	1.44137e+08	8.43245e+07	1.15458e+08	1.20788e+08	8.15149e+07	8.3697e+07	5.17809e+07	8.83919e+07	1.04938e+08	6.27045e+07	5.65728e+07	1.112e+08	1.246e+08	8.43007e+07	1.31478e+08	3.81321e+07	6.2407e+07	4.02318e+07	7.59594e+07	1.41911e+08	5.35333e+07	7.94945e+07	8.15748e+07
P49915;F8W720	GMP synthase [glutamine-hydrolyzing]	GMPS	7	7	18	18	3.70592e+07	3.95803e+07	1.82131e+07	6.44022e+07	1.28008e+07	2.69285e+07	2.78759e+07	3.1902e+07	5.19374e+07	3.18184e+07	3.65322e+07	5.12317e+07	5.99611e+07	5.26577e+07	5.17452e+07	4.49345e+07	2.66842e+07	1.74392e+07	6.99554e+07	7.23688e+07	2.27334e+07	4.89917e+07	6.90902e+07	4.99388e+07	9.02237e+06
P50402;Q5HY57	Emerin	EMD	7	7	18	18	4.01204e+07	7.49969e+07	2.6956e+07	5.13097e+07	1.97064e+07	2.65019e+07	4.00363e+07	4.80414e+07	3.47669e+07	6.41178e+07	4.18429e+07	4.86061e+07	5.68553e+07	3.78471e+07	4.56624e+07	3.8735e+07	4.44171e+07	3.68504e+07	5.49044e+07	3.80565e+07	1.52071e+07	5.84855e+07	8.54521e+07	3.47548e+07	1.78029e+07
P50914;E7EPB3	60S ribosomal protein L14	RPL14	7	7	18	18	1.969e+08	2.7893e+08	1.87948e+08	3.03354e+08	1.40701e+08	2.34597e+08	2.39982e+08	2.82026e+08	2.97164e+08	1.71393e+08	1.72988e+08	1.32403e+08	1.55704e+08	1.98482e+08	2.18725e+08	3.22617e+08	3.02814e+08	9.76031e+07	1.66016e+08	1.60033e+08	1.75097e+08	1.9804e+08	2.15041e+08	2.49694e+08	1.20568e+08
P51553-2;G5E9Q7	Isocitrate dehydrogenase [NAD] subunit gamma, mitochondrial	IDH3G	7	7	18	18	4.8756e+06	1.59075e+06	1.11263e+07	5.29476e+06	1.94249e+07	9.40606e+06	346864	1.01379e+07	9.92649e+06	1.55388e+06	849341	5.03533e+06	3.75033e+06	1.1973e+07	7.30862e+06	1.40996e+07	1.37535e+07	4.36232e+06	4.91264e+06	1.03523e+07	9.34637e+06	2.03697e+07	1.03207e+07	3.02587e+06	1.67299e+06
P51659;E7ER27	Peroxisomal multifunctional enzyme type 2;(3R)-hydroxyacyl-CoA dehydrogenase;Enoyl-CoA hydratase 2	HSD17B4	7	7	18	18	2.43907e+08	2.67267e+08	5.25511e+08	3.1412e+08	2.43104e+08	3.3065e+08	1.59309e+08	3.64066e+08	3.54733e+08	4.27137e+08	1.63733e+08	3.54187e+08	3.68104e+08	2.7194e+08	1.87476e+08	3.25751e+08	2.66392e+08	9.22641e+07	1.84051e+08	3.89335e+08	4.44863e+08	6.14315e+08	6.92529e+08	2.24913e+08	1.09071e+08
P51884;CON__Q05443	Lumican	LUM	7	7	18	18	3.96086e+08	7.32558e+07	5.24813e+07	9.80566e+07	1.24528e+08	2.78937e+08	1.55245e+08	6.18319e+07	1.08973e+08	8.21685e+07	3.47315e+08	2.50352e+08	1.1663e+08	3.24424e+08	1.97176e+08	2.23966e+08	1.29629e+08	5.70879e+08	2.13324e+08	3.63622e+07	9.39989e+07	3.49675e+07	6.84538e+07	5.0092e+07	1.81996e+08
P51970;F5H7V7	NADH dehydrogenase [ubiquinone] 1 alpha subcomplex subunit 8	NDUFA8	7	7	18	18	1.74249e+07	1.59846e+07	2.44551e+07	1.39459e+07	2.88209e+07	1.98011e+07	2.99403e+06	1.25252e+07	1.15696e+07	5.81402e+06	7.47358e+06	1.56817e+07	9.42555e+06	8.38706e+06	1.5405e+07	2.91516e+07	1.42895e+07	2.85165e+06	7.11179e+06	7.36814e+06	9.54355e+06	6.83871e+06	5.38177e+06	1.83257e+07	3.30458e+06
P51991;H7C1J8	Heterogeneous nuclear ribonucleoprotein A3	HNRNPA3	7	7	18	18	6.19337e+08	7.9403e+08	5.13544e+08	4.84126e+08	4.97607e+08	4.10042e+08	4.72258e+08	7.38894e+08	7.00935e+08	6.8681e+08	4.9026e+08	7.65902e+08	5.29969e+08	6.29301e+08	9.36349e+08	6.28701e+08	4.43062e+08	3.6335e+08	6.45626e+08	3.67333e+08	3.03674e+08	5.88908e+08	7.19774e+08	5.13249e+08	3.00767e+08
P52789;E9PB90	Hexokinase-2	HK2	7	7	18	18	1.38472e+07	4.8056e+06	2.45742e+08	3.26367e+07	6.17015e+07	1.86488e+08	1.94134e+07	3.002e+07	2.11198e+07	1.86862e+07	1.23713e+06	1.2087e+07	6.06226e+06	3.1509e+07	2.89924e+07	1.39187e+07	6.54002e+07	2.88741e+06	4.20667e+06	7.02477e+07	2.96914e+07	6.44756e+07	4.12061e+07	1.06449e+06	937506
P53004;C9J1E1	Biliverdin reductase A	BLVRA	7	7	18	18	2.73407e+06	3.51366e+06	1.01406e+06	3.42659e+07	1.37415e+07	5.36449e+06	8.32201e+06	1.62367e+07	2.65109e+07	9.01657e+06	1.42928e+07	2.23716e+07	1.50553e+07	3.28659e+07	7.62886e+06	3.50641e+07	1.16162e+07	3.73067e+07	1.99614e+07	1.75571e+07	2.05379e+07	1.57874e+07	1.28691e+07	1.11145e+07	2.17606e+06
P53007;B4DP62	Tricarboxylate transport protein, mitochondrial	SLC25A1	7	7	18	18	5.49585e+07	1.23424e+07	8.70159e+07	5.24334e+07	1.2209e+08	1.11127e+08	2.97592e+07	8.85865e+07	5.90801e+07	3.589e+07	4.52008e+07	2.14851e+07	4.07547e+07	3.30445e+07	5.2775e+07	6.70446e+07	1.52655e+08	3.96587e+07	6.54856e+07	4.34149e+07	7.30487e+07	1.03596e+08	5.83184e+07	3.91062e+07	5.18035e+07
P53597;H7C233	Succinyl-CoA ligase [ADP/GDP-forming] subunit alpha, mitochondrial	SUCLG1	7	7	18	18	3.13789e+07	3.13465e+07	4.73097e+07	2.49814e+07	5.91435e+07	5.15447e+07	9.4478e+06	1.38455e+08	1.053e+08	4.39935e+07	3.03631e+07	3.35149e+07	4.15793e+07	1.92817e+07	4.37179e+07	1.52672e+07	7.97003e+07	7.1842e+06	2.72229e+07	2.32087e+07	5.55687e+07	5.7644e+07	2.13431e+07	1.51795e+07	4.96366e+07
P53621;P53621-2	Coatomer subunit alpha;Xenin;Proxenin	COPA	7	7	18	18	3.13922e+08	3.83939e+08	1.03176e+09	4.66299e+08	6.25114e+08	6.90924e+08	5.36205e+08	2.51285e+08	2.81513e+08	4.05546e+08	2.74607e+08	4.27119e+08	4.58697e+08	6.43517e+08	3.15769e+08	3.45535e+08	4.68157e+08	3.37555e+08	4.89026e+08	5.74323e+08	6.8335e+08	4.46305e+08	4.31931e+08	4.34429e+08	2.04352e+08
P54886-2;P54886	Delta-1-pyrroline-5-carboxylate synthase;Glutamate 5-kinase;Gamma-glutamyl phosphate reductase	ALDH18A1	7	7	18	18	2.33206e+08	1.24844e+08	2.57412e+08	1.76772e+08	2.13806e+08	2.36709e+08	1.11205e+08	1.24145e+08	1.10935e+08	2.33568e+08	7.08152e+07	2.0928e+08	2.79934e+08	1.32176e+08	2.23695e+08	2.15313e+08	1.53703e+08	5.76612e+07	2.08367e+08	3.19551e+08	1.96518e+08	3.57957e+08	2.80409e+08	1.57439e+08	4.77864e+07
P55769;B1AHD1	NHP2-like protein 1;NHP2-like protein 1, N-terminally processed	NHP2L1	7	7	18	18	2.61356e+07	2.09823e+07	1.04436e+07	3.34424e+07	2.44185e+07	1.36951e+07	2.11707e+07	3.71735e+07	2.49778e+07	1.24385e+07	2.84906e+07	2.58336e+07	2.16866e+07	2.50709e+07	4.0782e+07	3.72778e+07	3.51476e+07	1.60302e+07	1.70248e+07	2.6988e+07	2.57817e+07	2.77427e+07	1.94958e+07	1.68222e+07	2.42238e+07
P56470;M0QZ93	Galectin-4;Galectin	LGALS4	7	7	18	18	1.15763e+09	1.35263e+09	4.00916e+09	5.10829e+08	3.17526e+09	4.35222e+09	4.26377e+08	2.03496e+09	1.78305e+09	6.78749e+08	1.3216e+08	5.01846e+08	2.74591e+08	7.76945e+08	6.03074e+08	1.15386e+09	2.25847e+09	1.35981e+08	6.13732e+08	8.41105e+08	2.40554e+09	1.42258e+09	4.612e+08	1.48625e+09	1.82808e+09
P56556;R4GN43	NADH dehydrogenase [ubiquinone] 1 alpha subcomplex subunit 6	NDUFA6	7	7	18	18	1.11227e+07	5.56305e+06	1.38806e+07	8.32117e+06	2.26129e+07	2.51553e+07	1.01983e+06	1.1154e+07	1.4011e+06	6.52336e+06	6.07108e+06	4.58297e+06	2.10125e+06	8.64963e+06	9.47207e+06	9.26507e+06	1.61079e+07	2.4149e+06	2.11205e+06	3.04775e+06	8.79352e+06	1.28954e+07	9.84726e+06	5.1869e+06	2.69799e+06
P59666;P59665	Neutrophil defensin 3;HP 3-56;Neutrophil defensin 2;Neutrophil defensin 1;HP 1-56;Neutrophil defensin 2	DEFA3;DEFA1	7	7	18	18	4.36967e+08	2.10733e+09	1.64516e+08	2.34728e+09	1.88349e+08	4.31712e+08	2.22703e+09	1.52827e+09	2.23484e+09	3.18427e+08	9.06332e+08	1.48797e+08	2.32181e+09	3.92411e+08	8.34132e+08	6.61124e+08	8.79377e+08	3.58328e+08	6.04137e+08	2.52706e+09	1.33253e+07	1.59392e+09	1.65473e+09	1.17925e+09	2.27549e+08
P61006;B4DEK7	Ras-related protein Rab-8A	RAB8A	7	7	18	18	2.17838e+07	2.15292e+07	4.86022e+07	3.28859e+07	3.39049e+07	4.67013e+07	2.90081e+07	2.23197e+07	3.19517e+07	2.71067e+07	2.10587e+07	1.91697e+07	1.39037e+07	3.78588e+07	1.67971e+07	3.13652e+07	1.86228e+07	1.29054e+07	1.9452e+07	1.78551e+07	2.50199e+07	2.19406e+07	1.977e+07	9.23018e+06	2.72344e+07
P61160;F5H6T1	Actin-related protein 2	ACTR2	7	7	18	18	2.98862e+08	2.04611e+08	1.96989e+08	2.79941e+08	2.41641e+08	3.45205e+08	2.09519e+08	2.34986e+08	2.81009e+08	1.54419e+08	1.44599e+08	2.13507e+08	2.11613e+08	2.43523e+08	3.36795e+08	2.94206e+08	3.30691e+08	1.96302e+08	2.4762e+08	2.32763e+08	1.46687e+08	2.65146e+08	2.8589e+08	1.40478e+08	1.88968e+08
P61626;F8VV32	Lysozyme C	LYZ	7	7	18	18	1.39992e+08	4.34766e+08	5.14885e+07	2.16657e+08	6.97419e+07	1.68051e+08	2.08751e+08	2.75851e+08	3.96134e+08	7.36149e+07	1.59702e+08	3.97569e+07	3.87292e+08	9.44498e+07	7.11952e+07	7.90892e+07	1.83337e+08	1.61376e+08	8.2611e+07	4.20517e+08	1.95675e+07	3.06037e+08	1.48787e+08	1.90136e+08	7.27023e+07
P62081;B5MCP9	40S ribosomal protein S7	RPS7	7	7	18	18	3.3927e+08	1.84436e+08	2.80253e+08	2.06116e+08	3.37466e+08	2.12465e+08	4.00754e+08	3.09398e+08	2.63039e+08	1.63211e+08	2.70757e+08	1.1428e+08	1.70695e+08	6.764e+08	2.66075e+08	4.54841e+08	2.18485e+08	1.20906e+08	1.1068e+08	2.74711e+08	5.51802e+08	4.29391e+08	1.61974e+08	3.32416e+08	1.07456e+08
P62136;E9PMD7	Serine/threonine-protein phosphatase PP1-alpha catalytic subunit;Serine/threonine-protein phosphatase	PPP1CA	7	7	18	18	1.64393e+08	1.4622e+08	1.67365e+08	1.88433e+08	2.10868e+08	1.70339e+08	1.51112e+08	1.72327e+08	1.71186e+08	1.50732e+08	1.03877e+08	1.52337e+08	1.54407e+08	3.41104e+08	2.38833e+08	2.79746e+08	1.47107e+08	1.06698e+08	1.47248e+08	2.45776e+08	1.77389e+08	1.72648e+08	1.47016e+08	1.16385e+08	7.48711e+07
P62241;Q5JR95	40S ribosomal protein S8	RPS8	7	7	18	18	4.22492e+08	4.72718e+08	3.26531e+08	5.46239e+08	3.12733e+08	4.45617e+08	4.48654e+08	5.39951e+08	4.96744e+08	3.14637e+08	2.73593e+08	2.5591e+08	2.41571e+08	3.89552e+08	4.2811e+08	4.80144e+08	4.21854e+08	1.89466e+08	3.42107e+08	2.85794e+08	2.96034e+08	3.61038e+08	3.916e+08	4.31644e+08	2.41171e+08
P62269;J3JS69	40S ribosomal protein S18	RPS18	7	7	18	18	3.88908e+08	6.26942e+08	3.93523e+08	4.94048e+08	2.67485e+08	4.94898e+08	3.38362e+08	6.24754e+08	4.99283e+08	3.49378e+08	4.57499e+08	2.56443e+08	2.5339e+08	2.79634e+08	4.83209e+08	5.11371e+08	5.17723e+08	1.64559e+08	2.28755e+08	2.37306e+08	2.54448e+08	3.09577e+08	2.99339e+08	4.46316e+08	3.44765e+08
P62273;P62273-2	40S ribosomal protein S29	RPS29	7	7	18	18	1.38162e+07	1.56689e+07	1.40875e+07	1.59183e+07	1.06755e+07	2.20836e+07	4.56574e+07	5.63364e+07	4.71249e+07	1.1036e+07	1.47224e+07	9.2787e+06	1.46675e+07	5.54709e+06	1.71327e+07	1.81887e+07	2.21508e+07	3.29319e+06	8.29016e+06	6.52835e+06	1.28063e+07	2.04763e+07	1.44623e+07	2.45894e+07	1.06736e+07
P62304;A6NHK2	Small nuclear ribonucleoprotein E	SNRPE	7	7	18	18	5.48567e+07	6.95261e+06	1.73371e+07	2.25893e+07	3.46031e+07	1.94364e+07	1.58618e+07	3.80831e+07	2.50996e+07	8.41299e+06	3.24039e+07	1.60048e+07	1.54694e+07	4.16564e+07	7.05666e+07	2.64332e+07	8.3069e+07	1.33789e+07	2.35429e+07	3.73822e+07	3.02918e+07	5.01256e+07	1.47053e+07	2.27733e+07	1.68543e+07
P62328;Q5T4B6	Thymosin beta-4;Hematopoietic system regulatory peptide	TMSB4X;TMSB4XP4	7	7	18	18	1.08685e+07	2.62686e+07	1.7051e+07	1.79094e+07	3.04089e+07	2.98649e+07	6.71486e+06	1.62954e+07	1.74085e+07	7.06862e+06	4.02541e+06	2.98896e+07	7.19036e+07	7.34251e+06	7.97787e+07	3.75567e+07	7.19303e+07	3.28127e+07	1.27178e+07	5.81044e+07	1.95165e+07	2.14399e+07	1.62609e+07	4.17934e+07	1.44326e+08
P62424;Q5T8U3	60S ribosomal protein L7a	RPL7A	7	7	18	18	2.99602e+08	4.12654e+08	3.00454e+08	6.82712e+08	4.52326e+08	4.41182e+08	4.6891e+08	7.56093e+08	7.2521e+08	3.44027e+08	3.78774e+08	2.43429e+08	2.66541e+08	4.13245e+08	5.00573e+08	5.58843e+08	5.54849e+08	2.02785e+08	3.2986e+08	3.3065e+08	4.30607e+08	6.09524e+08	4.30834e+08	5.15117e+08	2.15776e+08
P62701;A6NH36	40S ribosomal protein S4, X isoform	RPS4X	7	7	18	18	4.7222e+08	6.87063e+08	3.78149e+08	7.44603e+08	3.31574e+08	4.50861e+08	5.49188e+08	5.74575e+08	5.46926e+08	3.303e+08	3.5589e+08	2.65652e+08	2.84488e+08	3.21693e+08	6.7687e+08	5.85681e+08	6.23127e+08	1.61383e+08	3.30077e+08	3.21172e+08	2.78794e+08	5.75939e+08	4.7218e+08	5.64414e+08	3.4698e+08
P62854;Q5JNZ5	40S ribosomal protein S26;Putative 40S ribosomal protein S26-like 1	RPS26;RPS26P11	7	7	18	18	1.28357e+08	1.52605e+08	1.04969e+08	1.25425e+08	8.70004e+07	8.28251e+07	1.16276e+08	1.42321e+08	1.18054e+08	7.67779e+07	1.20936e+08	6.06232e+07	6.68216e+07	9.67803e+07	1.60197e+08	1.54869e+08	1.66933e+08	4.2541e+07	7.70203e+07	7.31411e+07	6.32881e+07	8.55418e+07	8.2579e+07	1.1931e+08	7.78206e+07
P68871;F8W6P5	Hemoglobin subunit beta;LVV-hemorphin-7;Spinorphin	HBB	7	7	18	18	4.35255e+09	3.1064e+09	4.54039e+09	4.21951e+09	4.64061e+09	7.95699e+09	9.25623e+09	2.0414e+10	8.31132e+09	4.36723e+09	6.44779e+09	2.83104e+10	2.56647e+10	6.10575e+09	1.01606e+10	5.71961e+09	1.65938e+10	7.99171e+09	5.17586e+09	1.29476e+10	2.40297e+10	3.34064e+10	2.03046e+10	2.73647e+10	6.7446e+10
P80723;P80723-2	Brain acid soluble protein 1	BASP1	7	7	18	18	2.53535e+07	9.35608e+06	5.60171e+06	1.16338e+07	1.65848e+07	7.53735e+06	1.0423e+07	1.8489e+07	2.35327e+07	1.03023e+07	2.81103e+07	1.35069e+07	3.92775e+07	2.16551e+07	5.72161e+06	3.22007e+07	1.01764e+07	3.57424e+07	1.62164e+07	1.92921e+07	1.34849e+06	4.88165e+06	1.17138e+07	771195	9.27169e+06
P81605;P81605-2	Dermcidin;Survival-promoting peptide;DCD-1	DCD	7	7	18	18	2.50275e+08	3.6002e+08	4.71595e+07	7.67176e+07	2.51367e+07	1.08669e+08	1.78874e+07	8.63326e+07	8.26876e+07	1.27653e+08	1.70863e+08	1.48251e+07	2.30682e+07	8.11343e+06	8.08428e+07	2.67963e+07	2.43562e+07	1.28001e+07	1.77716e+08	2.3013e+07	2.14758e+07	4.08083e+07	8.3586e+07	1.31679e+08	2.37722e+08
P84085;C9J1Z8	ADP-ribosylation factor 5	ARF5	7	7	18	18	3.00393e+06	2.4522e+06	1.11808e+07	1.05053e+07	1.72295e+07	1.04697e+07	2.91036e+06	1.43438e+07	3.9644e+06	1.20386e+06	5.14339e+06	392085	7.5845e+06	3.01834e+06	5.13775e+06	1.79957e+06	4.25161e+06	2.29176e+06	4.19126e+06	2.05249e+06	1.43688e+07	7.59325e+06	2.96052e+06	6.27098e+06	2.16501e+06
P84090;G3V279	Enhancer of rudimentary homolog	ERH	7	7	18	18	3.53948e+07	4.94209e+07	5.74369e+07	6.08018e+07	4.08232e+07	5.40011e+07	1.7662e+07	1.06897e+08	1.14424e+08	5.04204e+07	8.17652e+07	5.01376e+07	3.1274e+07	5.12032e+07	8.22316e+07	6.12098e+07	7.63867e+07	1.50434e+07	5.10853e+07	2.2432e+07	2.8361e+07	4.17896e+07	5.27585e+07	9.36202e+07	5.72329e+07
Q00688;G3V5F2	Peptidyl-prolyl cis-trans isomerase FKBP3	FKBP3	7	7	18	18	3.46226e+07	4.94076e+07	5.30761e+07	8.24188e+07	3.67744e+07	4.96427e+07	2.74689e+07	6.9913e+07	7.41575e+07	2.43536e+07	2.9213e+07	5.10704e+07	4.27136e+07	4.05052e+07	8.36538e+07	4.50644e+07	8.99901e+07	3.58599e+07	4.4395e+07	2.51347e+07	3.29118e+07	7.55222e+07	5.37293e+07	9.97038e+07	4.8851e+07
Q01970;Q01970-2	1-phosphatidylinositol 4,5-bisphosphate phosphodiesterase beta-3	PLCB3	7	7	18	18	7.04613e+06	7.25343e+06	1.05366e+07	3.22915e+07	1.38669e+07	9.16948e+06	372009	1.65046e+07	9.86895e+06	4.80171e+06	1.17033e+07	2.303e+07	2.9452e+07	8.95408e+06	2.04758e+06	1.24018e+07	8.82676e+06	652977	5.27891e+07	3.67952e+06	2.37872e+07	2.56166e+06	6.53391e+06	1.36634e+08	5.80874e+06
Q03252;J9JID7	Lamin-B2	LMNB2	7	7	18	18	2.09894e+08	2.08936e+08	1.52503e+08	2.74576e+08	2.82269e+08	2.10177e+08	2.67053e+08	1.47158e+08	1.48726e+08	2.59136e+08	4.45352e+08	2.25632e+08	2.6143e+08	2.71176e+08	2.04877e+08	2.82718e+08	1.20623e+08	3.93471e+08	3.69533e+08	1.48709e+08	1.6072e+08	1.4451e+08	3.24317e+08	2.93755e+08	1.19197e+08
Q04446;E9PGM4	1,4-alpha-glucan-branching enzyme	GBE1	7	7	18	18	7.42731e+06	1.09335e+07	1.06394e+07	1.48712e+07	8.58301e+06	1.20855e+07	4.292e+06	2.95473e+06	1.65094e+07	2.00907e+07	6.66606e+06	1.06314e+07	2.31595e+07	1.52675e+07	1.22188e+07	2.10902e+07	7.18537e+06	1.07405e+07	9.95061e+06	1.85273e+07	6.86125e+06	1.49685e+07	1.47939e+07	2.60659e+06	8.81291e+06
Q04760-2;Q04760	Lactoylglutathione lyase	GLO1	7	7	18	18	3.02059e+07	1.04199e+07	2.6751e+07	2.98356e+07	3.01441e+07	2.83929e+07	7.40171e+06	3.80858e+07	3.2255e+07	1.11371e+07	1.18924e+07	1.93245e+07	4.70815e+07	3.23401e+07	5.77499e+07	7.40227e+07	6.87224e+07	1.53464e+07	1.6904e+07	5.0739e+07	2.85936e+07	5.08387e+07	4.97527e+07	2.77269e+07	8.67564e+07
Q04941;Q04941-2	Proteolipid protein 2	PLP2	7	7	18	18	1.6048e+07	2.59082e+07	1.97339e+07	7.5372e+06	9.8826e+06	1.98144e+07	1.48682e+07	6.86201e+06	6.05104e+06	3.74684e+07	1.3214e+07	8.75128e+06	1.44337e+07	2.18017e+07	6.15321e+06	4.03326e+06	2.59808e+06	8.90073e+06	6.14197e+07	1.46551e+07	2.01143e+07	2.46755e+07	2.11644e+07	2.6494e+07	2.1573e+07
Q06203;D6RCC8	Amidophosphoribosyltransferase	PPAT	7	7	18	18	2.72858e+06	1.39925e+06	2.86782e+06	4.26373e+06	7.26755e+06	4.09222e+06	1.3785e+06	3.43388e+06	3.91388e+06	2.03942e+06	697333	1.53079e+06	4.14971e+06	6.03698e+06	1.35062e+07	1.27205e+07	1.64116e+06	1.65021e+06	6.62086e+06	3.17901e+07	5.6046e+06	1.62655e+07	1.23985e+07	8.31148e+06	5.07928e+06
Q06210-2;Q06210	Glutamine--fructose-6-phosphate aminotransferase [isomerizing] 1	GFPT1	7	7	18	18	4.66384e+08	1.66587e+08	9.32199e+08	2.06477e+08	4.73814e+08	8.09837e+08	1.82018e+08	1.89351e+08	2.44034e+08	1.35903e+08	1.08262e+08	2.33994e+08	1.02282e+08	1.87746e+08	2.79961e+08	3.11802e+08	4.87132e+08	4.11462e+07	2.15225e+08	1.47472e+09	4.56936e+08	4.01124e+08	2.55195e+08	3.73761e+08	2.5549e+08
Q07065;H3BUW6	Cytoskeleton-associated protein 4	CKAP4	7	7	18	18	5.83006e+08	5.28071e+08	1.04411e+09	4.01397e+08	5.62685e+08	7.37269e+08	6.74896e+08	1.26038e+08	1.25446e+08	3.60659e+08	4.64954e+08	4.48276e+08	3.44355e+08	9.13812e+08	3.40073e+08	4.38692e+08	4.20169e+08	4.3978e+08	9.4363e+08	2.44368e+08	5.39627e+08	6.30221e+08	4.41181e+08	1.98326e+08	2.4549e+08
Q08170;F6T1J1	Serine/arginine-rich splicing factor 4	SRSF4	7	7	18	18	6.89332e+07	1.17567e+08	5.02698e+07	6.03572e+07	4.69617e+07	6.33436e+07	4.96998e+07	8.3978e+07	8.53876e+07	8.80211e+07	4.2749e+07	6.80265e+07	6.2548e+07	4.54894e+07	7.7965e+07	6.89851e+07	7.20981e+07	4.63821e+07	4.75756e+07	3.22713e+07	2.11837e+07	4.78776e+07	5.66247e+07	1.05099e+08	3.1634e+07
Q08211;Q08211-2	ATP-dependent RNA helicase A	DHX9	7	7	18	18	7.0871e+08	1.11845e+09	6.19995e+08	8.23994e+08	4.82325e+08	3.8449e+08	5.57927e+08	4.87154e+08	5.08593e+08	1.0287e+09	5.81819e+08	8.06674e+08	8.03853e+08	6.90836e+08	7.99513e+08	5.13597e+08	3.54219e+08	3.94537e+08	6.52691e+08	8.926e+08	5.36835e+08	5.86751e+08	7.43785e+08	9.17152e+08	1.96607e+08
Q08554-2;Q08554	Desmocollin-1	DSC1	7	7	18	18	7.41343e+07	1.36832e+08	5.5741e+07	3.6059e+07	1.14123e+07	2.4854e+07	1.22605e+07	1.60518e+07	1.42787e+07	7.70276e+07	6.45977e+07	1.07145e+07	1.29223e+07	7.21068e+06	1.2012e+07	1.41022e+07	5.23603e+06	4.99027e+06	3.05862e+07	4.87609e+06	7.83602e+06	2.12559e+07	1.10269e+07	2.58301e+07	2.31298e+07
Q12874;E7EUT8	Splicing factor 3A subunit 3	SF3A3	7	7	18	18	2.08451e+07	3.00344e+07	3.12457e+07	5.35205e+07	2.62132e+07	3.30645e+07	2.64158e+07	2.80105e+07	3.72495e+07	3.22866e+07	1.48304e+07	6.41175e+07	5.30237e+07	4.86634e+07	5.08522e+07	3.88899e+07	2.01282e+07	1.54896e+07	3.22746e+07	3.35834e+07	3.08601e+07	3.14432e+07	5.70759e+07	1.92324e+07	8.89504e+06
Q13177;H7C1X3	Serine/threonine-protein kinase PAK 2;PAK-2p27;PAK-2p34	PAK2	7	7	18	18	5.93321e+06	7.29618e+06	8.30852e+06	1.68914e+07	2.28009e+07	1.79492e+07	4.39278e+06	1.02216e+07	1.87703e+07	6.81393e+06	5.96457e+06	1.30128e+07	1.88273e+07	1.68859e+07	1.90172e+07	9.97262e+06	1.94035e+07	5.98031e+06	1.63106e+07	2.67161e+07	1.11962e+07	1.41868e+07	9.95428e+06	1.29521e+07	1.06575e+07
Q13232;H3BPR2	Nucleoside diphosphate kinase 3;Nucleoside diphosphate kinase	NME3	7	7	18	18	9.0186e+06	4.38633e+06	1.10206e+07	1.40919e+07	2.14778e+07	1.88707e+07	1.37434e+06	3.56674e+07	2.40592e+07	1.17763e+07	8.74851e+06	7.48897e+06	4.80299e+06	8.56368e+06	1.77602e+07	1.63764e+07	2.50641e+07	5.62704e+06	6.35963e+06	2.26591e+06	1.30659e+07	1.42266e+07	1.38428e+07	2.33657e+06	2.29168e+07
Q13242;H0YIB4	Serine/arginine-rich splicing factor 9	SRSF9	7	7	18	18	3.13925e+07	2.24291e+07	1.52132e+07	2.96334e+07	1.28289e+07	1.82308e+07	1.48465e+07	3.03474e+07	1.48314e+07	2.14185e+07	1.42783e+07	1.48354e+07	2.06522e+07	1.22121e+07	1.7331e+07	1.90263e+07	1.49845e+07	8.3387e+06	2.37501e+07	1.19592e+07	8.48506e+06	4.2369e+07	2.59596e+07	3.22128e+07	1.24989e+07
Q13347;Q5TFK1	Eukaryotic translation initiation factor 3 subunit I	EIF3I	7	7	18	18	2.94907e+07	3.97717e+07	2.95724e+07	7.31547e+07	3.1555e+07	3.62486e+07	2.98227e+07	5.62312e+07	5.51393e+07	2.29063e+07	2.54404e+07	2.23482e+07	3.21573e+07	4.61412e+07	7.67155e+07	6.64e+07	3.44613e+07	1.83991e+07	1.72021e+07	4.34963e+07	2.48721e+07	4.57964e+07	3.96619e+07	3.37093e+07	1.13489e+07
Q13428-8;Q13428-3			7	7	18	18	1.69643e+06	4.54792e+06	663764	1.54939e+07	7.17577e+06	4.16168e+06	1.09116e+07	2.15939e+06	2.0212e+06	353308	8.06329e+06	1.09861e+07	2.87261e+07	4.80035e+06	4.77144e+06	2.59673e+06	2.66255e+06	7.60733e+06	1.73447e+07	2.95431e+07	3.8627e+06	8.82335e+06	6.65678e+06	1.99481e+07	923587
Q13442;F8WBW6	28 kDa heat- and acid-stable phosphoprotein	PDAP1	7	7	18	18	2.28571e+07	1.0641e+07	1.87747e+07	3.60614e+07	1.32861e+07	1.04687e+07	7.60937e+06	9.48456e+06	1.97345e+07	7.58238e+06	9.77181e+06	1.07622e+07	1.51188e+07	1.80074e+07	2.45285e+07	2.36458e+07	2.00362e+07	3.12992e+06	1.343e+07	1.58538e+07	8.38757e+06	3.40321e+07	2.85706e+07	2.33975e+07	1.67921e+07
Q13573;G3V4X8	SNW domain-containing protein 1	SNW1	7	7	18	18	3.91434e+06	1.38147e+07	1.13946e+07	1.71651e+07	8.68647e+06	6.04034e+06	1.12234e+07	1.36648e+07	1.25593e+07	1.2992e+07	7.48447e+06	3.38587e+07	1.79424e+07	2.23644e+07	1.52277e+07	7.31483e+06	9.53665e+06	3.81529e+06	1.20734e+07	9.12085e+06	1.12321e+07	9.72045e+06	1.31655e+07	3.07467e+07	5.29679e+06
Q13619;Q13619-2	Cullin-4A	CUL4A	7	7	18	18	8.02595e+06	1.12886e+07	1.97512e+07	4.8032e+06	1.25947e+07	1.3118e+07	2.87326e+07	6.22155e+06	7.11331e+06	2.02587e+07	7.65257e+06	2.18586e+07	2.43828e+07	3.48559e+07	4.44238e+07	2.42264e+07	1.34229e+07	1.05512e+07	1.38109e+07	2.50927e+07	3.24719e+07	1.32186e+07	1.81708e+07	2.22835e+07	2.00371e+06
Q13895;H7BY94	Bystin	BYSL	7	7	18	18	4.26264e+06	5.11083e+06	336783	1.71461e+07	1.29922e+06	827385	5.6315e+06	3.63885e+06	8.21234e+06	2.49543e+06	3.49076e+06	4.09252e+06	1.2781e+07	1.04373e+07	8.18018e+06	1.27949e+07	1.33233e+06	2.12437e+06	6.52254e+06	7.93821e+06	3.25447e+06	6.27652e+06	5.88042e+06	1.75615e+07	534172
Q13951;J3KS23	Core-binding factor subunit beta	CBFB	7	7	18	18	4.28505e+06	1.44084e+06	344551	8.33198e+06	1.56494e+06	1.69709e+06	2.1486e+06	6.79502e+06	3.40604e+06	4.01127e+06	1.21537e+07	4.37821e+06	5.91563e+06	7.84311e+06	4.32981e+06	7.92267e+06	5.58268e+06	1.85279e+06	1.80659e+06	2.36775e+06	1.48112e+06	5.26704e+06	3.93481e+06	2.89425e+06	2.60609e+06
Q14019;H3BT58	Coactosin-like protein	COTL1	7	7	18	18	2.32037e+07	9.31096e+06	1.21565e+07	1.37174e+07	2.88818e+07	1.88621e+07	9.28249e+06	1.6335e+07	2.00601e+07	5.33588e+06	1.39355e+07	1.50175e+07	1.90324e+07	3.29751e+07	4.73834e+06	3.61927e+07	5.3055e+07	1.6534e+07	3.53561e+06	2.41626e+07	1.59122e+07	5.54551e+06	1.1312e+07	2.30777e+07	2.58683e+07
Q14126;J3KSI6	Desmoglein-2	DSG2	7	7	18	18	4.54639e+07	5.45797e+06	1.02039e+08	1.01473e+08	1.70411e+08	1.36729e+08	2.97781e+07	2.06346e+07	1.99684e+07	5.7655e+07	4.27214e+07	6.30967e+07	5.38995e+07	3.65505e+07	2.41921e+07	8.26744e+06	3.7706e+07	1.70768e+07	1.41886e+08	7.47774e+07	1.99615e+08	7.6612e+07	2.36119e+07	1.06244e+08	2.43048e+07
Q14152;F5H335	Eukaryotic translation initiation factor 3 subunit A	EIF3A	7	7	18	18	1.42955e+08	1.98986e+08	3.61326e+08	3.17748e+08	2.38625e+08	1.92535e+08	2.42665e+08	1.26437e+08	1.98972e+08	3.25298e+08	1.24846e+08	2.54528e+08	2.28754e+08	3.47934e+08	3.91912e+08	1.91769e+08	1.74273e+08	1.22622e+08	2.27929e+08	4.91763e+08	3.66999e+08	2.38935e+08	2.27275e+08	2.80306e+08	5.42303e+07
Q14204;H0YJ21	Cytoplasmic dynein 1 heavy chain 1	DYNC1H1	7	7	18	18	7.84509e+08	9.85864e+08	1.66904e+09	1.16353e+09	1.20915e+09	8.30132e+08	8.02093e+08	4.30281e+08	4.61638e+08	1.31614e+09	5.36205e+08	9.24392e+08	8.76673e+08	1.10462e+09	8.75523e+08	3.9833e+08	6.94442e+08	9.70743e+08	1.4981e+09	1.12913e+09	1.27554e+09	6.83459e+08	6.3375e+08	1.03876e+09	3.84413e+08
Q14344;F5H1G8	Guanine nucleotide-binding protein subunit alpha-13	GNA13	7	7	18	18	920453	744484	1.76139e+07	9.16789e+06	2.04086e+07	2.78173e+07	6.41033e+06	9.65979e+06	1.59087e+07	2.15199e+06	4.94694e+06	6.79646e+06	2.30168e+06	1.74211e+07	2.15558e+07	1.69055e+07	9.02519e+06	1.68133e+07	2.54766e+07	3.73029e+06	7.94434e+06	1.11181e+07	7.4182e+06	4.43866e+06	2.64855e+06
Q15006;H0YAS9	ER membrane protein complex subunit 2	EMC2	7	7	18	18	1.33618e+06	2.3014e+06	8.59028e+06	2.4045e+07	8.09262e+06	9.50575e+06	8.60317e+06	1.23028e+07	7.73644e+06	3.33662e+06	9.21419e+06	1.33484e+07	8.04603e+06	1.88881e+07	1.546e+07	1.44329e+07	1.51721e+07	4.23674e+06	3.57004e+06	1.17721e+07	7.63053e+06	9.29602e+06	8.16071e+06	1.48259e+07	2.36393e+06
Q15056-2;Q15056	Eukaryotic translation initiation factor 4H	EIF4H	7	7	18	18	6.71763e+07	7.35001e+07	7.54629e+07	1.26305e+08	6.34656e+07	5.93654e+07	4.03333e+07	9.08363e+07	8.27604e+07	2.21999e+07	4.5737e+07	7.61156e+07	7.19894e+07	8.30219e+07	1.25691e+08	7.24803e+07	5.98541e+07	3.62815e+07	7.92911e+07	7.70811e+07	6.26018e+07	1.22099e+08	6.22523e+07	1.00855e+08	4.38308e+07
Q15181;Q5SQT6	Inorganic pyrophosphatase	PPA1	7	7	18	18	6.08748e+07	7.77524e+07	1.52697e+08	1.82206e+08	1.69839e+08	1.64944e+08	6.65954e+07	2.25557e+08	2.11738e+08	7.09874e+07	6.30805e+07	7.99687e+07	1.60784e+08	6.68e+07	1.42092e+08	2.27798e+08	1.914e+08	5.81758e+07	1.06579e+08	2.41666e+08	1.87115e+08	1.66621e+08	8.28289e+07	1.81201e+08	1.90598e+08
Q15404;Q15404-2	Ras suppressor protein 1	RSU1	7	7	18	18	6.44564e+07	3.08255e+07	1.31771e+07	6.0352e+07	5.09516e+07	3.91349e+07	1.9223e+07	4.01377e+07	2.81858e+07	9.53305e+07	1.18903e+08	3.57565e+07	2.94504e+07	9.24764e+07	6.26776e+07	5.69163e+07	2.53198e+07	9.20587e+07	4.5898e+07	4.75567e+07	2.15771e+07	2.77763e+07	2.66738e+07	1.74063e+07	2.6619e+07
Q15417;F8WA86	Calponin-3	CNN3	7	7	18	18	2.04143e+08	8.41078e+07	2.32373e+07	1.17715e+08	3.76769e+07	4.19099e+07	9.42832e+07	9.78014e+07	8.52645e+07	1.80565e+08	1.07291e+08	1.5024e+08	8.75546e+07	8.25288e+07	9.40875e+07	9.21653e+07	4.51906e+07	2.07627e+08	1.51469e+08	3.04479e+07	1.42276e+07	2.82544e+07	7.7399e+07	3.9856e+07	3.89398e+07
Q15738;C9JDR0	Sterol-4-alpha-carboxylate 3-dehydrogenase, decarboxylating	NSDHL	7	7	18	18	9.23741e+06	1.35449e+07	1.38857e+07	1.11636e+07	1.51163e+07	6.24801e+06	3.61681e+06	7.6163e+06	6.45767e+06	404643	3.85077e+06	3.90957e+06	7.99016e+06	2.10567e+07	1.38712e+07	1.16117e+07	1.52827e+07	1.47275e+06	4.08686e+07	1.83245e+07	6.5805e+06	3.21447e+07	2.6949e+07	9.63437e+06	1.13865e+06
Q16576;E9PC52	Histone-binding protein RBBP7	RBBP7	7	7	18	18	3.99896e+07	5.91291e+07	4.53578e+07	8.36143e+07	5.85272e+07	3.64849e+07	4.93203e+07	4.01984e+07	5.0466e+07	6.44689e+07	4.82167e+07	8.67691e+07	9.23413e+07	8.6972e+07	8.62385e+07	8.45659e+07	5.88467e+07	4.30798e+07	8.2718e+07	7.25824e+07	4.45457e+07	6.95373e+07	7.85329e+07	9.34657e+07	3.69201e+07
Q16762;B1AH48	Thiosulfate sulfurtransferase	TST	7	7	18	18	3.36351e+08	1.21757e+08	6.31812e+08	1.37549e+08	4.43605e+08	3.74029e+08	4.46368e+07	4.57279e+08	3.66792e+08	1.10364e+08	9.3868e+07	9.4313e+07	2.54449e+08	4.33826e+07	2.52487e+08	1.24127e+08	5.32197e+08	6.21066e+07	1.58806e+08	1.23599e+08	2.23999e+08	3.39524e+08	2.55054e+08	1.19375e+08	3.49122e+08
Q1KMD3;H3BQZ7	Heterogeneous nuclear ribonucleoprotein U-like protein 2	HNRNPUL2;HNRNPUL2-BSCL2	7	7	18	18	2.20386e+08	1.31028e+08	1.75848e+08	1.90796e+08	1.30812e+08	1.23126e+08	1.12282e+08	1.70967e+08	1.93808e+08	2.11767e+08	1.34818e+08	3.43932e+08	2.39896e+08	1.91027e+08	1.56296e+08	1.48463e+08	1.40085e+08	1.65602e+08	1.71738e+08	1.35191e+08	1.35106e+08	1.72892e+08	2.13556e+08	2.24863e+08	6.86671e+07
Q2TAY7;B4E3L0	WD40 repeat-containing protein SMU1;WD40 repeat-containing protein SMU1, N-terminally processed	SMU1	7	7	18	18	2.48634e+07	1.73145e+07	1.81997e+07	2.93739e+07	1.47174e+07	1.28803e+07	1.18006e+07	2.36349e+07	3.20755e+07	1.93323e+07	1.76992e+07	4.54191e+07	3.48373e+07	3.0277e+07	2.82987e+07	2.66482e+07	1.6299e+07	6.42983e+06	2.15686e+07	2.73599e+07	1.53652e+07	2.22797e+07	3.51911e+07	1.93882e+07	6.82782e+06
Q5RI15;Q5RI15-2	Cytochrome c oxidase protein 20 homolog	COX20	7	7	18	18	9.28718e+06	4.27963e+06	2.00653e+06	3.44328e+06	6.30895e+06	2.61937e+06	1.30391e+06	7.5067e+06	5.06291e+06	3.13787e+06	6.23174e+06	1.84535e+06	4.07836e+06	3.36488e+06	7.73648e+06	9.06324e+06	7.46292e+06	1.41932e+06	4.26078e+06	3.54196e+06	5.58755e+06	9.82859e+06	4.7327e+06	3.25372e+06	5.21084e+06
Q5T123;Q9H299	SH3 domain-binding glutamic acid-rich-like protein 3	SH3BGRL3	7	7	18	18	3.86811e+06	5.3469e+06	3.96008e+07	7.36558e+06	2.12874e+07	2.68914e+07	8.73988e+06	2.93012e+07	2.65213e+07	3.43159e+06	5.20921e+06	7.48948e+06	2.01303e+07	1.01942e+07	6.01797e+06	1.03799e+07	1.46488e+07	5.5081e+06	5.71011e+06	1.24864e+07	6.51451e+07	2.17434e+07	3.79288e+06	6.3055e+06	5.14149e+07
Q5T447;Q5T447-2	E3 ubiquitin-protein ligase HECTD3	HECTD3	7	7	18	18	1.90691e+07	4.49412e+06	2.60813e+07	3.06346e+07	1.78689e+07	4.89279e+07	1.70103e+07	4.49517e+06	3.07241e+06	3.91546e+06	3.08203e+07	1.81297e+07	4.3268e+07	8.39426e+06	8.46492e+06	2.37099e+07	1.89168e+07	5.80401e+07	1.76785e+07	1.51077e+07	6.84496e+06	7.78383e+06	2.12743e+07	1.59596e+07	1.91852e+07
Q6NZI2;Q6NZI2-3	Polymerase I and transcript release factor	PTRF	7	7	18	18	2.72876e+08	1.34892e+08	1.02543e+08	1.70065e+08	3.6793e+08	2.35804e+08	1.24067e+08	1.28695e+08	7.93399e+07	2.36434e+08	2.50482e+08	2.46417e+08	1.73899e+08	2.50152e+08	1.4065e+08	2.25835e+08	1.25617e+08	3.51228e+08	1.69479e+08	8.23966e+07	1.01992e+08	1.23066e+08	1.95867e+08	6.27952e+07	5.14413e+07
Q6PCE3;F5GWK0	Glucose 1,6-bisphosphate synthase	PGM2L1	7	7	18	18	1.33717e+06	6.41321e+06	4.07517e+06	804973	1.23771e+07	4.78391e+06	5.32461e+06	7.21243e+06	1.01534e+07	286816	746738	2.84424e+06	1.07832e+07	324576	6.29852e+06	3.12975e+06	3.25039e+06	3.01358e+06	3.2351e+06	1.87783e+06	8.0783e+06	7.84537e+06	5.59206e+06	5.85069e+06	2.12656e+06
Q6PI48;Q9H9M6	Aspartate--tRNA ligase, mitochondrial	DARS2	7	7	18	18	4.28405e+07	9.27863e+06	3.03953e+07	2.64522e+07	3.83733e+07	4.78925e+07	4.22243e+06	2.76761e+07	2.65197e+07	1.08898e+07	1.47036e+07	7.94491e+07	6.11222e+07	3.32869e+07	6.32131e+07	4.94432e+07	3.58231e+07	7.37774e+06	1.58135e+07	6.33909e+07	5.4207e+07	2.07279e+07	1.09918e+07	3.29674e+07	1.86501e+07
Q7KZF4;H7C597	Staphylococcal nuclease domain-containing protein 1	SND1	7	7	18	18	3.80711e+08	7.18291e+08	6.41881e+08	7.01156e+08	3.76142e+08	4.62639e+08	5.13675e+08	3.47975e+08	3.70655e+08	5.28353e+08	4.86553e+08	5.26777e+08	4.4927e+08	7.09137e+08	5.68252e+08	4.46094e+08	3.25383e+08	3.71326e+08	5.59325e+08	4.59471e+08	4.91295e+08	4.44627e+08	7.64463e+08	6.97654e+08	2.35466e+08
Q7KZN9-2;Q7KZN9	Cytochrome c oxidase assembly protein COX15 homolog	COX15	7	7	18	18	2.26406e+06	6.53001e+06	4.16652e+06	6.89829e+06	6.64478e+06	8.43053e+06	1.2035e+07	7.27291e+06	2.86983e+06	5.18849e+06	2.72488e+06	3.68774e+06	7.42635e+06	3.48005e+06	1.66742e+07	1.44193e+07	1.21074e+07	4.36742e+06	4.51141e+06	6.4235e+06	4.11898e+06	2.39212e+07	9.06598e+06	8.54925e+06	1.00224e+07
Q7L5N7;Q7L5N7-2	Lysophosphatidylcholine acyltransferase 2	LPCAT2	7	7	18	18	1.75207e+07	4.98836e+06	2.36823e+07	1.04624e+07	9.80997e+06	1.29936e+07	5.90625e+06	1.39959e+07	3.10868e+07	1.42827e+07	1.93125e+07	8.85394e+06	1.48627e+07	4.47018e+06	6.06913e+07	1.20135e+07	1.57818e+07	7.8282e+06	3.4868e+06	6.31883e+06	2.81297e+06	1.47864e+07	1.17202e+07	4.22391e+06	2.15677e+06
Q86TX2;G3V4F2	Acyl-coenzyme A thioesterase 1	ACOT1	7	7	18	18	5.92603e+07	3.28425e+06	7.94972e+07	7.17332e+06	5.0269e+07	3.74953e+07	2.02843e+06	2.23805e+07	2.46844e+07	3.45665e+07	1.2829e+07	2.36339e+07	1.38726e+07	1.07843e+07	9.98501e+06	3.17045e+07	4.24689e+07	1.69468e+07	4.13003e+07	9.24889e+06	2.9075e+07	2.3558e+07	1.42579e+07	1.39194e+07	5.81182e+07
Q86V81;E9PB61	THO complex subunit 4	ALYREF	7	7	18	18	9.99103e+07	9.48035e+07	4.41991e+07	7.34781e+07	4.81615e+07	4.3427e+07	5.34651e+07	1.39029e+08	1.06351e+08	4.48056e+07	7.23192e+07	5.26279e+07	3.87014e+07	7.29306e+07	9.13988e+07	8.28202e+07	6.30289e+07	4.18418e+07	6.15798e+07	7.00003e+07	2.67913e+07	1.18393e+08	8.0005e+07	8.44049e+07	3.00176e+07
Q8IWX8;J3QK89	Calcium homeostasis endoplasmic reticulum protein	CHERP	7	7	18	18	9.54364e+06	7.42575e+06	1.00445e+07	1.44984e+07	6.75528e+06	1.05132e+07	4.86131e+06	9.32729e+06	7.58115e+06	1.08105e+07	6.41726e+06	2.58575e+07	1.76367e+07	1.24537e+07	1.28559e+07	1.02129e+07	6.01244e+06	2.34015e+06	1.30099e+07	7.66124e+06	9.11567e+06	1.19082e+07	1.55611e+07	1.20158e+07	832892
Q8IZQ5;H0YE28	Selenoprotein H	SELH;C11orf31	7	7	18	18	4.53556e+06	9.26411e+06	1.68541e+06	4.59414e+06	2.49372e+06	1.40333e+06	512631	9.50658e+06	8.15594e+06	1.02847e+06	1.22558e+07	4.00867e+06	2.342e+06	2.97933e+06	4.68521e+06	1.06096e+06	8.88805e+06	2.83854e+06	3.56218e+06	2.54927e+06	2.23494e+06	5.0714e+06	3.95477e+06	882510	4.57274e+06
Q8N0U8;E7ETM5	Vitamin K epoxide reductase complex subunit 1-like protein 1	VKORC1L1	7	7	18	18	2.07417e+07	5.17236e+06	1.38418e+07	8.29593e+06	9.55087e+06	9.21488e+06	7.13347e+06	4.9335e+06	2.21471e+06	1.17459e+07	9.82572e+06	1.14668e+07	6.71294e+06	1.32921e+07	1.81502e+07	1.0075e+07	1.1008e+07	4.84195e+06	6.89004e+06	1.22911e+07	1.92163e+07	1.38459e+07	3.97437e+06	7.25842e+06	1.77334e+06
Q8N392-2;Q8N392	Rho GTPase-activating protein 18	ARHGAP18	7	7	18	18	1.15701e+07	858765	3.69925e+06	2.6428e+06	1.45023e+06	7.59425e+06	1.60971e+06	1.12395e+07	9.23657e+06	3.33364e+06	1.51881e+06	8.20638e+06	8.32127e+06	3.8858e+06	6.03132e+06	3.66265e+06	392288	4.29702e+06	3.41564e+06	2.38425e+06	1.52756e+07	7.42404e+06	6.16073e+06	3.93452e+06	2.39195e+06
Q8TEM1;Q8TEM1-2	Nuclear pore membrane glycoprotein 210	NUP210	7	7	18	18	2.35239e+07	3.08834e+07	1.56952e+07	4.37652e+07	2.37427e+07	9.38237e+06	3.92195e+07	8.25708e+06	9.04795e+06	5.54883e+07	4.77102e+07	5.87357e+07	5.78672e+07	2.22855e+07	4.53168e+07	8.85091e+06	6.81803e+06	1.12784e+07	4.81218e+07	3.12743e+07	7.90471e+06	2.05469e+07	4.26978e+07	2.16582e+07	2.63906e+06
Q8WUY1;H0YAR9	Protein THEM6	THEM6	7	7	18	18	1.9733e+06	5.76585e+06	1.59707e+07	1.43685e+07	6.37848e+06	7.92253e+06	1.64104e+07	2.47653e+07	2.9255e+07	1.92303e+07	1.19803e+07	7.11682e+06	1.10625e+07	5.1098e+06	1.70304e+07	1.32637e+07	7.32409e+07	2.40441e+06	3.67664e+06	1.68638e+07	6.04887e+06	9.26885e+06	5.43643e+06	2.61432e+07	5.42458e+06
Q8WWM9;K7EMC7	Cytoglobin	CYGB	7	7	18	18	1.54291e+06	2.21352e+06	1.40977e+06	2.34616e+06	2.28335e+06	8.09767e+06	7.00735e+06	1.01599e+07	8.04032e+06	487254	7.68414e+06	8.29406e+06	3.7594e+06	7.27938e+06	9.99541e+06	8.40673e+06	7.57323e+06	1.00359e+07	1.92324e+06	3.03591e+06	1.91779e+06	2.61981e+06	2.70527e+06	1.17989e+06	2.89494e+06
Q8WXF1;Q8WXF1-2	Paraspeckle component 1	PSPC1	7	7	18	18	4.53743e+07	5.83436e+07	6.48705e+07	6.78589e+07	5.80069e+07	6.30228e+07	5.44936e+07	8.23426e+07	8.96683e+07	7.12894e+07	4.18967e+07	8.42292e+07	6.55926e+07	1.12094e+08	5.04425e+07	1.04969e+08	4.08798e+07	3.24595e+07	5.62179e+07	8.11648e+07	6.41176e+07	4.53761e+07	6.90007e+07	5.2295e+07	1.75662e+07
Q92900-2;Q92900	Regulator of nonsense transcripts 1	UPF1	7	7	18	18	7.20371e+07	1.52469e+08	1.36836e+08	2.08825e+08	8.51839e+07	8.42905e+07	1.0591e+08	8.86047e+07	7.62804e+07	1.65725e+08	6.46715e+07	1.3727e+08	1.25227e+08	1.71525e+08	9.62495e+07	9.0232e+07	7.00702e+07	6.06142e+07	1.13055e+08	1.44789e+08	7.98141e+07	1.0787e+08	1.3099e+08	1.31286e+08	3.08064e+07
Q969G5;E9PIE3	Protein kinase C delta-binding protein	PRKCDBP	7	7	18	18	5.40014e+07	2.12662e+07	1.05153e+07	3.5063e+07	3.73602e+07	4.9896e+07	1.38797e+07	3.73191e+07	2.21873e+07	3.35946e+07	3.36716e+07	2.12885e+07	1.84799e+07	2.37772e+07	3.29816e+07	3.89635e+07	3.72818e+07	4.41057e+07	2.42339e+07	6.58292e+06	5.66423e+06	1.7054e+07	1.89488e+07	5.65056e+06	1.77949e+07
Q96AG4;I3L223	Leucine-rich repeat-containing protein 59	LRRC59	7	7	18	18	1.27314e+08	9.84218e+07	1.90403e+08	2.3461e+08	1.7113e+08	1.45688e+08	1.68412e+08	7.73473e+07	8.76007e+07	1.75938e+08	1.62729e+08	1.03257e+08	8.10037e+07	2.14629e+08	1.56431e+08	1.35565e+08	1.67841e+08	8.84719e+07	7.77399e+07	1.47496e+08	1.46034e+08	1.75132e+08	1.25009e+08	1.67597e+08	5.0682e+07
Q96CN7;D6RGE2	Isochorismatase domain-containing protein 1	ISOC1	7	7	18	18	4.32975e+06	3.61169e+06	1.36446e+07	2.5954e+07	4.52107e+07	3.89675e+07	4.64816e+06	2.43269e+07	2.196e+07	4.99833e+06	3.02429e+07	1.78961e+07	1.94138e+07	2.84668e+07	2.87792e+07	4.38405e+07	2.51438e+07	3.48938e+07	8.49109e+06	2.42657e+07	2.65096e+07	2.84369e+07	1.47429e+07	8.15867e+06	1.81131e+07
Q96CT7;M0R2F5	Coiled-coil domain-containing protein 124	CCDC124	7	7	18	18	9.72991e+06	1.82775e+07	3.77819e+06	2.04552e+07	1.12375e+07	4.0343e+06	1.29921e+07	2.47263e+07	1.95358e+07	1.63377e+07	9.56618e+06	9.40245e+06	8.7126e+06	1.58596e+07	1.89276e+07	1.59418e+07	9.34335e+06	6.41234e+06	4.88341e+06	7.48657e+06	5.3531e+06	2.13658e+07	1.51596e+07	1.53312e+07	4.21159e+06
Q96DV4;B3KN96	39S ribosomal protein L38, mitochondrial	MRPL38	7	7	18	18	2.70367e+07	2.15378e+07	2.65989e+07	2.69247e+07	2.3507e+07	2.29593e+07	1.06345e+07	3.47976e+07	3.6621e+07	9.2237e+06	1.63567e+07	1.53526e+07	1.50692e+07	1.53093e+07	6.2571e+06	2.3352e+07	1.84739e+07	4.80042e+06	1.30763e+07	1.16065e+07	1.97931e+07	2.44483e+07	2.69127e+07	2.58063e+07	2.20866e+07
Q96HY6;Q96HY6-2	DDRGK domain-containing protein 1	DDRGK1	7	7	18	18	6.04573e+07	1.83457e+07	7.23445e+07	3.77007e+07	5.55063e+07	4.60669e+07	3.07767e+07	4.8048e+07	4.95171e+07	2.03697e+07	6.41818e+07	3.47985e+07	3.87884e+07	5.59787e+07	6.87464e+07	6.64411e+07	4.54091e+07	2.42255e+07	2.883e+07	3.21206e+07	8.18479e+07	3.4633e+07	2.75424e+07	3.29104e+07	2.79929e+07
Q96I24;Q96I24-2	Far upstream element-binding protein 3	FUBP3	7	7	18	18	6.29067e+07	2.82552e+07	2.16754e+07	3.77951e+07	2.25388e+07	2.09272e+07	1.58276e+07	2.91624e+07	3.20155e+07	2.29391e+07	2.98331e+07	5.82282e+07	3.67875e+07	3.89321e+07	1.17928e+08	4.04419e+07	2.47524e+07	1.2737e+07	3.59889e+07	4.44729e+07	1.58796e+07	4.28299e+07	6.53882e+07	5.13067e+07	9.11262e+06
Q96PK6;Q96PK6-2	RNA-binding protein 14	RBM14	7	7	18	18	1.21933e+08	1.76831e+08	1.63165e+08	1.57363e+08	1.03546e+08	9.96978e+07	1.15358e+08	1.83688e+08	1.74218e+08	1.58859e+08	1.67839e+08	2.58164e+08	2.25262e+08	1.49541e+08	1.36251e+08	1.25927e+08	9.23107e+07	9.9002e+07	1.59989e+08	1.11138e+08	9.4937e+07	1.01147e+08	2.01519e+08	1.99894e+08	3.712e+07
Q96TA1-2;Q96TA1	Niban-like protein 1	FAM129B	7	7	18	18	3.54993e+07	5.414e+07	1.33402e+08	7.36632e+07	1.56685e+08	1.5436e+08	1.02267e+08	8.19731e+07	8.89639e+07	5.48838e+07	3.79107e+07	7.21597e+07	5.9175e+07	1.18072e+08	1.07298e+08	8.38033e+07	1.05881e+08	7.4953e+07	7.58216e+07	1.0617e+08	2.23834e+08	7.64054e+07	1.04528e+08	6.04886e+07	5.53421e+07
Q99735;Q99735-2	Microsomal glutathione S-transferase 2	MGST2	7	7	18	18	1.36883e+07	2.64569e+07	4.54933e+07	9.76438e+06	4.80133e+07	3.14578e+07	1.34178e+07	2.4108e+07	2.77787e+07	1.00055e+07	3.17944e+06	1.46473e+07	7.64519e+06	1.69174e+07	1.92557e+07	2.07243e+07	2.70846e+07	1.11244e+07	9.07749e+06	1.0635e+07	3.17817e+07	3.05648e+07	3.03707e+07	1.09211e+07	2.78115e+07
Q99959;Q99959-2	Plakophilin-2	PKP2	7	7	18	18	1.8636e+07	7.46743e+06	5.76646e+07	7.27322e+07	1.52879e+08	1.6733e+08	2.92823e+07	4.35084e+07	3.90823e+07	1.81902e+07	3.64122e+07	4.29413e+07	3.63174e+07	2.74301e+07	7.2755e+06	5.02226e+06	3.03371e+07	7.09954e+06	5.64386e+07	7.10052e+07	7.76827e+07	4.49822e+07	2.22957e+07	1.07922e+08	3.49038e+07
Q9BPU6;E7EWB4	Dihydropyrimidinase-related protein 5	DPYSL5	7	7	18	18	9.61389e+07	1.26471e+08	4.88149e+07	1.39123e+08	3.86678e+07	8.79296e+07	8.77524e+07	2.1343e+08	9.59054e+07	8.50815e+07	1.504e+08	4.57858e+07	6.87947e+07	1.9025e+07	7.04127e+07	6.62805e+07	8.68542e+07	4.27618e+07	1.02247e+08	3.51025e+07	2.37155e+07	6.5579e+07	1.26779e+08	1.80196e+08	1.24982e+08
Q9BRF8-2;Q9BRF8	Serine/threonine-protein phosphatase CPPED1	CPPED1	7	7	18	18	2.73186e+06	3.42269e+06	2.31023e+06	9.76258e+06	9.91992e+06	8.27808e+06	4.05042e+06	1.91915e+07	2.21213e+07	537291	4.65404e+06	8.87348e+06	1.81165e+07	6.1503e+06	1.91648e+07	1.9683e+07	7.61404e+06	4.60782e+06	4.55627e+06	7.27057e+06	3.61784e+06	8.4408e+06	1.02228e+07	1.21115e+07	5.15939e+06
Q9BS40;H7C5A4	Latexin	LXN	7	7	18	18	4.17457e+07	1.79338e+06	3.40305e+07	2.54558e+07	3.17051e+07	3.29534e+07	8.48198e+06	3.44238e+07	3.15063e+07	3.18232e+07	6.07713e+07	7.94149e+06	1.9761e+06	2.16206e+07	1.1808e+07	2.70427e+07	4.73587e+07	6.27571e+07	1.70997e+07	1.15276e+07	2.62787e+07	2.31376e+07	1.10628e+07	9.99133e+06	3.37239e+07
Q9BSD7;Q5TDF0	Cancer-related nucleoside-triphosphatase	NTPCR	7	7	18	18	621612	2.16563e+06	1.9222e+06	2.99768e+06	9.63555e+06	3.41064e+06	2.63591e+06	1.10753e+07	1.01885e+07	2.08094e+06	784446	393969	5.47185e+06	4.2838e+06	1.82415e+06	9.97276e+06	4.17394e+06	3.29915e+06	2.80327e+06	1.25429e+07	1.43872e+07	5.94336e+06	3.18583e+06	1.57345e+06	4.48747e+06
Q9BUH6;Q9BUH6-2	Uncharacterized protein C9orf142	C9orf142	7	7	18	18	6.74258e+06	2.89943e+06	7.41173e+06	4.75919e+06	6.24435e+06	7.33002e+06	1.23074e+06	8.32362e+06	6.89271e+06	2.78041e+06	7.49079e+06	3.95962e+06	5.97143e+06	5.33367e+06	5.75239e+06	1.063e+07	1.25295e+07	2.34294e+06	2.83722e+06	4.42334e+06	1.47548e+07	7.26059e+06	2.98991e+06	4.60789e+06	1.0704e+07
Q9BV38;K7EML4	WD repeat-containing protein 18	WDR18	7	7	18	18	6.26621e+06	7.29511e+06	2.36214e+06	1.41781e+07	3.91563e+06	3.79863e+06	2.20722e+06	9.3157e+06	2.14624e+07	5.61993e+06	5.51053e+06	1.02084e+07	8.38837e+06	4.9491e+06	2.32205e+07	1.0643e+07	4.03199e+06	2.44236e+06	8.93733e+06	1.97529e+07	5.98905e+06	7.23951e+06	1.35646e+06	3.67438e+06	2.17744e+06
Q9BVC6;F5H679	Transmembrane protein 109	TMEM109	7	7	18	18	8.99371e+07	4.06248e+07	4.26962e+07	3.93914e+07	3.49859e+07	3.74693e+07	3.58999e+07	4.2731e+07	3.4933e+07	5.40794e+07	8.55607e+07	3.59088e+07	4.27149e+07	2.32676e+07	4.04886e+07	7.30868e+07	4.05375e+07	4.06888e+07	2.9632e+07	1.6259e+07	3.32258e+07	4.2043e+07	4.20242e+07	3.80304e+07	2.19497e+07
Q9BWD1;B7Z233	Acetyl-CoA acetyltransferase, cytosolic	ACAT2	7	7	18	18	2.04944e+07	2.334e+06	4.92853e+07	6.66485e+06	1.56495e+07	3.06904e+07	2.13959e+06	1.97886e+07	3.12824e+07	1.05509e+06	6.42115e+06	5.74692e+06	8.5998e+06	1.25721e+07	6.91697e+06	3.13709e+07	1.45378e+07	4.86694e+06	1.61686e+07	6.49083e+07	4.60008e+07	4.96814e+07	1.7103e+07	1.74022e+07	4.94806e+06
Q9BXJ9;Q9BXJ9-4	N-alpha-acetyltransferase 15, NatA auxiliary subunit	NAA15	7	7	18	18	1.51793e+07	2.45668e+07	2.02192e+07	5.90995e+07	1.94525e+07	2.06576e+07	2.06858e+07	1.86853e+07	2.14918e+07	2.7072e+07	1.43621e+07	2.24613e+07	3.10206e+07	2.51269e+07	2.9647e+07	3.12347e+07	1.16208e+07	6.8635e+06	3.66983e+07	3.72286e+07	2.28661e+07	3.69655e+07	5.80672e+07	7.85999e+07	9.46213e+06
Q9BYD2;Q5SZR1	39S ribosomal protein L9, mitochondrial	MRPL9	7	7	18	18	6.17294e+06	2.78072e+06	1.6554e+06	1.11753e+07	4.38693e+06	1.17374e+07	6.06299e+06	3.15314e+07	2.01108e+07	1.6955e+06	2.60277e+06	2.6599e+06	2.92445e+06	2.42816e+06	1.6715e+06	1.50134e+07	6.72797e+06	1.3993e+06	3.80242e+06	9.71869e+06	1.17758e+07	2.11956e+07	1.18285e+07	1.0338e+06	7.80742e+06
Q9BZE1;A6NHR2	39S ribosomal protein L37, mitochondrial	MRPL37	7	7	18	18	1.23178e+07	9.73238e+06	1.41988e+07	1.6077e+07	2.53275e+07	1.47472e+07	1.7613e+06	3.03766e+07	3.16533e+07	3.73983e+06	4.36157e+06	1.55108e+07	1.04343e+07	8.45197e+06	1.46901e+06	2.76145e+07	1.15738e+07	854924	1.25207e+07	1.69948e+07	1.92448e+07	2.94088e+07	3.6573e+07	6.8419e+06	1.29299e+07
Q9H0C8;E9PC05	Integrin-linked kinase-associated serine/threonine phosphatase 2C	ILKAP	7	7	18	18	8.51898e+06	1.34021e+07	4.52778e+06	1.50081e+07	6.68847e+06	6.50438e+06	2.4832e+06	5.59742e+06	1.145e+07	2.7312e+06	2.62216e+06	8.08597e+06	1.53036e+07	7.63638e+06	1.42774e+07	1.00145e+07	5.50132e+06	4.07199e+06	1.3922e+07	8.91796e+06	4.7757e+06	9.46304e+06	6.01413e+06	7.58278e+06	647317
Q9H0U3;Q6P577	Magnesium transporter protein 1	MAGT1	7	7	18	18	1.20467e+07	3.54862e+07	3.66158e+07	1.4816e+07	1.69812e+07	1.47581e+07	4.09872e+07	2.05092e+07	1.92402e+07	1.80509e+07	3.10329e+07	1.90507e+07	3.51756e+07	2.1822e+07	1.06314e+07	1.42383e+07	1.54714e+07	1.89699e+07	1.07769e+07	5.16701e+06	1.59744e+07	8.90054e+06	1.55877e+07	2.15103e+07	6.90781e+06
Q9H0U4;E9PLD0	Ras-related protein Rab-1B	RAB1B	7	7	18	18	5.14835e+07	4.98543e+07	1.34079e+08	5.03354e+07	1.44723e+08	9.29404e+07	9.54208e+07	8.52769e+07	5.90796e+07	4.58252e+07	5.95071e+07	2.40834e+07	5.46452e+07	9.27691e+07	6.25874e+07	7.53228e+07	1.07105e+08	5.40192e+07	6.20602e+07	6.6738e+07	1.42985e+08	8.34101e+07	7.25906e+07	6.0685e+07	6.44698e+07
Q9H2W6;H0YN64	39S ribosomal protein L46, mitochondrial	MRPL46	7	7	18	18	7.20468e+06	4.37603e+06	4.5885e+06	5.92657e+06	5.10954e+06	7.40391e+06	183686	1.19809e+07	1.31636e+07	1.48968e+06	6.01799e+06	1.44851e+06	7.35874e+06	4.75375e+06	3.16911e+06	1.03777e+07	1.23891e+07	1.86672e+07	3.1219e+06	4.01007e+06	7.48945e+06	1.23341e+07	1.20378e+07	2.39869e+06	3.24914e+06
Q9H3N1;G3V448	Thioredoxin-related transmembrane protein 1	TMX1	7	7	18	18	1.93983e+07	3.78437e+07	6.51184e+07	7.12066e+07	3.0872e+07	4.70072e+07	4.04244e+07	9.70604e+07	7.80144e+07	4.28517e+07	4.73263e+07	3.40415e+07	2.616e+07	3.45909e+07	4.23245e+07	4.03321e+07	5.65215e+07	2.09843e+07	2.67909e+07	2.15427e+07	2.08756e+07	5.30544e+07	4.6593e+07	4.67977e+07	2.24376e+07
Q9H3U1-2;Q9H3U1-3	Protein unc-45 homolog A	UNC45A	7	7	18	18	1.3162e+07	5.3648e+06	1.07295e+07	4.23453e+07	3.00289e+07	6.54056e+06	4.51328e+06	1.2031e+06	1.90907e+06	9.09684e+06	747983	4.25725e+06	7.12434e+06	2.58531e+07	1.4054e+07	8.06402e+06	1.03911e+07	2.09012e+07	2.01108e+07	1.86391e+07	1.14299e+07	1.65918e+07	3.36001e+07	1.23532e+07	4.73133e+06
Q9H773;H3BSA6	dCTP pyrophosphatase 1	DCTPP1	7	7	18	18	4.01552e+06	1.61942e+06	1.05512e+07	7.70531e+06	1.59442e+07	9.05431e+06	780929	1.54551e+07	1.24714e+07	1.2026e+06	2.12755e+06	1.14385e+07	1.37612e+07	1.95099e+06	1.67949e+07	1.30789e+07	1.86602e+07	500398	990454	6.87027e+06	2.19428e+07	1.40689e+07	2.79826e+06	7.47652e+06	2.33154e+07
Q9H7Z7;A6NHH0	Prostaglandin E synthase 2;Prostaglandin E synthase 2 truncated form	PTGES2	7	7	18	18	7.76032e+06	504302	1.90251e+07	1.71087e+07	4.29551e+07	1.85553e+07	6.51925e+06	3.54015e+07	5.01556e+07	9.51722e+06	2.787e+07	2.35638e+07	1.8833e+07	3.07912e+07	4.76464e+07	2.25378e+07	3.50742e+07	9.92788e+06	2.61476e+07	2.45564e+07	9.67213e+07	4.61402e+07	1.66112e+07	3.46669e+07	1.7944e+06
Q9H845;H0Y8Z9	Acyl-CoA dehydrogenase family member 9, mitochondrial	ACAD9	7	7	18	18	2.89565e+07	1.85318e+07	2.52721e+07	1.64212e+08	1.30508e+07	2.45921e+07	2.49602e+07	3.45429e+07	3.98671e+07	1.7267e+07	1.75643e+07	3.21382e+07	3.72388e+07	3.6868e+07	3.78468e+07	2.86393e+07	3.45744e+07	7.25848e+06	1.98168e+07	3.40957e+07	3.16122e+07	5.84283e+07	3.60931e+07	1.08089e+07	390385
Q9HCD5;Q5JY17	Nuclear receptor coactivator 5	NCOA5	7	7	18	18	1.15494e+07	6.19067e+06	4.136e+06	2.99108e+06	1.0973e+07	2.50923e+06	3.09566e+06	5.64225e+06	1.66876e+07	7.65091e+06	3.26207e+06	1.8671e+07	1.40322e+07	2.56743e+07	2.82802e+07	9.11668e+06	1.79859e+06	3.84803e+06	8.52622e+06	1.32123e+07	5.77971e+06	4.39637e+06	7.76195e+06	8.69391e+06	655409
Q9HD33;Q9HD33-2	39S ribosomal protein L47, mitochondrial	MRPL47	7	7	18	18	4.75126e+06	3.12579e+06	5.60848e+06	1.64195e+06	1.12813e+07	5.27743e+06	2.72978e+06	9.13086e+06	7.87223e+06	389214	3.29051e+06	3.57995e+06	1.51804e+06	4.26712e+06	1.39715e+06	8.32036e+06	7.56609e+06	1.7042e+06	2.62917e+06	6.39974e+06	9.55279e+06	8.9151e+06	818265	5.15564e+06	1.30884e+06
Q9NPD3;E9PI41	Exosome complex component RRP41	EXOSC4	7	7	18	18	5.16319e+06	4.40231e+06	2.38991e+06	7.75359e+06	1.72231e+06	3.37575e+06	8.14266e+06	7.09916e+06	7.1422e+06	5.5712e+06	6.95856e+06	4.42219e+06	4.61187e+06	1.03407e+07	1.59853e+07	1.0881e+07	4.71436e+06	3.01469e+06	1.98527e+06	5.98898e+06	6.11664e+06	1.11459e+07	4.89888e+06	5.87081e+06	2.67688e+06
Q9NPJ3;Q9NPJ3-2	Acyl-coenzyme A thioesterase 13;Acyl-coenzyme A thioesterase 13, N-terminally processed	ACOT13	7	7	18	18	2.04299e+07	2.93667e+06	6.21473e+06	5.45607e+06	8.58591e+06	1.4554e+07	2.11663e+06	9.08463e+06	5.75603e+06	3.8296e+06	1.10309e+07	5.80986e+06	6.37817e+06	2.30501e+06	3.25435e+06	5.75129e+06	1.09342e+07	3.31305e+06	2.18556e+06	1.58332e+06	1.17472e+07	9.54064e+06	2.97606e+06	6.93138e+06	1.93965e+07
Q9NR30;Q9NR30-2	Nucleolar RNA helicase 2	DDX21	7	7	18	18	3.78906e+07	7.14841e+07	4.13357e+07	1.85135e+08	7.56436e+07	4.12138e+07	2.3478e+08	4.67535e+07	6.0175e+07	6.43194e+07	1.63761e+08	1.30032e+08	1.29279e+08	2.23196e+08	9.91381e+07	7.63537e+07	3.07591e+07	5.74829e+07	1.45037e+08	2.27958e+08	4.67807e+07	8.75107e+07	1.57136e+08	3.46002e+08	1.56909e+07
Q9NRL2-2;Q9NRL2	Bromodomain adjacent to zinc finger domain protein 1A	BAZ1A	7	7	18	18	1.27516e+08	1.38052e+08	1.46948e+08	3.21382e+08	5.02147e+07	1.02804e+08	5.94562e+08	1.57313e+08	7.9868e+07	6.93863e+07	2.05347e+08	3.92033e+07	5.00461e+07	6.18473e+07	8.11205e+07	1.92001e+07	1.1309e+08	4.87789e+07	6.99905e+07	3.26508e+07	1.41268e+08	1.28868e+08	1.09583e+08	1.28039e+08	3.69918e+07
Q9NRP0;Q9NRP0-2	Oligosaccharyltransferase complex subunit OSTC	OSTC	7	7	18	18	1.26865e+07	1.27099e+07	5.7779e+07	2.84746e+07	3.64092e+07	4.02161e+07	1.92116e+07	1.0874e+07	1.82919e+07	2.00988e+07	2.21286e+07	2.99483e+07	1.8528e+07	2.36649e+07	1.9624e+07	2.26705e+07	3.59128e+07	1.39092e+07	2.63104e+07	1.49643e+07	4.53392e+07	2.14612e+07	1.78326e+07	2.4597e+07	1.09039e+07
Q9NRX2;E9PKV2	39S ribosomal protein L17, mitochondrial	MRPL17	7	7	18	18	1.91054e+07	8.16462e+06	5.655e+06	7.25886e+06	1.19984e+07	1.09681e+07	3.4623e+06	1.18522e+07	7.94696e+06	2.83398e+06	1.5502e+07	2.70649e+06	5.75175e+06	4.37214e+06	2.14455e+06	1.60727e+07	3.70417e+06	1.95899e+06	2.32892e+06	4.58708e+06	7.23605e+06	7.18953e+06	3.50198e+06	1.1303e+07	9.32311e+06
Q9NSD9;F5H6Y1	Phenylalanine--tRNA ligase beta subunit	FARSB	7	7	18	18	1.24402e+08	1.2787e+08	1.41975e+08	1.35781e+08	1.55464e+08	1.12794e+08	8.42168e+07	7.26234e+07	1.21809e+08	1.42892e+08	8.40257e+07	1.71734e+08	9.88275e+07	1.2903e+08	1.72498e+08	1.03327e+08	1.04225e+08	5.65407e+07	9.22672e+07	1.17697e+08	1.98213e+08	2.08773e+08	1.19545e+08	1.50089e+08	6.80744e+07
Q9NSE4;F6SBX2	Isoleucine--tRNA ligase, mitochondrial	IARS2	7	7	18	18	6.91401e+07	6.68744e+07	1.21009e+08	9.67674e+07	1.36951e+08	1.24614e+08	2.93504e+07	1.04608e+08	8.04586e+07	6.38792e+07	5.51333e+07	1.01938e+08	9.19357e+07	5.43586e+07	1.24988e+08	9.57005e+07	8.35092e+07	5.62951e+07	8.69798e+07	1.43091e+08	9.76387e+07	1.31472e+08	1.22454e+08	6.07669e+07	7.53869e+07
Q9NUP9;G3V1D4	Protein lin-7 homolog C	LIN7C	7	7	18	18	1.45272e+07	1.57049e+07	1.091e+07	8.40663e+06	1.65586e+07	2.03717e+07	9.00525e+06	3.10658e+07	1.91314e+07	3.87952e+06	4.6712e+06	5.70916e+06	9.70841e+06	2.87187e+06	2.88359e+07	1.08961e+07	1.619e+07	2.95446e+06	9.46909e+06	1.02749e+07	7.93149e+06	1.88134e+07	1.54774e+07	8.10369e+06	1.43376e+07
Q9NVJ2;B4DI85	ADP-ribosylation factor-like protein 8B	ARL8B	7	7	18	18	4.3665e+07	1.61293e+07	2.76955e+07	3.12145e+07	1.22148e+07	2.08582e+07	5.60357e+07	2.21805e+07	1.60682e+07	8.28325e+06	1.75143e+07	1.02547e+07	2.4078e+07	3.24361e+07	3.42736e+07	4.32005e+07	3.78118e+07	3.6635e+07	8.42107e+06	1.74616e+07	1.87407e+07	3.11805e+07	1.75384e+07	8.98593e+06	1.82536e+07
Q9NVP1;H7C452	ATP-dependent RNA helicase DDX18	DDX18	7	7	18	18	1.31852e+07	9.73361e+06	2.48693e+07	2.95463e+07	3.31438e+07	1.27351e+07	3.033e+07	4.81158e+06	1.105e+07	1.05656e+07	2.91303e+07	6.37564e+07	3.60178e+07	9.76846e+07	2.08617e+07	2.67112e+07	7.06018e+06	1.3462e+07	3.84658e+07	3.07273e+07	4.10349e+07	2.07689e+07	2.64878e+07	5.48247e+07	315253
Q9NY12-2;Q9NY12	H/ACA ribonucleoprotein complex subunit 1	GAR1	7	7	18	18	1.0407e+07	2.24258e+06	1.04048e+07	1.62933e+07	1.5196e+07	1.56204e+07	2.07861e+07	1.26567e+07	3.34908e+06	2.20148e+07	4.56897e+06	2.2596e+07	2.25693e+07	2.01851e+07	2.50413e+07	2.22383e+07	2.91699e+07	9.42071e+06	1.95303e+07	1.61691e+07	2.10741e+07	4.51447e+07	1.64128e+07	4.94461e+06	1.23481e+07
Q9NZN4;B4DNU6	EH domain-containing protein 2	EHD2	7	7	18	18	1.09081e+08	5.18155e+07	1.04402e+08	8.23947e+07	2.29433e+08	1.72825e+08	5.49859e+07	6.36719e+07	6.01674e+07	9.22283e+07	8.90401e+07	1.66778e+08	1.27316e+08	2.13924e+08	1.55336e+08	1.64114e+08	8.86215e+07	1.34313e+08	7.62094e+07	2.70446e+07	9.49372e+07	7.73221e+07	9.10941e+07	2.33648e+07	6.63489e+07
Q9P015;E5RHF4	39S ribosomal protein L15, mitochondrial	MRPL15	7	7	18	18	8.50478e+06	6.98757e+06	1.01141e+07	1.05182e+07	2.22113e+07	1.46335e+07	2.4905e+06	3.52424e+07	4.71835e+07	5.86432e+06	7.55817e+06	6.24536e+06	1.05391e+07	5.03484e+06	768738	1.41755e+07	1.04562e+07	788996	4.54069e+06	9.36599e+06	1.51565e+07	1.45542e+07	1.49665e+07	1.56951e+07	7.80312e+06
Q9P016;Q9P016-2	Thymocyte nuclear protein 1	THYN1	7	7	18	18	4.36841e+06	2.18914e+06	2.72669e+06	2.74901e+06	6.01147e+06	1.03808e+07	1.02103e+06	6.36614e+06	3.86282e+06	4.84337e+06	5.99876e+06	4.88139e+06	4.6866e+06	2.53267e+06	4.09256e+06	8.71316e+06	5.58279e+06	4.95069e+06	1.70317e+06	3.88252e+06	2.58015e+06	1.18894e+07	5.89502e+06	2.42673e+06	4.09025e+06
Q9P0I2-2;Q9P0I2	ER membrane protein complex subunit 3	EMC3	7	7	18	18	441122	3.88784e+07	4.32655e+06	1.05457e+07	9.37746e+06	2.62378e+07	2.51286e+06	1.33778e+07	3.7807e+06	4.74426e+07	6.83279e+06	2.09776e+06	2.12438e+07	2.98022e+07	1.7909e+07	2.41845e+07	9.23787e+06	4.62317e+06	3.43238e+07	2.85193e+07	4.57418e+07	6.91577e+06	2.94771e+07	2.02157e+07	3.0723e+06
Q9P0M6;Q5SQT3	Core histone macro-H2A.2	H2AFY2	7	7	18	18	6.59514e+06	1.58352e+07	6.96432e+06	1.03046e+07	2.83417e+07	1.90634e+07	1.20079e+07	1.99685e+07	1.97623e+07	3.94116e+07	2.83566e+07	4.94454e+07	3.63935e+07	1.39866e+07	2.45828e+07	4.65789e+07	1.39681e+07	3.96894e+07	1.52868e+07	4.10118e+06	2.3557e+06	1.30601e+06	1.12397e+07	1.68848e+07	1.66572e+07
Q9P265;H0Y7Q3	Disco-interacting protein 2 homolog B	DIP2B	7	7	18	18	1.54717e+06	765590	1.42755e+06	6.01903e+06	2.36054e+06	3.00761e+06	1.86647e+06	1.13697e+07	4.52956e+06	3.31849e+06	918275	5.32208e+06	2.81685e+06	284328	8.34823e+06	833525	2.43472e+06	465582	9.31214e+06	694674	2.4633e+06	4.99728e+06	1.6546e+06	2.40747e+06	4.07026e+06
Q9UBS4;H7C2Y5	DnaJ homolog subfamily B member 11	DNAJB11	7	7	18	18	1.45946e+07	1.78346e+07	6.17044e+07	8.78364e+06	4.56291e+07	2.16599e+07	1.85615e+07	8.52365e+06	1.65429e+07	2.15067e+07	2.06587e+07	1.27083e+07	1.89312e+07	4.98175e+07	1.87877e+07	3.97582e+07	1.96394e+07	8.76475e+06	2.57205e+07	1.57167e+07	4.56589e+07	1.92264e+07	1.69192e+07	7.47044e+06	9.27287e+06
Q9UBV2;Q9UBV2-2	Protein sel-1 homolog 1	SEL1L	7	7	18	18	3.01012e+07	9.2022e+06	2.79054e+07	1.20869e+07	9.54235e+06	2.40551e+07	9.22024e+06	9.30191e+06	1.08915e+07	1.41133e+07	1.03083e+07	6.19049e+06	5.2332e+06	1.82271e+07	1.09489e+07	1.56916e+07	9.11352e+06	6.3019e+06	2.04828e+07	1.63179e+07	2.02443e+07	8.62611e+06	5.15254e+06	7.38896e+06	2.59735e+06
Q9UDW1;Q9UDW1-2	Cytochrome b-c1 complex subunit 9	UQCR10	7	7	18	18	3.80976e+06	1.26602e+06	9.63731e+06	1.75888e+06	1.91397e+07	1.7817e+07	2.02273e+06	3.6586e+07	3.71678e+07	4.01557e+06	3.72004e+06	7.2531e+06	4.76886e+06	6.23241e+06	1.43785e+07	9.19829e+06	2.23118e+07	1.03133e+06	4.49475e+06	1.08673e+07	1.35626e+07	1.17191e+07	7.19652e+06	1.25708e+07	9.87431e+06
Q9UEY8-2;Q9UEY8	Gamma-adducin	ADD3	7	7	18	18	1.88133e+07	1.0288e+07	3.69266e+07	3.12187e+07	4.62599e+07	3.37317e+07	1.69212e+07	1.87244e+07	1.74375e+07	1.77686e+07	6.04919e+06	2.22134e+07	3.81959e+07	1.7659e+07	3.39952e+07	3.63708e+07	2.04199e+07	4.47146e+07	3.60638e+07	1.2715e+07	2.25538e+07	1.2999e+07	4.20128e+07	3.01399e+07	1.97822e+07
Q9UFN0;Q9BS92	Protein NipSnap homolog 3A	NIPSNAP3A	7	7	18	18	5.81353e+07	1.26139e+07	3.1162e+07	3.62207e+06	2.39824e+07	5.49278e+07	2.37555e+07	4.41414e+07	3.00685e+07	5.14935e+07	1.38515e+07	2.7891e+07	3.14411e+07	2.21636e+07	2.50494e+07	3.21083e+07	3.7494e+07	1.47553e+07	1.31936e+07	1.63625e+07	6.69827e+07	5.90374e+07	2.49859e+07	7.25514e+06	6.55161e+07
Q9UGP8;A6PVC9	Translocation protein SEC63 homolog	SEC63	7	7	18	18	9.89587e+06	3.03069e+06	2.5972e+07	2.90179e+07	2.15347e+07	2.14525e+07	1.67598e+07	7.30913e+06	5.81718e+06	2.83137e+07	1.40588e+07	1.43709e+07	2.61686e+07	4.53775e+07	1.85039e+07	2.4127e+07	8.38272e+06	4.10998e+06	1.94231e+07	4.53358e+07	2.91081e+07	2.90519e+07	3.06547e+07	2.69635e+07	6.01795e+06
Q9UHQ9;H7C0R7	NADH-cytochrome b5 reductase 1	CYB5R1	7	7	18	18	2.75268e+07	5.73062e+06	8.21693e+06	1.91499e+07	2.40195e+07	2.40484e+07	8.38474e+06	2.70936e+07	1.33313e+07	2.2005e+07	2.17122e+07	1.19445e+07	1.56157e+07	1.17951e+07	1.48322e+07	3.14635e+07	2.11222e+07	1.87025e+07	6.42877e+06	1.74693e+07	7.14587e+06	1.57623e+07	1.91041e+07	1.43708e+06	2.30532e+07
Q9UIG0-2;Q9UIG0	Tyrosine-protein kinase BAZ1B	BAZ1B	7	7	18	18	1.11339e+07	6.49444e+06	6.41702e+06	2.00452e+07	3.15402e+06	3.6297e+06	5.01856e+06	1.92305e+06	2.0028e+06	1.58091e+07	6.46203e+06	2.30732e+07	2.41887e+07	2.23871e+07	2.91478e+07	5.35844e+06	3.09204e+06	5.39232e+06	3.18807e+07	3.37801e+07	2.00067e+07	2.19232e+07	2.18457e+07	1.17984e+07	927933
Q9UKN8;F2Z356	General transcription factor 3C polypeptide 4	GTF3C4	7	7	18	18	1.80727e+06	2.00086e+06	2.4593e+06	554728	1.36647e+06	1.84696e+06	648446	4.63028e+06	2.57287e+06	1.50483e+06	2.54253e+06	8.13093e+06	4.7399e+06	4.50868e+06	3.81888e+06	2.08203e+06	1.37418e+06	1.5305e+06	3.11978e+06	5.15802e+06	4.2667e+06	4.31506e+06	4.04008e+06	5.84141e+06	1.36156e+06
Q9UKV3-5;G3V3B0	Apoptotic chromatin condensation inducer in the nucleus	ACIN1	7	7	18	18	2.06115e+07	3.17909e+07	3.49895e+07	3.70246e+07	2.92371e+07	1.7367e+07	1.50021e+07	4.09591e+07	3.94903e+07	5.19791e+07	2.47549e+07	5.48737e+07	3.02234e+07	4.73396e+07	3.7779e+07	2.721e+07	2.93525e+07	1.60008e+07	3.73105e+07	3.95733e+07	3.14862e+07	2.64582e+07	3.01372e+07	4.11318e+07	7.95927e+06
Q9UKV8-2;Q9UKV8	Protein argonaute-2	AGO2	7	7	18	18	9.65758e+06	9.92988e+06	5.6724e+06	1.40522e+07	1.53414e+07	5.6148e+06	7.2578e+06	5.63061e+06	8.76632e+06	2.77483e+07	8.87276e+06	2.09366e+07	1.71657e+07	1.97377e+07	2.354e+07	1.4266e+07	5.98372e+06	1.47409e+07	1.56557e+07	1.4595e+07	7.94671e+06	7.54019e+06	1.40232e+07	7.59772e+06	2.07661e+06
Q9ULS5;G3V207	Transmembrane and coiled-coil domains protein 3	TMCC3	7	7	18	18	2.90645e+07	8.87728e+06	1.30685e+07	4.67328e+06	8.31866e+06	8.94607e+06	9.75269e+06	2.28608e+07	1.74297e+07	1.10546e+07	6.40091e+06	9.71797e+06	2.24974e+06	4.01112e+06	9.25413e+06	8.79121e+06	6.65867e+06	4.53342e+06	1.23368e+07	1.32158e+07	4.08428e+06	9.36648e+06	1.47e+07	9.94665e+06	9.16237e+06
Q9UN37;I3L4J1	Vacuolar protein sorting-associated protein 4A	VPS4A	7	7	18	18	6.14977e+06	2.34156e+06	1.02471e+07	1.36775e+07	7.15006e+06	1.0626e+07	2.60661e+06	4.51075e+06	8.3062e+06	1.77222e+06	4.90747e+06	6.95811e+06	1.09669e+07	6.97481e+06	1.13543e+07	1.09717e+07	6.0785e+06	3.69562e+06	6.32976e+06	1.5802e+06	8.51317e+06	1.15556e+07	1.06757e+07	2.51317e+06	1.69369e+06
Q9Y295;F8WEE0	Developmentally-regulated GTP-binding protein 1	DRG1	7	7	18	18	1.22509e+07	9.66868e+06	1.83981e+07	3.83272e+07	3.34031e+07	6.62774e+06	2.64229e+07	1.78241e+07	3.51757e+07	1.09006e+07	1.52808e+07	2.19928e+07	2.07984e+07	6.01894e+07	4.21215e+07	3.73167e+07	1.78291e+07	8.52565e+06	2.04179e+07	4.85813e+07	3.58526e+07	3.604e+07	1.43689e+07	2.33421e+07	2.7985e+06
Q9Y2A7;Q9Y2A7-2	Nck-associated protein 1	NCKAP1	7	7	18	18	1.94887e+07	1.39236e+07	8.18062e+07	4.44557e+07	6.80123e+07	5.02355e+07	5.1261e+07	1.2676e+07	1.63293e+07	3.68152e+07	8.33256e+06	4.61982e+07	6.6977e+07	5.57032e+07	6.74202e+07	1.25731e+07	2.97795e+07	5.76018e+07	5.1524e+07	5.64473e+07	9.00043e+07	5.56719e+07	5.42181e+07	2.16691e+07	1.54547e+07
Q9Y2X3;F8WED0	Nucleolar protein 58	NOP58	7	7	18	18	2.09079e+07	3.61431e+07	3.14071e+07	7.41451e+07	1.16423e+08	5.02908e+07	9.50921e+07	2.86024e+07	3.01087e+07	3.85147e+07	1.045e+08	9.23721e+07	1.1587e+08	9.09979e+07	4.69947e+07	4.46354e+07	3.0177e+07	5.59517e+07	1.09112e+08	1.06416e+08	6.85056e+07	4.42259e+07	3.71025e+07	9.96305e+07	3.60602e+07
Q9Y2Z4;H0YHS6	Tyrosine--tRNA ligase, mitochondrial	YARS2	7	7	18	18	3.23686e+06	4.13718e+06	3.59048e+06	2.42864e+06	2.85558e+06	2.88326e+06	971870	1.71728e+07	2.04947e+07	3.70066e+06	810389	1.5537e+07	5.23706e+06	5.27578e+06	1.14354e+07	8.84092e+06	1.78075e+06	426497	9.19781e+06	3.37359e+06	3.33907e+06	7.47736e+06	2.86122e+06	3.67211e+06	2.8674e+06
Q9Y3A5;F8WE72	Ribosome maturation protein SBDS	SBDS	7	7	18	18	4.29986e+07	4.54437e+07	6.17202e+07	5.13685e+07	1.866e+07	2.69859e+07	1.68263e+07	3.62302e+07	2.65627e+07	2.52916e+07	3.18621e+07	2.83669e+07	1.38521e+07	4.14799e+07	4.63052e+07	4.46136e+07	2.1227e+07	2.13899e+07	1.61164e+07	2.81804e+07	2.38116e+07	3.53367e+07	4.43191e+07	3.49379e+07	3.21085e+07
Q9Y3D9;J3QLR8	28S ribosomal protein S23, mitochondrial	MRPS23	7	7	18	18	2.15063e+07	1.59695e+07	1.42975e+07	1.77496e+07	1.78763e+07	1.26099e+07	1.17828e+07	5.59773e+07	4.66989e+07	1.26946e+07	1.52322e+07	1.50385e+07	1.14559e+07	1.11652e+07	2.57441e+07	2.13419e+07	1.44743e+07	5.66226e+06	8.46758e+06	9.27309e+06	1.53642e+07	1.86539e+07	1.29434e+07	1.4799e+07	9.19012e+06
Q9Y3L5;F6U784	Ras-related protein Rap-2c	RAP2C;RAP2A	7	7	18	18	3.41587e+06	1.18238e+07	1.46715e+07	4.24539e+06	6.49486e+06	8.90658e+06	3.52798e+06	9.72801e+06	8.89616e+06	9.02202e+06	7.13953e+06	3.53164e+06	3.83671e+06	4.54874e+06	1.01214e+07	7.0179e+06	4.59734e+06	1.76306e+07	4.14394e+06	975923	4.59366e+06	4.39826e+06	7.65116e+06	6.09516e+06	1.49648e+07
Q9Y490;Q5TCU6	Talin-1	TLN1	7	7	18	18	1.21542e+09	1.18164e+09	7.44307e+08	1.30491e+09	1.35446e+09	1.03801e+09	1.22869e+09	5.78305e+08	5.51525e+08	3.03479e+09	1.54218e+09	1.62436e+09	1.33559e+09	2.01455e+09	9.8171e+08	8.82357e+08	4.57836e+08	2.70618e+09	2.25461e+09	1.83146e+09	8.94708e+08	6.76675e+08	1.32204e+09	8.14181e+08	3.85667e+08
Q9Y4W6;K7EP56	AFG3-like protein 2	AFG3L2	7	7	18	18	4.28975e+07	8.89177e+06	7.70407e+07	4.5884e+07	5.59261e+07	3.9906e+07	1.1637e+07	2.5832e+07	2.25426e+07	2.67694e+07	1.75078e+07	3.73848e+07	3.61016e+07	4.33925e+07	2.68695e+07	1.68018e+07	3.16947e+07	1.44906e+07	3.77841e+07	7.14846e+07	1.09625e+08	3.61889e+07	2.78809e+07	2.56725e+07	6.00484e+06
Q9Y512;A8MZI2	Sorting and assembly machinery component 50 homolog	SAMM50	7	7	18	18	3.45693e+07	1.98706e+07	3.08098e+07	3.40097e+07	5.11362e+07	5.08264e+07	2.57331e+06	4.01094e+07	6.76215e+07	1.76628e+07	9.0849e+06	3.21224e+07	5.09695e+07	4.40143e+07	7.66662e+07	5.15887e+07	5.19058e+07	2.4881e+07	4.02633e+07	9.23889e+06	2.72177e+07	3.5708e+07	3.5001e+07	2.61882e+07	2.17998e+07
Q9Y5L4;K7EIT2	Mitochondrial import inner membrane translocase subunit Tim13	TIMM13	7	7	18	18	1.66673e+07	5.9499e+06	7.04137e+06	6.42117e+06	1.48768e+07	8.49488e+06	1.69389e+06	1.98416e+07	1.01533e+07	9.03079e+06	9.94712e+06	2.01682e+06	1.16566e+07	1.08504e+07	1.15137e+07	5.91321e+06	1.03188e+07	2.26505e+06	4.79129e+06	4.61419e+06	6.71747e+06	1.5493e+07	3.01406e+06	1.6957e+07	1.06453e+07
Q9Y5P6;Q9Y5P6-2	Mannose-1-phosphate guanyltransferase beta	GMPPB	7	7	18	18	5.64359e+06	3.83934e+06	5.43731e+07	3.51975e+07	6.86595e+07	8.88227e+07	6.25356e+06	1.77169e+07	2.90936e+07	4.43924e+06	7.03148e+06	5.57014e+06	1.36347e+07	1.48772e+07	1.47101e+07	4.76681e+07	5.26858e+07	1.09469e+07	7.91738e+06	1.62736e+07	3.80084e+07	2.18224e+07	7.05231e+06	1.04897e+07	2.37168e+07
Q9Y5S9;Q9Y5S9-2	RNA-binding protein 8A	RBM8A	7	7	18	18	2.00109e+07	9.52316e+06	1.76842e+07	2.04687e+07	1.36818e+07	1.38681e+07	2.53809e+07	1.51e+07	1.0983e+07	1.88111e+07	2.21341e+07	1.80667e+07	2.3681e+07	2.06696e+07	2.28341e+07	3.44326e+07	2.43246e+07	1.05969e+07	1.01989e+07	1.07168e+07	1.37771e+07	1.86072e+07	1.31556e+07	2.71384e+07	2.05589e+07
Q9Y676;B4DFG6	28S ribosomal protein S18b, mitochondrial	MRPS18B	7	7	18	18	4.20563e+06	5.41671e+06	2.08838e+06	9.55061e+06	2.09806e+06	2.16393e+06	930522	2.56586e+07	2.70625e+07	1.7448e+06	2.07625e+06	3.90076e+06	2.63619e+06	3.11815e+06	1.02771e+07	6.67686e+06	3.31353e+06	1.0407e+06	3.37694e+06	5.77866e+06	4.13376e+06	5.53641e+06	6.64168e+06	8.83877e+06	779505
Q9Y6C2;H0Y7A0	EMILIN-1	EMILIN1	7	7	18	18	9.44242e+08	3.90507e+08	3.04354e+08	4.4176e+08	3.55163e+08	5.08156e+08	1.26427e+08	4.23977e+08	2.13965e+08	1.1201e+09	7.92194e+08	1.04007e+09	5.64053e+08	4.45098e+08	3.79563e+08	8.31204e+08	3.26878e+08	1.79744e+09	7.65954e+08	1.4786e+08	1.30048e+08	1.3921e+08	4.47487e+08	6.256e+07	3.54252e+08
Q9Y6C9;F5H3Y2	Mitochondrial carrier homolog 2	MTCH2	7	7	18	18	1.31507e+08	7.17253e+07	6.69952e+07	6.6915e+07	1.46728e+08	1.12163e+08	6.34538e+07	1.7521e+08	1.68585e+08	1.30114e+08	7.13948e+07	1.04385e+08	1.05501e+08	8.89524e+07	7.0855e+07	1.34052e+08	1.16344e+08	5.65563e+07	1.10866e+08	1.51544e+08	1.33987e+08	1.44058e+08	8.50522e+07	1.24942e+08	6.67669e+07
A0FGR8-2;A0FGR8;A0FGR8-4	Extended synaptotagmin-2	ESYT2	7	7	18	18	4.29661e+07	2.34357e+07	5.41595e+07	4.47429e+07	2.03686e+07	1.6505e+07	1.59231e+07	8.25834e+06	7.98376e+06	5.18553e+07	2.63989e+07	2.58682e+07	1.53915e+07	2.51794e+07	4.44143e+07	2.26874e+07	1.80715e+07	2.69495e+07	3.46644e+07	2.62256e+07	2.90749e+07	3.95404e+07	4.88948e+07	1.32737e+07	1.83917e+07
A2A2D0;P16949;P16949-2	Stathmin	STMN1	7	7	18	18	6.17665e+06	3.55968e+07	2.66443e+07	2.15643e+07	2.14337e+07	9.64497e+06	7.9627e+06	3.41647e+07	4.63491e+07	2.46549e+07	8.40304e+06	1.73423e+07	3.11477e+07	1.39752e+07	3.31058e+07	1.95275e+07	2.25675e+07	5.04116e+06	9.99515e+06	1.61921e+07	2.78849e+07	3.5472e+07	3.47027e+07	9.68209e+06	2.04745e+07
A8MUB1;P68366;C9JDS9	Tubulin alpha-4A chain	TUBA4A	7	7	18	18	2.74943e+08	9.80863e+07	1.99805e+08	1.22345e+08	1.51171e+08	1.23921e+08	1.32426e+08	9.18219e+07	1.58911e+08	7.18417e+07	4.36335e+07	1.55514e+08	1.73285e+08	1.08771e+08	2.24785e+08	1.43285e+08	1.46405e+08	6.02811e+07	1.19655e+08	1.5085e+08	2.67266e+08	2.52102e+08	2.05375e+08	4.93116e+07	7.54842e+07
B1AZV3;Q03518;F5H648	Antigen peptide transporter 1	TAP1	7	7	18	18	2.61173e+06	2.92382e+07	4.36826e+07	2.47767e+07	4.0954e+07	2.13145e+07	2.72321e+07	3.41434e+07	3.7665e+07	1.55707e+08	4.78293e+07	2.82151e+07	5.08942e+07	8.19585e+07	3.27177e+07	2.34475e+07	3.72715e+07	1.46558e+07	5.88599e+07	1.04067e+08	2.20069e+07	1.59335e+07	1.82278e+07	1.33314e+08	676287
B4DJP7;P62318;H3BT13	Small nuclear ribonucleoprotein Sm D3	SNRPD3	7	7	18	18	1.52355e+08	1.5819e+08	1.2193e+08	1.68256e+08	1.05434e+08	1.13472e+08	1.19097e+08	1.08804e+08	8.66416e+07	1.14689e+08	9.81285e+07	1.16507e+08	1.17084e+08	1.48425e+08	1.76103e+08	1.35999e+08	1.43592e+08	7.29254e+07	9.83312e+07	1.05386e+08	6.22375e+07	1.31072e+08	1.41002e+08	1.07817e+08	9.69532e+07
B4DNI9;Q8N1B4;B0UYQ4	Vacuolar protein sorting-associated protein 52 homolog	VPS52	7	7	18	18	9.11014e+06	8.0305e+06	1.05277e+07	9.07329e+06	3.24638e+06	1.01767e+07	4.78458e+06	5.1123e+06	1.99378e+06	1.40163e+06	2.11292e+06	3.00533e+06	301346	6.87347e+06	4.28463e+06	4.36036e+06	4.0268e+06	2.29551e+06	7.99058e+06	3.44437e+06	9.7087e+06	5.0499e+06	4.95717e+06	3.3445e+06	4.05865e+06
B4DT77;P20073-2;P20073	Annexin;Annexin A7	ANXA7	7	7	18	18	8.04352e+07	5.67586e+07	1.68273e+08	1.16598e+08	1.26547e+08	1.39686e+08	1.0335e+08	7.53757e+07	9.81756e+07	9.04901e+07	7.30469e+07	1.36498e+08	1.19363e+08	9.56153e+07	9.36715e+07	1.20423e+08	1.06026e+08	1.28294e+08	9.22964e+07	1.08869e+08	1.61225e+08	1.34589e+08	1.14395e+08	6.05697e+07	7.0537e+07
B4DWZ5;O43772;C9JPE1	Mitochondrial carnitine/acylcarnitine carrier protein	SLC25A20	7	7	18	18	1.09252e+07	1.6087e+07	5.14776e+06	7.49268e+06	2.60093e+07	8.67519e+06	3.56921e+06	1.8301e+07	1.39949e+07	4.233e+06	8.51833e+06	1.9769e+06	6.73602e+06	3.80721e+06	1.4818e+07	1.13581e+07	1.19387e+07	2.45508e+06	746775	1.42316e+07	2.88229e+06	8.62037e+06	6.25815e+06	2.46117e+06	1.11948e+07
G3XAN4;B4E0K2;Q15629	Translocating chain-associated membrane protein 1	TRAM1	7	7	18	18	9.09477e+06	8.03442e+06	2.34375e+07	1.31148e+07	2.33248e+07	1.55027e+07	2.44333e+07	9.45179e+06	2.34474e+07	2.81912e+07	2.15433e+07	1.45739e+07	1.34421e+07	2.52497e+07	1.7979e+07	3.46048e+07	1.30008e+07	1.41285e+07	1.97089e+07	1.08577e+07	1.75796e+07	7.61787e+06	9.97436e+06	4.70109e+07	5.33997e+06
B5MCA4;P16422;C9JKY3	Epithelial cell adhesion molecule	EPCAM	7	7	18	18	6.76011e+07	3.23512e+07	1.74693e+08	1.0174e+08	1.17801e+08	9.572e+07	1.03552e+07	4.10404e+07	3.79139e+07	3.19233e+07	3.11406e+06	4.01186e+07	2.66317e+07	3.77e+07	9.14269e+07	4.69858e+07	1.33171e+08	5.06715e+06	6.45992e+07	5.85584e+07	5.81659e+07	1.24609e+08	8.81879e+07	2.96979e+07	3.87338e+07
O95487-2;O95487;B7ZKM8	Protein transport protein Sec24B	SEC24B	7	7	18	18	5.44224e+06	3.75694e+06	1.34092e+07	1.67736e+07	9.1415e+06	8.67456e+06	7.21234e+06	6.70146e+06	4.33247e+06	1.54382e+07	1.40027e+06	9.01142e+06	1.31811e+07	1.24916e+07	8.22602e+06	4.27924e+06	4.67331e+06	5.18204e+06	1.84245e+07	9.27759e+06	1.10502e+07	1.74718e+07	1.65249e+07	6.10282e+06	288165
C9J2Y9;P30876;C9J4M6	DNA-directed RNA polymerase;DNA-directed RNA polymerase II subunit RPB2	POLR2B	7	7	18	18	1.582e+07	8.81861e+06	2.60663e+07	3.71719e+07	9.8239e+06	1.33498e+07	7.20709e+06	1.01437e+07	7.31811e+06	2.89985e+07	6.10997e+06	2.47436e+07	2.18708e+07	2.50525e+07	2.05811e+07	1.25144e+07	7.17954e+06	8.0061e+06	2.37116e+07	2.74786e+07	1.34039e+07	1.6985e+07	2.10747e+07	1.48062e+07	846226
C9JFR7;P99999;CON__P62894	Cytochrome c	CYCS	7	7	18	18	3.26094e+08	2.37252e+08	2.73151e+08	1.64375e+08	3.3248e+08	3.17444e+08	1.36925e+08	2.78778e+08	2.79948e+08	1.86446e+08	1.06845e+08	1.91845e+08	2.24393e+08	2.51553e+08	2.84014e+08	2.82498e+08	2.90345e+08	9.80576e+07	1.6906e+08	3.06932e+08	2.83118e+08	2.61804e+08	2.33507e+08	2.63349e+08	2.34035e+08
C9JXB8;C9JNW5;P83731	60S ribosomal protein L24	RPL24	7	7	18	18	1.24949e+08	1.29689e+08	1.20594e+08	1.9641e+08	1.8111e+08	2.26213e+08	2.09789e+08	2.2936e+08	2.4305e+08	8.68456e+07	1.24166e+08	1.26195e+08	1.21717e+08	2.1529e+08	2.04182e+08	2.19058e+08	2.32286e+08	8.71124e+07	1.19766e+08	1.01425e+08	1.77008e+08	1.30622e+08	1.64474e+08	1.42419e+08	1.27017e+08
C9JQ41;H7C525;Q4VC31	Coiled-coil domain-containing protein 58	CCDC58	7	7	18	18	1.02322e+07	2.30893e+06	2.46762e+06	1.95251e+06	4.76645e+06	8.35578e+06	1.39755e+06	1.17313e+07	5.4774e+06	7.5725e+06	2.2418e+06	2.46055e+06	4.51995e+06	3.58547e+06	1.09119e+07	7.8131e+06	6.67613e+06	803655	2.71262e+06	4.79194e+06	3.62046e+06	1.17627e+07	4.76968e+06	7.2105e+06	7.11444e+06
D6RC04;Q9Y6G5;D6RJ90	COMM domain-containing protein 10	COMMD10	7	7	18	18	931935	399113	1.40273e+06	2.0606e+06	3.09586e+06	4.34596e+06	995481	725931	1.80769e+06	216456	3.74036e+06	469176	1.33555e+06	3.19564e+06	2.0988e+06	890556	2.66601e+06	790998	854628	2.12831e+06	2.44827e+06	1.43551e+06	1.38932e+06	861133	575585
E5RI99;P62888;E5RJH3	60S ribosomal protein L30	RPL30	7	7	18	18	6.60108e+07	6.21109e+07	8.50235e+07	1.82713e+08	5.31049e+07	8.0168e+07	8.88098e+07	1.10355e+08	9.23044e+07	4.34029e+07	7.30455e+07	2.86347e+07	2.50442e+07	7.43062e+07	1.5995e+08	1.29092e+08	1.54978e+08	1.73475e+07	5.81322e+07	8.1006e+07	6.52884e+07	1.35971e+08	6.86245e+07	7.21718e+07	5.45118e+07
E7EM64;Q7L5N1;H7C3T0	COP9 signalosome complex subunit 6	COPS6	7	7	18	18	7.39653e+06	4.29884e+06	1.45443e+07	1.77722e+07	8.99022e+06	1.94782e+07	5.39197e+06	2.05973e+07	1.67349e+07	8.4429e+06	4.86528e+06	1.12395e+07	8.39581e+06	2.06254e+07	1.71193e+07	2.21969e+07	8.2474e+06	1.06503e+07	1.25098e+07	1.09329e+07	9.33464e+06	1.73544e+07	1.92702e+07	8.44378e+06	6.95873e+06
E7EMV2;E7ESP9;P07197	Neurofilament medium polypeptide	NEFM	7	7	18	18	3.39001e+07	1.68689e+07	5.08958e+07	5.05253e+07	1.41043e+08	7.45842e+07	4.07337e+08	1.66246e+07	2.54359e+07	3.82979e+07	6.67286e+07	5.72788e+07	3.88166e+07	9.77912e+07	2.13517e+07	1.5014e+07	2.78885e+07	4.69454e+07	1.85362e+07	7.43036e+07	1.88527e+08	6.98034e+07	1.04648e+08	5.80708e+07	8.81566e+06
E7ER89;O95340;O95340-2	Bifunctional 3-phosphoadenosine 5-phosphosulfate synthase 2;Sulfate adenylyltransferase;Adenylyl-sulfate kinase	PAPSS2	7	7	18	18	3.68073e+07	1.83799e+07	1.98645e+08	7.31465e+07	1.0411e+08	1.99031e+08	9.20131e+06	8.431e+06	7.80431e+06	9.69255e+06	3.68507e+06	1.53876e+07	4.55079e+06	1.88152e+07	2.39575e+07	3.16442e+07	1.10564e+08	1.48964e+07	1.96062e+07	6.45273e+07	3.09306e+07	5.00477e+07	3.01421e+07	658747	1.2736e+07
E7EU96;P68400;P68400-2	Casein kinase II subunit alpha	CSNK2A1	7	7	18	18	1.7218e+07	1.24202e+07	3.56287e+07	3.9198e+07	3.71689e+07	2.67581e+07	2.69219e+07	1.9278e+07	3.36647e+07	1.20605e+07	3.26926e+07	2.60056e+07	3.93023e+07	5.17526e+07	9.21159e+07	4.33504e+07	3.04186e+07	1.81995e+07	3.98895e+07	9.95957e+07	3.51403e+07	3.24292e+07	2.34924e+07	4.49353e+07	8.1588e+06
E9PC15;Q53H12;E9PG39	Acylglycerol kinase, mitochondrial	AGK	7	7	18	18	1.40504e+07	4.20249e+06	3.41665e+06	1.07979e+07	1.76583e+07	1.87017e+07	8.89061e+06	1.02762e+07	2.03333e+07	5.47741e+06	1.54013e+07	1.04798e+07	7.43175e+06	3.48345e+07	3.89364e+07	1.37321e+07	9.00331e+06	1.78297e+07	1.9864e+07	2.84691e+07	3.06643e+07	3.39867e+07	1.70253e+07	5.6752e+06	9.2933e+06
E9PF10;O75694-2;O75694	Nuclear pore complex protein Nup155	NUP155	7	7	18	18	1.78022e+07	1.62459e+07	2.03764e+07	3.78694e+07	1.86029e+07	1.10184e+07	6.52465e+07	7.68046e+06	1.1262e+07	4.27205e+07	7.795e+06	4.26756e+07	4.51995e+07	3.39692e+07	2.33531e+07	1.21202e+07	1.40712e+07	1.77742e+07	4.38088e+07	3.31312e+07	3.59138e+07	4.7618e+07	2.41834e+07	3.36564e+07	782604
E9PGT1;Q15631;H7C1D4	Translin	TSN	7	7	18	18	6.2124e+07	1.86984e+07	6.59661e+07	4.73234e+07	7.89396e+07	4.66293e+07	5.05091e+07	6.5241e+07	6.05076e+07	1.90709e+07	7.15106e+07	5.48863e+07	8.67175e+07	6.73957e+07	8.34272e+07	1.06449e+08	1.05927e+08	4.71265e+07	2.69576e+07	9.92524e+07	1.62331e+08	1.34354e+08	2.78947e+07	5.59396e+07	6.6271e+07
E9PHY5;O43491-4;E9PK52	Band 4.1-like protein 2	EPB41L2	7	7	18	18	2.5026e+07	1.33043e+07	8.35723e+06	1.09586e+07	3.37113e+06	3.6161e+06	352904	1.08027e+07	1.06692e+07	8.94387e+06	9.0062e+06	7.49618e+06	6.8591e+06	4.45043e+06	6.53418e+06	5.24309e+06	5.20275e+06	5.83772e+06	1.1442e+07	6.21438e+06	5.57495e+06	7.88341e+06	1.5048e+07	9.29697e+06	7.86033e+06
E9PMR4;P48509;E9PRJ3	CD151 antigen	CD151	7	7	18	18	3.01148e+06	3.61886e+06	1.56839e+06	8.09093e+06	3.46968e+06	3.78108e+06	4.0079e+06	3.45909e+06	2.49892e+06	5.82601e+06	656036	1.90199e+06	2.70148e+06	3.64549e+06	3.21211e+06	4.02475e+06	1.95253e+06	4.54538e+06	4.97651e+06	2.19502e+06	1.05893e+06	3.81089e+06	3.68208e+06	2.36406e+06	2.76111e+06
E9PRY8;P29692-2;H0YCK7	Elongation factor 1-delta	EEF1D	7	7	18	18	4.247e+08	3.46695e+08	4.34056e+08	5.08632e+08	4.11127e+08	3.70065e+08	3.54265e+08	4.93424e+08	4.65795e+08	3.82594e+08	5.55036e+08	3.00714e+08	3.12347e+08	3.93894e+08	6.03849e+08	5.71245e+08	4.806e+08	2.03803e+08	3.19547e+08	6.09315e+08	2.51829e+08	4.28585e+08	4.36689e+08	7.59579e+08	2.33784e+08
F5GWP8;K7ESE1;K7ELP7		KRT17	7	7	18	18	3.34709e+08	3.34927e+08	3.88475e+08	4.76752e+08	4.2552e+08	3.9425e+08	2.26836e+09	2.84645e+08	2.37249e+08	2.61864e+08	3.8075e+08	2.04672e+08	2.42342e+08	1.92048e+08	1.9183e+08	7.79575e+07	1.79689e+08	1.06566e+08	4.54226e+08	1.82826e+08	2.66257e+08	2.68168e+08	1.14602e+09	6.03946e+08	1.11129e+08
F5GXX5;P61803;F5H895	Dolichyl-diphosphooligosaccharide--protein glycosyltransferase subunit DAD1	DAD1	7	7	18	18	6.50964e+07	1.17409e+08	1.45973e+08	7.35703e+07	6.70938e+07	9.34087e+07	1.18128e+08	6.50589e+07	6.82284e+07	8.14037e+07	1.25366e+08	7.59366e+07	7.33285e+07	8.97154e+07	6.22768e+07	7.49227e+07	8.66985e+07	1.00894e+08	7.97793e+07	4.39903e+07	8.43068e+07	5.86414e+07	9.09352e+07	1.07405e+08	4.45792e+07
F5GYZ5;F5H4R2;F5H3C5		SOD2	7	7	18	18	1.89824e+08	1.91106e+08	1.04939e+08	1.68559e+08	1.64853e+08	1.92816e+08	3.22688e+08	3.34929e+08	1.943e+08	3.7632e+08	3.84681e+08	8.33157e+07	2.93165e+08	1.33715e+08	2.36052e+08	2.78127e+08	1.61594e+08	2.53485e+08	1.16696e+08	2.22664e+08	7.09336e+07	1.6409e+08	2.72412e+08	5.30093e+07	1.17846e+08
F5H6I0;P61769;H0YLF3	Beta-2-microglobulin;Beta-2-microglobulin form pI 5.3	B2M	7	7	18	18	1.00745e+07	6.23423e+07	1.82493e+08	1.82382e+07	4.00705e+07	9.61955e+07	2.62438e+07	1.54137e+08	6.60201e+07	8.26285e+07	3.63207e+07	4.526e+07	1.04124e+07	5.76163e+07	2.29677e+07	3.50579e+07	9.49511e+07	3.76481e+07	5.20569e+07	7.11627e+07	1.38693e+07	5.06485e+07	2.02646e+07	1.75016e+08	4.19664e+07
F5H721;Q9Y2W2;F5GXS9	WW domain-binding protein 11	WBP11	7	7	18	18	8.57244e+06	5.98374e+06	7.7499e+06	1.33943e+07	6.21235e+06	6.72318e+06	5.07431e+06	5.90825e+06	7.30423e+06	1.2027e+07	5.64401e+06	8.38307e+06	7.37756e+06	1.16427e+07	4.63154e+06	6.64864e+06	2.71034e+06	3.90932e+06	1.31765e+07	1.24046e+07	5.93427e+06	5.08797e+06	1.32849e+07	1.25517e+07	3.68657e+06
H0Y4R1;P12268;E7ETK5	Inosine-5-monophosphate dehydrogenase 2	IMPDH2	7	7	18	18	3.57527e+07	5.44181e+07	1.05099e+08	2.90735e+08	6.58878e+07	6.054e+07	2.40386e+08	6.01634e+07	8.12113e+07	7.25097e+07	2.19288e+07	5.92697e+07	1.17291e+08	1.15971e+08	1.183e+08	1.20026e+08	6.41955e+07	3.16147e+07	4.74615e+07	1.57093e+08	7.41005e+07	7.9544e+07	6.15949e+07	2.10629e+08	1.2937e+07
H3BPE7;P35637-2;P35637	RNA-binding protein FUS	FUS	7	7	18	18	1.84784e+08	1.71025e+08	9.01026e+07	1.38709e+08	6.66592e+07	6.07667e+07	3.78545e+07	2.02811e+08	1.8113e+08	1.25038e+08	4.62991e+07	1.68187e+08	2.02906e+08	1.10213e+08	2.09583e+08	1.80913e+08	9.6122e+07	4.78822e+07	2.25349e+08	6.86188e+07	4.5361e+07	1.45328e+08	1.65545e+08	1.38244e+08	8.61593e+07
H7BXK9;Q9NP58-4;Q9NP58	ATP-binding cassette sub-family B member 6, mitochondrial	ABCB6	7	7	18	18	2.03194e+06	2.53813e+07	9.49491e+06	389663	3.11346e+06	7.68982e+06	1.44855e+07	8.5711e+06	8.19988e+06	6.68826e+06	1.13043e+07	5.84501e+06	1.16523e+07	2.59858e+06	3.72842e+06	2.88528e+06	5.08422e+06	7.0918e+06	4.10728e+06	2.54849e+06	5.24769e+06	3.58324e+06	8.0418e+06	2.42265e+07	3.30919e+06
H7BZT4;P61956-2;P61956	Small ubiquitin-related modifier 2	SUMO2	7	7	18	18	2.04762e+07	9.37822e+07	2.78798e+07	4.4727e+07	3.46869e+07	2.2078e+07	3.95352e+07	6.29869e+07	5.43684e+07	7.50977e+07	7.83065e+07	5.67075e+07	5.85262e+07	4.04777e+07	5.0003e+07	5.06133e+07	3.19459e+07	4.91467e+07	4.8983e+07	3.25823e+07	1.43685e+07	3.54879e+07	5.05251e+07	6.64947e+07	2.30462e+07
H9KV70;P80188;P80188-2	Neutrophil gelatinase-associated lipocalin	LCN2	7	7	18	18	1.03771e+07	9.99126e+07	2.64623e+07	1.10418e+08	4.56115e+07	9.25655e+07	2.58543e+08	3.45762e+08	4.11183e+08	4.1155e+06	5.19387e+07	2.35513e+06	1.67465e+08	1.84342e+08	2.36087e+07	4.44785e+07	1.23809e+08	1.16158e+08	6.46389e+07	6.06624e+08	6.06107e+07	2.26991e+08	7.39912e+07	3.95393e+07	1.23758e+07
I3L1P8;Q02978;Q02978-2	Mitochondrial 2-oxoglutarate/malate carrier protein	SLC25A11	7	7	18	18	8.46775e+07	4.115e+07	9.26549e+07	9.29197e+07	1.32853e+08	1.49137e+08	7.43748e+07	2.23463e+08	1.65198e+08	8.83902e+07	7.12779e+07	1.10529e+08	6.39316e+07	1.25248e+08	1.19727e+08	1.183e+08	1.76592e+08	7.95869e+07	5.11866e+07	1.2274e+08	1.24428e+08	1.13068e+08	6.6647e+07	4.19701e+07	8.27714e+07
O00170;E9PMH2;E9PPD7	AH receptor-interacting protein	AIP	7	7	18	18	4.52918e+06	5.16114e+06	5.17981e+06	1.13856e+07	1.18562e+07	4.48922e+06	1.81816e+06	9.53158e+06	1.38563e+07	9.82625e+06	6.21675e+06	9.99285e+06	7.12312e+06	7.3163e+06	1.84893e+07	1.62893e+07	1.57064e+07	4.38653e+06	5.23635e+06	1.01407e+07	5.06677e+06	1.27603e+07	7.51682e+06	1.16575e+07	2.27231e+06
O00267-2;O00267;M0QYL9	Transcription elongation factor SPT5	SUPT5H	7	7	18	18	1.57051e+07	7.68854e+06	1.13913e+07	1.56204e+07	9.41245e+06	1.11105e+07	4.1687e+06	1.02353e+07	8.14208e+06	1.84114e+07	9.71514e+06	1.41612e+07	1.32163e+07	1.64009e+07	2.64981e+07	5.0307e+06	5.73637e+06	7.78746e+06	1.51067e+07	1.93554e+07	3.86709e+06	1.43107e+07	1.15891e+07	1.14662e+07	2.21213e+06
O00442;O00442-2;A6NIC1	RNA 3-terminal phosphate cyclase	RTCA	7	7	18	18	4.96789e+06	4.33194e+06	1.25171e+07	1.12521e+07	1.81406e+07	1.41164e+07	7.12957e+06	5.90321e+06	1.47184e+07	2.06826e+06	2.18613e+06	3.88767e+06	8.11348e+06	1.43499e+07	1.06987e+07	1.17783e+07	4.7301e+06	6.22634e+06	1.08723e+07	1.491e+07	2.33084e+07	1.65623e+07	9.49897e+06	3.98602e+06	4.88399e+06
O00515;E9PDI4;H0Y901	Ladinin-1	LAD1	7	7	18	18	2.08925e+07	6.94933e+07	6.6802e+07	4.9371e+07	4.26343e+07	3.15464e+07	3.25877e+07	2.86666e+07	2.39322e+07	1.35289e+07	2.13703e+07	2.05993e+07	2.29699e+07	2.57107e+07	1.94297e+07	3.44214e+07	3.35833e+07	2.28018e+06	1.78422e+07	4.9901e+07	3.21958e+07	2.29327e+07	3.4569e+07	3.33221e+07	2.40621e+07
O14773;O14773-2;E7EV34	Tripeptidyl-peptidase 1	TPP1	7	7	18	18	2.71345e+08	1.53785e+08	1.99828e+08	1.70859e+08	3.32273e+08	2.00626e+08	1.19288e+08	1.80009e+08	2.43101e+08	2.14708e+08	1.77685e+08	2.35266e+08	2.44405e+08	4.06921e+08	1.5513e+08	2.81565e+08	3.30499e+08	2.51686e+08	1.92943e+08	1.76704e+08	3.5863e+08	6.76262e+07	6.68353e+07	1.23229e+08	1.20708e+08
O14776-2;O14776;G3V220	Transcription elongation regulator 1	TCERG1	7	7	18	18	2.11839e+07	3.84636e+07	3.59255e+07	4.19116e+07	3.07113e+07	2.01757e+07	2.12982e+07	2.93624e+07	3.00942e+07	4.50412e+07	3.10111e+07	5.46406e+07	4.36381e+07	2.96962e+07	2.3046e+07	2.63497e+07	1.67981e+07	1.68639e+07	3.07382e+07	4.48282e+07	2.1006e+07	2.4924e+07	4.90347e+07	3.37921e+07	8.5407e+06
O14979-3;O14979-2;O14979	Heterogeneous nuclear ribonucleoprotein D-like	HNRNPDL	7	7	18	18	4.46828e+07	7.25555e+07	3.19933e+07	6.91786e+07	2.75521e+07	2.28026e+07	4.50849e+07	4.44888e+07	4.14821e+07	4.45365e+07	3.08308e+07	6.65149e+07	7.12314e+07	4.82327e+07	5.75271e+07	6.74389e+07	2.91225e+07	3.05463e+07	6.07203e+07	2.70656e+07	2.08791e+07	3.28874e+07	7.86954e+07	4.79148e+07	1.61463e+07
O15145;C9JZD1;F8VR50	Actin-related protein 2/3 complex subunit 3	ARPC3	7	7	18	18	8.01698e+07	6.19534e+07	7.62126e+07	6.97617e+07	6.68031e+07	8.08498e+07	4.45912e+07	9.47095e+07	8.03214e+07	6.69999e+07	7.5827e+07	6.65219e+07	6.81187e+07	1.02127e+08	9.18962e+07	9.52794e+07	1.18742e+08	6.01932e+07	5.39122e+07	7.31917e+07	6.84602e+07	8.03044e+07	6.44635e+07	3.70752e+07	7.36353e+07
O15498;B4DR94;H7C3K7	Synaptobrevin homolog YKT6	YKT6	7	7	18	18	1.17216e+07	6.43501e+06	1.33106e+07	2.46048e+07	1.99672e+07	1.51429e+07	4.18684e+06	5.98464e+06	2.61861e+06	6.34535e+06	1.87614e+07	6.65182e+06	1.37219e+07	1.76152e+07	2.68335e+07	1.76645e+07	1.58756e+07	3.30035e+06	5.86979e+07	1.33782e+07	1.71012e+07	1.59267e+07	8.37958e+06	6.70223e+06	8.42447e+06
O15511;B1ALC0;O15511-2	Actin-related protein 2/3 complex subunit 5	ARPC5	7	7	18	18	5.68712e+07	7.13791e+07	4.28875e+07	5.00757e+07	4.75039e+07	6.98934e+07	6.10324e+07	6.88827e+07	6.83977e+07	6.95172e+07	8.44302e+07	4.16115e+07	3.67367e+07	5.33145e+07	5.50324e+07	6.45586e+07	7.56056e+07	4.06422e+07	3.08494e+07	4.62223e+07	2.90766e+07	4.93254e+07	5.02696e+07	3.0501e+07	5.10415e+07
O15551;O95484;P56747	Claudin-3	CLDN3	7	7	18	18	4.85189e+07	2.39446e+07	1.03532e+08	5.61194e+07	7.04762e+07	4.89925e+07	1.49301e+07	3.70399e+07	2.99873e+07	2.42478e+07	3.33772e+07	4.26373e+07	2.8425e+07	4.60244e+07	7.77476e+07	2.27005e+07	6.97019e+07	4.67514e+06	5.29602e+07	6.31284e+07	1.39475e+08	1.23809e+08	4.58269e+07	7.44617e+07	4.32283e+07
O43242;B4DT72;H0YGV8	26S proteasome non-ATPase regulatory subunit 3	PSMD3	7	7	18	18	8.5119e+07	9.27733e+07	1.40615e+08	1.34819e+08	1.18614e+08	1.10631e+08	7.29044e+07	7.50531e+07	1.27864e+08	9.443e+07	7.53993e+07	1.15396e+08	1.16839e+08	1.8779e+08	1.70687e+08	1.32201e+08	1.21212e+08	7.15234e+07	6.92724e+07	1.6402e+08	1.06766e+08	1.43649e+08	1.65639e+08	1.11244e+08	6.37057e+07
O43390;Q2L7G6;E7ETM7	Heterogeneous nuclear ribonucleoprotein R	HNRNPR	7	7	18	18	1.92435e+08	1.71473e+08	2.08319e+08	1.95693e+08	1.70078e+08	1.447e+08	1.41539e+08	1.71548e+08	2.29914e+08	3.02336e+08	1.88619e+08	2.76945e+08	2.20709e+08	2.3514e+08	2.97326e+08	1.94351e+08	1.66928e+08	1.37601e+08	1.94109e+08	2.45241e+08	2.97862e+08	2.76215e+08	2.63373e+08	1.17984e+08	5.23784e+07
O43395;E7EVD1;B4DSY9	U4/U6 small nuclear ribonucleoprotein Prp3	PRPF3	7	7	18	18	6.17813e+06	1.00484e+07	4.73585e+06	4.01406e+06	6.01714e+06	1.84181e+06	1.69463e+06	1.49496e+07	1.51446e+07	8.47421e+06	1.0388e+07	1.18615e+07	6.65527e+06	4.44757e+06	5.88667e+06	4.12607e+06	1.79244e+06	1.12382e+06	6.37072e+06	8.64514e+06	3.388e+06	6.36766e+06	9.97234e+06	2.51415e+07	1.39515e+06
O43399;O43399-5;Q5JWU6	Tumor protein D54	TPD52L2	7	7	18	18	1.35179e+08	6.42501e+07	5.50239e+07	4.50455e+07	8.57305e+07	5.00542e+07	7.69202e+07	4.84291e+07	5.77104e+07	3.878e+07	7.62658e+07	3.92488e+07	8.43353e+07	1.42873e+08	7.47783e+07	1.42169e+08	8.61454e+07	5.17409e+07	4.44708e+07	2.30026e+08	4.91746e+07	1.9775e+08	9.91723e+07	4.54811e+07	5.44238e+07
O43488;H3BLU7;H7C5H7	Aflatoxin B1 aldehyde reductase member 2	AKR7A2	7	7	18	18	1.90214e+07	6.09761e+06	6.1412e+07	3.61571e+07	1.07135e+08	7.65344e+07	1.78827e+07	3.05391e+07	4.50458e+07	2.72514e+07	2.26604e+07	3.23548e+07	3.61793e+07	4.52539e+07	3.6247e+07	4.82275e+07	8.12804e+07	6.40406e+07	2.53255e+07	1.73634e+07	9.36313e+07	4.44454e+07	2.55906e+07	1.77986e+07	4.11008e+07
O43617-2;O43617;A6NKE1	Trafficking protein particle complex subunit 3	TRAPPC3	7	7	18	18	2.77974e+06	1.99997e+06	3.39727e+06	6.82958e+06	5.35932e+06	5.23112e+06	805111	6.47958e+06	3.33294e+06	2.21963e+06	2.86975e+06	855318	3.46468e+06	2.82716e+06	3.12561e+06	3.10918e+06	3.3382e+06	1.9952e+06	1.31254e+06	2.20632e+06	3.54799e+06	2.9513e+06	1.89024e+06	1.47553e+06	3.73573e+06
O43809;H3BND3;H3BV41	Cleavage and polyadenylation specificity factor subunit 5	NUDT21	7	7	18	18	8.53889e+07	8.304e+07	4.81711e+07	6.64418e+07	5.25745e+07	4.62371e+07	5.96967e+07	1.00477e+08	6.37019e+07	6.82797e+07	5.25034e+07	6.16035e+07	5.69048e+07	7.51071e+07	1.05835e+08	9.73751e+07	6.11867e+07	4.29357e+07	4.68126e+07	5.79268e+07	6.04234e+07	9.68532e+07	6.67975e+07	7.08849e+07	3.4451e+07
O43813;E9PHS0;F8WDS9	LanC-like protein 1	LANCL1	7	7	18	18	1.43944e+07	1.41098e+06	4.27331e+06	1.74974e+07	1.01166e+07	5.99446e+06	560943	1.28014e+07	9.84103e+06	9.06062e+06	3.62726e+06	1.16186e+07	6.59334e+06	8.18246e+06	1.70254e+07	1.39913e+07	7.07986e+06	8.56305e+06	1.07618e+07	3.23394e+06	6.52506e+06	9.85923e+06	1.10565e+07	4.20081e+06	8.33141e+06
O43837;O43837-2;O43837-3	Isocitrate dehydrogenase [NAD] subunit beta, mitochondrial	IDH3B	7	7	18	18	3.6903e+07	1.13783e+07	4.05393e+07	2.73643e+07	4.79225e+07	4.00224e+07	1.31637e+07	3.55997e+07	2.51241e+07	7.02189e+06	2.18875e+07	1.89956e+07	3.35085e+07	2.25941e+07	3.02549e+07	2.99018e+07	2.90457e+07	1.92779e+07	1.57075e+07	8.17795e+07	2.4599e+07	2.55698e+07	2.18372e+07	2.98984e+07	1.26441e+07
O60884;H3BMW5;I3L320	DnaJ homolog subfamily A member 2	DNAJA2	7	7	18	18	1.11275e+06	1.91711e+06	1.94685e+07	2.77963e+07	1.0865e+07	9.19559e+06	3.34084e+06	1.39116e+07	1.52642e+07	4.4686e+06	4.79373e+06	1.3756e+07	1.55915e+07	2.22583e+07	2.01848e+07	1.26202e+07	8.284e+06	6.6069e+06	8.57271e+06	1.49354e+07	8.9543e+06	9.60731e+06	7.50125e+06	2.07214e+06	717254
O75083;O75083-3;D6RD66	WD repeat-containing protein 1	WDR1	7	7	18	18	3.77695e+08	4.14742e+08	5.28741e+08	5.01034e+08	5.51243e+08	7.48141e+08	3.97522e+08	3.78933e+08	4.28412e+08	4.42393e+08	2.18555e+08	4.35133e+08	4.55299e+08	5.45732e+08	4.84743e+08	6.5085e+08	4.21405e+08	5.2989e+08	4.20705e+08	3.84835e+08	3.67821e+08	4.69669e+08	5.22345e+08	2.98721e+08	3.87781e+08
O75165;H0Y8Q2;H0YA63	DnaJ homolog subfamily C member 13	DNAJC13	7	7	18	18	9.20607e+06	8.1302e+06	1.52295e+07	3.01779e+07	1.70266e+07	1.85409e+07	2.61394e+07	2.05037e+07	1.11505e+07	9.53863e+06	9.28661e+06	2.56079e+07	2.48432e+07	5.07781e+07	1.21192e+07	1.40166e+07	6.72423e+06	1.3526e+07	4.71978e+07	2.35496e+07	2.50465e+07	1.52289e+07	9.50371e+06	2.69148e+06	3.49041e+07
O75306-2;O75306;B7Z9L2	NADH dehydrogenase [ubiquinone] iron-sulfur protein 2, mitochondrial	NDUFS2	7	7	18	18	1.04432e+08	8.96203e+07	1.41245e+08	5.7913e+07	1.3727e+08	1.28879e+08	2.80632e+07	3.54373e+07	7.27568e+07	1.00683e+08	5.84824e+07	7.56024e+07	3.98759e+07	4.85256e+07	7.84287e+07	8.98097e+07	7.90018e+07	5.58949e+07	3.46356e+07	5.94099e+07	9.6471e+07	2.42521e+07	2.79879e+07	6.86967e+07	1.47035e+07
O75475;O75475-3;O75475-2	PC4 and SFRS1-interacting protein	PSIP1	7	7	18	18	1.01723e+07	4.18148e+06	1.11281e+07	1.88437e+07	6.96656e+06	1.25656e+07	8.52812e+06	8.78725e+06	1.38671e+07	1.22354e+07	1.03421e+07	3.23025e+07	1.45401e+07	2.48175e+07	1.318e+07	2.54215e+07	6.26414e+06	1.42745e+07	1.04615e+07	1.66321e+07	1.17264e+07	1.47861e+07	2.92537e+07	8.84552e+06	1.46887e+06
O75947;O75947-2;F5H608	ATP synthase subunit d, mitochondrial	ATP5H	7	7	18	18	2.61918e+07	1.15692e+07	8.74347e+07	5.97248e+07	1.63695e+08	9.31459e+07	2.08871e+07	1.65109e+08	1.28381e+08	4.8631e+07	1.96441e+07	5.51144e+07	4.76911e+07	5.74019e+07	1.75786e+07	5.40532e+07	1.13767e+08	1.49294e+07	3.20691e+07	5.99885e+07	1.06329e+08	8.46148e+07	2.61076e+07	2.93689e+07	2.64207e+07
O94874;O94874-2;O94874-3	E3 UFM1-protein ligase 1	UFL1	7	7	18	18	3.57557e+07	1.23019e+07	7.98243e+07	3.84153e+07	6.91514e+07	6.15354e+07	3.95016e+07	1.85217e+07	2.25438e+07	2.78841e+07	2.79583e+07	4.64489e+07	3.44021e+07	1.04427e+08	5.8846e+07	4.90339e+07	3.07558e+07	3.2295e+07	3.03314e+07	2.74645e+07	7.84939e+07	4.10323e+07	4.10863e+07	1.50408e+07	1.00399e+07
O95202;O95202-2;O95202-3	LETM1 and EF-hand domain-containing protein 1, mitochondrial	LETM1	7	7	18	18	1.98689e+07	9.89745e+06	7.03676e+07	8.18602e+07	8.19641e+07	8.21709e+07	4.05844e+07	4.05727e+07	4.41542e+07	4.23367e+07	1.82891e+07	2.28258e+07	4.5471e+07	4.00889e+07	6.27458e+07	3.30709e+07	2.82909e+07	2.34271e+07	2.71399e+07	5.66044e+07	8.23448e+07	7.56265e+07	7.45525e+07	2.50436e+07	3.18934e+07
O95219;B4DQV4;F8W9T3	Sorting nexin-4	SNX4	7	7	18	18	4.18432e+06	3.12448e+06	1.90651e+07	1.89678e+06	2.40636e+07	4.95386e+06	1.40785e+07	6.26127e+06	9.56706e+06	1.98804e+06	4.37253e+06	6.33871e+06	6.04428e+06	1.2385e+07	7.76876e+06	1.16956e+07	1.18924e+07	2.54212e+07	1.18807e+07	6.25248e+06	1.88843e+07	3.22248e+07	8.75204e+06	3.97992e+06	3.727e+06
O95292;E5RK64;O95292-2	Vesicle-associated membrane protein-associated protein B/C	VAPB	7	7	18	18	5.02549e+07	3.94718e+07	2.93049e+07	1.8848e+07	2.1292e+07	3.4447e+07	1.87863e+07	5.36116e+07	2.64569e+07	3.33859e+07	2.57094e+07	1.56898e+07	2.49581e+07	3.77914e+07	5.95655e+07	6.28357e+07	3.75917e+07	9.55592e+06	9.97177e+06	4.82907e+07	1.68992e+07	4.99883e+07	6.17779e+07	5.78491e+07	3.7041e+07
O95347;O95347-2;Q5T821	Structural maintenance of chromosomes protein 2	SMC2	7	7	18	18	5.76569e+06	7.1759e+06	2.3172e+06	3.49414e+07	1.48979e+06	1.90879e+06	1.11954e+07	2.59358e+06	4.54822e+06	1.91136e+06	5.87704e+06	6.94808e+06	2.03645e+07	1.67447e+07	9.98258e+06	2.84914e+06	1.9277e+06	1.53299e+06	1.63173e+07	2.53023e+07	9.55285e+06	7.04471e+06	8.31327e+06	4.39623e+07	837581
Q5H8X8;O95399;O95399-2	Urotensin-2	UTS2	7	7	18	18	1.27569e+08	2.51242e+08	3.2213e+08	2.10508e+08	1.11301e+08	1.48535e+08	1.79281e+08	1.30489e+08	1.12369e+08	1.44696e+08	2.22972e+08	1.25029e+08	1.78464e+08	8.68673e+07	1.51126e+08	1.37829e+08	1.78946e+08	1.18101e+08	1.4198e+08	6.7395e+07	1.34016e+08	7.93863e+07	1.30863e+08	2.86231e+08	9.33321e+07
O95470;H0Y3V8;H7BXL7	Sphingosine-1-phosphate lyase 1	SGPL1	7	7	18	18	9.69984e+06	2.38534e+06	2.09059e+07	7.25707e+06	1.03935e+07	3.04425e+06	3.41734e+07	1.22954e+07	1.7719e+07	2.04106e+07	1.40062e+07	1.36111e+07	2.16585e+07	4.09655e+07	1.79999e+07	6.85872e+06	3.22727e+06	8.64922e+06	3.05709e+07	2.50879e+07	1.36815e+07	1.02767e+07	1.2303e+07	1.4705e+07	1.74287e+06
O95486;O95486-2;H0Y9J6	Protein transport protein Sec24A	SEC24A	7	7	18	18	2.08106e+06	6.76337e+06	4.34218e+07	1.42902e+07	4.42294e+07	3.53136e+07	1.38958e+07	5.30893e+06	8.78827e+06	1.13322e+07	4.94597e+06	1.31976e+07	1.46562e+07	3.29474e+07	2.30496e+07	1.2911e+07	1.06402e+07	1.1157e+07	1.24897e+07	2.60798e+07	6.2502e+07	1.1304e+07	8.85065e+06	9.31705e+06	622385
O95573;F5GWH2;H7BYZ7	Long-chain-fatty-acid--CoA ligase 3	ACSL3	7	7	18	18	1.16821e+07	1.85619e+07	3.75159e+07	4.46108e+07	2.43587e+07	3.40646e+07	1.57485e+07	7.60616e+06	7.90243e+06	2.21826e+07	1.79877e+07	1.11857e+07	2.84487e+07	2.49243e+07	1.75877e+07	1.78986e+07	1.45264e+07	1.19096e+07	2.47904e+07	2.71216e+07	7.27972e+06	2.81569e+07	8.03804e+07	1.85678e+07	1.03175e+06
O95674;E7EQ83;F6VWC5	Phosphatidate cytidylyltransferase 2	CDS2	7	7	18	18	4.03304e+06	2.2115e+06	4.68489e+06	1.37724e+07	4.02384e+06	7.12413e+06	1.24745e+07	4.19631e+06	6.4479e+06	2.22494e+07	1.47636e+07	1.46996e+07	1.16074e+07	1.48314e+07	1.1362e+07	6.06952e+06	3.6433e+06	8.99875e+06	3.33178e+07	2.67097e+07	9.25139e+06	1.20734e+06	2.71644e+06	1.90917e+07	1.12864e+07
O96000;H3BPJ9;Q96II6	NADH dehydrogenase [ubiquinone] 1 beta subcomplex subunit 10	NDUFB10	7	7	18	18	4.59805e+07	6.69032e+07	4.68452e+07	2.89651e+07	6.84174e+07	4.89258e+07	1.67044e+07	5.11858e+07	4.72632e+07	4.04793e+07	3.3625e+07	2.60962e+07	2.49319e+07	3.09263e+07	1.78175e+07	3.9994e+07	3.98408e+07	2.28623e+07	6.44488e+06	1.62785e+07	2.52655e+07	1.51201e+07	1.82149e+07	3.68759e+07	1.04058e+07
O96011;O96011-2;H7C3V6	Peroxisomal membrane protein 11B	PEX11B	7	7	18	18	5.49732e+06	4.53694e+06	2.49641e+06	2.5868e+06	1.91728e+06	9.38263e+06	1.48846e+06	8.17227e+06	8.66191e+06	6.04902e+06	1.00629e+06	1.51315e+06	4.03078e+06	3.29377e+06	2.67059e+06	7.1264e+06	5.62999e+06	419589	1.4295e+06	5.58526e+06	5.48929e+06	8.05863e+06	2.74813e+06	4.99375e+06	4.63037e+06
P00367;B4DGN5;B3KV55	Glutamate dehydrogenase 1, mitochondrial	GLUD1	7	7	18	18	4.14507e+08	2.93234e+08	3.49989e+08	2.26343e+08	5.70506e+08	4.80857e+08	2.05126e+08	2.24656e+08	2.49944e+08	2.4218e+08	1.92045e+08	5.19787e+08	4.27255e+08	2.37051e+08	4.11641e+08	4.1618e+08	4.4263e+08	3.23293e+08	3.12242e+08	3.3198e+08	3.33892e+08	4.7443e+08	4.01397e+08	1.46643e+08	2.64377e+08
P00558;B7Z7A9;E7ERH5	Phosphoglycerate kinase 1	PGK1	7	7	18	18	1.13992e+09	1.34045e+09	1.0728e+09	1.19445e+09	2.00184e+09	1.19366e+09	1.11167e+09	1.14905e+09	1.61649e+09	1.31032e+09	1.47538e+09	1.01165e+09	1.56391e+09	1.10987e+09	1.42866e+09	1.23756e+09	1.62715e+09	8.78012e+08	2.03048e+09	1.88658e+09	1.3925e+09	2.06222e+09	1.52532e+09	1.68729e+09	9.28009e+08
P00918;E5RID5;E5RK37	Carbonic anhydrase 2	CA2	7	7	18	18	1.56602e+06	6.34256e+06	3.07124e+08	8.96532e+07	1.98719e+08	3.17475e+08	1.76101e+06	8.89144e+07	5.81776e+07	2.38617e+06	1.46797e+06	3.21101e+07	4.56125e+07	3.87625e+06	1.30582e+07	3.09814e+06	1.68751e+08	1.37444e+07	1.32971e+06	8.78101e+06	3.62361e+07	4.18286e+07	2.63988e+07	1.62201e+07	1.08844e+08
P04003;F2Z2V7;A6PVY5	C4b-binding protein alpha chain	C4BPA	7	7	18	18	5.80406e+07	6.78975e+06	2.70863e+07	4.60087e+07	8.30341e+06	3.07968e+07	4.86816e+07	2.48645e+07	9.18748e+06	3.8596e+07	2.63306e+07	2.27182e+08	1.08337e+08	3.63993e+07	1.61328e+07	8.52903e+06	4.62722e+07	2.00781e+07	8.00236e+06	2.16092e+07	3.22665e+07	6.01882e+07	4.03496e+07	2.4553e+07	2.60366e+07
P04083;Q5T3N1;Q5T3N0	Annexin A1;Annexin	ANXA1	7	7	18	18	6.41635e+08	6.50283e+08	4.46321e+08	7.60518e+08	5.40216e+08	5.46408e+08	2.59995e+09	8.0669e+08	8.72754e+08	7.69712e+08	1.34692e+09	5.94573e+08	7.23281e+08	9.89994e+08	6.62379e+08	8.85188e+08	5.22727e+08	1.46127e+09	4.92711e+08	1.24962e+09	4.97967e+08	5.42654e+08	7.4195e+08	4.2473e+08	2.22713e+08
P04843;B7Z4L4;F8WF32	Dolichyl-diphosphooligosaccharide--protein glycosyltransferase subunit 1	RPN1	7	7	18	18	4.76105e+08	9.32065e+08	1.46819e+09	6.07433e+08	8.30234e+08	7.55413e+08	1.07633e+09	4.11083e+08	5.4196e+08	1.17417e+09	8.08805e+08	6.78294e+08	7.77322e+08	1.16607e+09	6.66113e+08	8.04649e+08	6.46953e+08	5.82547e+08	8.66372e+08	8.25275e+08	1.29681e+09	6.59068e+08	7.33159e+08	8.12126e+08	2.77987e+08
P05198;G3V4T5;H0YJS4	Eukaryotic translation initiation factor 2 subunit 1	EIF2S1	7	7	18	18	6.24775e+07	8.37856e+07	1.06607e+08	1.83496e+08	7.69533e+07	8.77062e+07	6.70713e+07	1.43182e+08	1.3335e+08	5.98805e+07	6.95213e+07	7.35936e+07	5.79184e+07	1.05233e+08	1.51867e+08	1.09194e+08	1.46077e+08	3.1846e+07	5.9609e+07	1.18084e+08	7.48926e+07	1.89643e+08	1.47531e+08	1.78886e+08	7.32759e+07
P05362;K7EKL8;E7ESS4	Intercellular adhesion molecule 1	ICAM1	7	7	18	18	3.01773e+07	1.1148e+07	4.86574e+06	2.00632e+07	1.18743e+07	1.6517e+07	1.15466e+07	1.64978e+07	1.31515e+07	6.53435e+07	2.95486e+07	5.32192e+07	1.83042e+07	5.00449e+07	1.81549e+07	3.83343e+07	1.00498e+07	4.41752e+07	3.48937e+07	1.28494e+07	1.02254e+06	8.15151e+06	2.11777e+07	4.88102e+06	4.08038e+06
P06493;E5RIU6;P06493-2	Cyclin-dependent kinase 1	CDK1	7	7	18	18	9.45069e+06	2.81339e+07	4.67394e+07	2.38527e+07	3.11135e+07	1.2409e+08	4.59558e+07	3.31835e+07	2.97295e+07	1.08143e+07	2.45477e+07	1.57106e+07	3.11907e+07	1.03977e+07	1.74357e+07	4.09922e+07	7.71024e+07	9.06516e+06	1.8044e+07	3.83491e+07	1.17902e+07	1.97341e+07	1.6999e+07	3.64778e+07	7.88729e+06
P06756-3;P06756;P06756-2	Integrin alpha-V;Integrin alpha-V heavy chain;Integrin alpha-V light chain	ITGAV	7	7	18	18	2.30199e+07	1.86283e+07	1.28252e+07	1.1348e+07	8.3937e+06	1.56079e+07	3.96084e+07	1.26761e+07	6.67311e+06	4.16708e+07	1.47631e+07	3.0243e+07	3.08689e+07	6.68224e+07	2.84484e+07	2.45197e+07	1.19106e+07	2.84499e+07	3.10447e+07	2.69124e+06	7.68965e+06	7.02928e+06	2.94843e+07	1.17401e+06	1.31457e+06
P07099;B1AQP9;B1AQP8	Epoxide hydrolase 1	EPHX1	7	7	18	18	1.72365e+07	3.77967e+07	1.04904e+08	5.94806e+07	1.16576e+08	1.02351e+08	2.84631e+07	3.67702e+07	6.06119e+07	4.05239e+07	3.00775e+07	1.85916e+07	4.31001e+07	6.5377e+07	2.43825e+07	8.22651e+07	5.75725e+07	6.58471e+07	4.30085e+07	2.24334e+07	5.39413e+07	9.09784e+07	1.10868e+08	9.46845e+06	5.85166e+07
P07195;A8MW50;C9J7H8	L-lactate dehydrogenase B chain;L-lactate dehydrogenase	LDHB	7	7	18	18	4.05849e+08	6.62074e+08	3.71273e+08	8.54758e+08	5.41039e+08	5.25452e+08	6.85379e+08	8.96557e+08	1.02286e+09	2.85216e+08	3.7758e+08	3.8701e+08	2.93536e+08	9.04527e+08	4.36628e+08	7.81165e+08	4.55282e+08	3.91167e+08	4.47288e+08	1.11549e+09	2.90489e+08	4.40276e+08	6.27986e+08	6.3067e+08	3.63443e+08
P07737;K7EJ44;I3L3D5	Profilin-1	PFN1	7	7	18	18	1.015e+09	7.21795e+08	1.05188e+09	7.51743e+08	8.58395e+08	1.04732e+09	8.45869e+08	9.4095e+08	1.03892e+09	7.11623e+08	1.11643e+09	7.9223e+08	7.71444e+08	8.03085e+08	9.88194e+08	9.13822e+08	1.29803e+09	7.76834e+08	5.10737e+08	1.571e+09	9.14457e+08	8.1119e+08	5.5043e+08	8.1785e+08	9.54889e+08
P08648;H0YIV7;B4E3F4	Integrin alpha-5;Integrin alpha-5 heavy chain;Integrin alpha-5 light chain	ITGA5	7	7	18	18	8.20938e+06	8.58237e+06	3.94897e+06	1.3835e+07	7.18431e+06	2.16146e+07	2.12211e+07	5.39531e+06	7.21616e+06	9.24418e+06	1.41954e+07	1.15736e+07	2.00671e+07	3.32539e+07	2.64895e+07	1.50191e+07	1.48545e+07	1.66101e+07	1.93106e+07	5.64999e+06	651918	7.82705e+06	1.76184e+07	723093	1.5881e+06
P09874;Q5VX84;Q5VX85	Poly [ADP-ribose] polymerase 1	PARP1	7	7	18	18	2.76406e+07	1.94117e+08	8.53267e+07	1.34471e+08	1.51364e+08	1.03135e+08	6.97577e+07	6.08317e+07	8.58297e+07	1.39086e+08	1.7276e+08	1.55387e+08	1.77743e+08	1.54918e+08	7.76241e+07	1.41489e+08	5.80585e+07	1.13015e+08	1.74284e+08	2.49486e+08	1.01467e+08	1.47736e+08	1.64187e+08	1.98677e+08	3.42663e+07
P0CG05;P0CG06;P0CF74	Ig lambda-2 chain C regions;Ig lambda-3 chain C regions	IGLC2;IGLC3	7	7	18	18	9.46267e+07	7.66002e+07	7.24743e+08	3.38578e+08	3.91129e+08	3.97692e+08	1.95333e+08	3.23168e+08	3.89445e+08	7.03966e+08	2.99481e+08	2.8801e+08	3.52401e+08	2.00988e+08	1.45992e+08	5.03885e+08	4.77365e+08	2.35179e+08	2.95267e+08	1.85068e+08	8.35359e+08	2.94844e+08	1.81372e+08	2.62696e+08	5.84763e+08
P10253;I3L3L3;I3L0S5	Lysosomal alpha-glucosidase;76 kDa lysosomal alpha-glucosidase;70 kDa lysosomal alpha-glucosidase	GAA	7	7	18	18	3.00865e+07	1.16718e+06	4.5525e+07	4.32215e+06	2.87639e+07	5.0415e+07	3.14756e+06	3.09215e+07	2.67675e+07	1.05149e+07	6.61937e+06	1.79488e+07	8.8529e+06	1.55854e+07	1.25556e+07	1.3984e+07	3.95395e+07	2.18576e+07	6.17863e+06	6.72525e+06	2.62155e+06	1.94557e+07	3.37189e+06	2.16773e+06	1.08924e+07
P10301;E9PQK5;E9PQC5	Ras-related protein R-Ras	RRAS	7	7	18	18	4.0461e+07	2.76989e+07	2.15805e+07	2.92382e+07	2.33716e+07	4.86297e+07	8.90258e+06	1.20813e+07	8.98569e+06	4.08462e+07	2.37893e+07	2.37427e+07	1.20387e+07	4.04141e+07	5.26794e+07	8.2922e+07	3.20458e+07	4.67403e+07	2.24255e+07	6.13262e+06	1.63173e+07	1.90506e+07	1.96801e+07	7.77261e+06	3.60826e+07
P10619;Q5JZH0;Q5JZG9	Lysosomal protective protein;Lysosomal protective protein 32 kDa chain;Lysosomal protective protein 20 kDa chain	CTSA	7	7	18	18	1.67859e+07	4.74662e+06	1.99518e+07	1.57474e+07	2.52295e+07	2.17886e+07	8.1914e+06	4.2747e+07	2.9276e+07	8.09056e+06	1.43897e+07	2.03117e+07	5.13361e+07	3.49321e+07	1.12183e+07	2.72621e+07	2.85619e+07	1.23379e+07	2.06654e+07	1.98101e+07	6.99547e+06	1.04109e+07	1.42574e+07	1.21833e+07	3.69846e+06
P11387;E5RJ33;H0YBR3	DNA topoisomerase 1	TOP1	7	7	18	18	4.1911e+07	7.22378e+07	8.56821e+07	5.46927e+07	4.30895e+07	3.96666e+07	9.00905e+07	3.43379e+07	3.93282e+07	1.04451e+08	1.2755e+08	1.77621e+08	2.14709e+08	1.68749e+08	7.333e+07	6.41984e+07	2.74406e+07	3.9555e+07	6.99219e+07	5.69609e+07	5.12414e+07	5.71586e+07	1.44156e+08	1.24293e+08	3.82284e+07
P11413;P11413-2;E9PD92	Glucose-6-phosphate 1-dehydrogenase	G6PD	7	7	18	18	3.14768e+07	1.00102e+08	8.40268e+07	1.06514e+08	1.10844e+08	9.77018e+07	6.51198e+07	4.61171e+07	1.45096e+08	3.22937e+07	4.04274e+07	5.26735e+07	2.88452e+08	1.46928e+08	1.18958e+08	1.16358e+08	1.33676e+08	9.56245e+07	1.33729e+08	2.20629e+08	9.07184e+07	1.16145e+08	1.7121e+08	4.91563e+07	1.90857e+07
P12814-3;P12814-2;B7TY16	Alpha-actinin-1	ACTN1	7	7	18	18	1.3438e+09	9.58293e+08	5.28733e+08	1.42313e+09	9.10988e+08	9.98527e+08	1.33601e+09	7.39365e+08	6.35612e+08	2.4151e+09	1.28535e+09	1.27563e+09	1.19442e+09	1.70322e+09	1.17158e+09	8.95231e+08	5.74778e+08	2.6719e+09	1.91369e+09	1.02497e+09	6.26525e+08	5.54935e+08	1.16912e+09	4.84114e+08	5.74299e+08
P13010;C9JZ81;H7C0H9	X-ray repair cross-complementing protein 5	XRCC5	7	7	18	18	3.51578e+08	3.79528e+08	3.50027e+08	1.8788e+08	3.38662e+08	2.77336e+08	3.1483e+08	2.40046e+08	2.72553e+08	4.02902e+08	2.54996e+08	3.73181e+08	4.35742e+08	4.07486e+08	4.55513e+08	2.88504e+08	1.97105e+08	2.92526e+08	4.17935e+08	4.08702e+08	3.98582e+08	3.00937e+08	4.06077e+08	3.27937e+08	1.51809e+08
P13727;A6XMW0;H0YCG3	Bone marrow proteoglycan;Eosinophil granule major basic protein	PRG2	7	7	18	18	7.29775e+06	6.77583e+07	6.81029e+08	8.32591e+07	4.05638e+08	7.46184e+08	1.46252e+07	3.77809e+08	6.32989e+08	3.65617e+07	1.87637e+08	1.99982e+07	1.95491e+08	2.85502e+08	6.26538e+06	8.64897e+08	1.20053e+09	2.74515e+08	6.28601e+07	7.27056e+07	4.63029e+08	1.51639e+08	2.0274e+08	6.79402e+07	6.8525e+07
P14317;E7EVW7;B4DQ69	Hematopoietic lineage cell-specific protein	HCLS1	7	7	18	18	1.40827e+07	7.51842e+06	2.83692e+07	1.92882e+07	2.52697e+07	4.78961e+07	1.42276e+06	2.00443e+07	4.21141e+07	2.74442e+07	2.9555e+07	3.54177e+07	2.1904e+07	2.4554e+07	3.40289e+06	3.68561e+07	2.19147e+07	1.85468e+07	2.6687e+07	1.13436e+07	2.48917e+07	1.2948e+07	8.54237e+06	5.79576e+06	7.73021e+06
P14735;P14735-2;Q5T5N3	Insulin-degrading enzyme	IDE	7	7	18	18	5.52116e+06	5.87639e+06	2.98316e+07	2.67036e+07	3.22661e+07	1.07391e+08	7.72788e+06	3.94201e+07	3.46927e+06	1.37969e+07	5.89539e+07	1.4904e+07	4.49238e+07	2.03782e+07	3.79834e+07	5.48115e+07	2.30727e+07	6.71437e+06	1.65335e+07	6.24651e+07	4.47397e+07	3.12976e+07	3.36437e+07	3.93063e+07	4.60701e+06
P15121;E9PCX2;E9PEF9	Aldose reductase	AKR1B1	7	7	18	18	3.39862e+07	2.73089e+07	2.63603e+07	6.09899e+07	2.84504e+07	2.74245e+07	2.75932e+07	3.18196e+07	2.41117e+07	2.0747e+07	1.84718e+07	2.17323e+07	4.43798e+07	3.64901e+07	2.62137e+07	6.71259e+07	4.51548e+07	5.68669e+07	1.41894e+07	1.87158e+07	1.29442e+07	1.5085e+07	7.16555e+07	3.79377e+06	1.27532e+07
P15144;H0YKT6;H0YMC1	Aminopeptidase N	ANPEP	7	7	18	18	3.20377e+06	9.34655e+07	1.04785e+07	7.08225e+06	5.35092e+06	9.0325e+06	3.90837e+07	9.64486e+06	5.87228e+06	1.11543e+06	4.49906e+07	4.27787e+07	2.55493e+07	2.69003e+07	1.47465e+07	4.68615e+06	2.52972e+06	5.25791e+07	6.67295e+07	1.13324e+07	309429	8.77569e+06	1.84697e+07	7.45931e+07	3.52199e+06
P17096;H7BYM6;P17096-3	High mobility group protein HMG-I/HMG-Y	HMGA1	7	7	18	18	1.88411e+07	1.95731e+07	7.52231e+06	1.70844e+07	7.92593e+06	8.55491e+06	1.95985e+07	1.2329e+07	1.42054e+07	2.12198e+07	8.56024e+07	1.70503e+07	1.76974e+07	4.57827e+06	2.23501e+07	1.53412e+07	1.07837e+07	4.09945e+06	1.44745e+07	7.53818e+06	4.63019e+06	1.71023e+07	2.01139e+07	1.07378e+08	3.28172e+07
P17655;P17655-2;C9JWY7	Calpain-2 catalytic subunit	CAPN2	7	7	18	18	4.54998e+07	1.03923e+07	1.21207e+08	7.98515e+07	1.04156e+08	1.15992e+08	2.88763e+07	3.91549e+07	6.38273e+07	4.86227e+07	2.89871e+07	6.56222e+07	4.79584e+07	5.88901e+07	7.57159e+07	7.20207e+07	9.05743e+07	8.24697e+07	5.65991e+07	4.25431e+07	6.3684e+07	5.13749e+07	6.31135e+07	2.38462e+07	6.26478e+07
P17812;B4DR64;B7Z9C4	CTP synthase 1	CTPS1	7	7	18	18	844194	2.07527e+06	9.90612e+06	2.0166e+07	1.06594e+07	7.17153e+06	1.2337e+07	7.25285e+06	1.12081e+07	5.43778e+06	5.71367e+06	4.72859e+06	1.49314e+07	3.05445e+07	3.03337e+07	2.52142e+07	7.30887e+06	3.6609e+06	2.01803e+07	3.69833e+07	4.61586e+07	1.91183e+07	8.75324e+06	2.59576e+07	5.19946e+06
P17858;P17858-2;F8WEU2	ATP-dependent 6-phosphofructokinase, liver type	PFKL	7	7	18	18	1.60276e+08	1.01423e+08	2.2116e+08	1.5895e+08	2.84532e+08	2.89392e+08	1.14713e+08	1.49185e+08	2.15605e+08	2.29675e+08	7.22169e+07	1.64228e+08	1.58505e+08	3.49159e+08	1.04056e+08	1.70672e+08	1.95227e+08	1.18128e+08	1.63696e+08	1.84332e+08	3.35539e+08	1.58149e+08	9.89383e+07	1.24586e+08	1.03965e+08
P18084;H7C4W1;H7C5U2	Integrin beta-5	ITGB5	7	7	18	18	2.72714e+06	3.55861e+06	2.54496e+06	1.27072e+07	5.82696e+06	8.69611e+06	9.68562e+06	3.27446e+06	1.02895e+07	1.07992e+07	7.64801e+06	1.04415e+07	1.06286e+07	1.64851e+07	1.78012e+06	6.01035e+06	6.51323e+06	1.37095e+07	8.16836e+06	1.3509e+07	1.78879e+06	8.7046e+06	8.92441e+06	3.99294e+06	519258
P18827;E9PHH3;H7C1K4	Syndecan-1	SDC1	7	7	18	18	1.17244e+07	1.22954e+07	5.87899e+07	1.29322e+07	2.9054e+07	7.903e+06	4.2705e+06	7.31805e+06	5.85463e+06	4.9034e+06	5.6116e+06	5.3181e+06	7.45815e+06	8.09741e+06	1.62149e+07	2.20684e+07	3.12797e+07	2.01232e+06	6.59112e+06	7.60538e+06	4.34016e+07	1.23918e+07	2.51486e+07	7.04596e+06	3.38338e+06
P19971;C9JGI3;P19971-2	Thymidine phosphorylase	TYMP	7	7	18	18	6.55595e+07	4.40601e+07	7.46318e+07	1.04949e+08	5.83059e+07	3.99719e+07	3.08938e+07	9.27333e+07	1.72927e+08	7.16724e+07	1.88596e+08	1.90941e+08	1.41118e+08	1.76517e+08	1.21653e+08	1.60585e+08	1.80386e+08	1.42052e+08	9.40605e+07	1.47662e+08	1.20105e+08	2.88815e+07	6.47735e+07	6.34465e+07	7.97613e+07
P20594;P20594-2;H7C1A1	Atrial natriuretic peptide receptor 2	NPR2	7	7	18	18	4.12836e+06	1.02206e+07	4.98295e+06	1.68508e+07	4.38535e+06	7.32905e+06	1.16909e+07	1.512e+07	1.32157e+07	1.35277e+07	1.62928e+07	1.10262e+07	1.26721e+07	5.93245e+06	9.11354e+06	1.0207e+07	6.91635e+06	8.85051e+06	4.82988e+06	3.42761e+06	6.80682e+06	7.51799e+06	8.32382e+06	1.75164e+07	1.14237e+07
P21291;E9PS42;E9PND2	Cysteine and glycine-rich protein 1	CSRP1	7	7	18	18	4.73256e+08	2.04454e+08	1.31629e+08	3.62978e+08	2.18006e+08	3.07189e+08	2.09042e+08	2.10786e+08	1.5383e+08	5.02738e+08	1.47067e+08	3.14427e+08	1.8939e+08	2.98798e+08	3.8369e+08	6.19732e+08	1.83415e+08	9.75724e+08	4.502e+08	1.09263e+08	7.07133e+07	1.28434e+08	3.19931e+08	1.18967e+07	4.32109e+08
P25311;C9JEV0;H7BZJ8	Zinc-alpha-2-glycoprotein	AZGP1	7	7	18	18	8.33268e+06	2.08093e+07	3.50751e+06	4.53926e+06	2.66552e+07	6.44321e+07	3.59942e+06	4.20334e+06	3.36432e+06	7.03983e+06	1.28986e+07	1.30567e+06	2.04392e+06	1.55812e+07	1.06837e+07	2.98835e+06	2.72939e+06	2.82359e+06	1.60264e+07	3.23085e+06	1.31388e+06	1.06118e+06	4.09506e+06	4.94168e+06	7.42837e+07
P25325;J3KPV7;B1AH49	3-mercaptopyruvate sulfurtransferase;Sulfurtransferase	MPST	7	7	18	18	1.20149e+08	1.06484e+07	8.42967e+07	3.02528e+07	1.28315e+08	8.45831e+07	1.1741e+07	1.83206e+08	1.73942e+08	5.014e+07	1.04151e+07	4.6434e+07	6.2229e+07	3.73058e+07	1.24421e+08	6.0922e+07	1.69709e+08	3.26599e+07	5.23446e+07	3.8821e+07	1.59463e+08	9.75401e+07	3.24989e+07	8.14482e+07	8.89873e+07
P27105;B4E2V5;P27105-2	Erythrocyte band 7 integral membrane protein	STOM	7	7	18	18	1.29097e+08	1.62027e+08	5.56508e+07	1.74424e+08	6.29943e+07	7.82512e+07	1.93362e+08	1.18092e+08	9.06818e+07	1.34517e+08	1.99939e+08	7.46784e+07	1.98756e+08	1.28564e+08	8.00589e+07	9.61097e+07	7.26671e+07	1.10908e+08	5.93649e+07	1.86109e+08	1.36198e+07	9.10384e+07	1.58045e+08	7.43072e+07	8.57342e+07
P28065;P28065-2;B4DZW2	Proteasome subunit beta type-9	PSMB9	7	7	18	18	1.66893e+07	2.47972e+07	3.44269e+07	2.99858e+07	2.40272e+07	2.77132e+07	1.56505e+07	1.38752e+07	1.74059e+07	1.64078e+07	1.75507e+07	2.53123e+07	3.96306e+07	2.33555e+07	2.82988e+07	2.34201e+07	6.8928e+07	1.01079e+07	1.90992e+07	3.18317e+07	1.2188e+07	5.50417e+07	1.13314e+07	6.08928e+07	2.31915e+07
P28838-2;P28838;H0Y9Q1	Cytosol aminopeptidase	LAP3	7	7	18	18	1.06282e+08	4.843e+07	1.59892e+08	1.83637e+08	1.32561e+08	1.49771e+08	4.75683e+07	1.73604e+08	2.56053e+08	3.32571e+08	1.47754e+08	2.33526e+08	2.07725e+08	1.34325e+08	2.03289e+08	2.85609e+08	2.20199e+08	2.1284e+08	1.85388e+08	3.26369e+08	1.55407e+08	2.09223e+08	1.55942e+08	5.24221e+08	9.88801e+07
P30043;M0R192;M0QZL1	Flavin reductase (NADPH)	BLVRB	7	7	18	18	1.68232e+07	1.03907e+07	3.10611e+07	1.98153e+07	2.33385e+07	4.32376e+07	1.16194e+07	5.80176e+07	2.28901e+07	6.45749e+06	8.70823e+06	3.10556e+07	6.15691e+07	1.41258e+07	4.04475e+07	3.63898e+07	7.67664e+07	2.77524e+07	9.8197e+06	4.21437e+07	8.71266e+07	1.03067e+08	3.861e+07	3.54868e+07	1.70202e+08
P30085;Q5T0D2;P30085-2	UMP-CMP kinase	CMPK1	7	7	18	18	8.10486e+07	2.88629e+07	1.25303e+08	4.37995e+07	1.25984e+08	1.59271e+08	3.15643e+07	1.48688e+08	1.14323e+08	1.48979e+07	1.59162e+07	1.59022e+07	4.43885e+07	3.30735e+07	5.27218e+07	8.62259e+07	1.10578e+08	1.74857e+07	4.45635e+07	6.54035e+07	1.78383e+08	1.13545e+08	5.10165e+07	6.85808e+07	1.3271e+08
P30566;E7ERF4;P30566-2	Adenylosuccinate lyase	ADSL	7	7	18	18	5.82731e+06	4.27339e+06	2.35026e+07	1.45137e+07	1.18605e+07	1.09564e+07	9.21471e+06	1.90785e+07	3.28295e+07	2.14127e+06	1.49057e+07	1.38079e+07	4.20538e+07	2.03398e+07	6.4492e+06	1.67787e+07	3.05869e+07	9.46578e+06	2.29458e+07	3.22581e+07	2.24531e+07	1.63546e+07	1.1191e+07	2.39456e+07	1.11338e+07
P30740;B4DNT0;C9J7N5	Leukocyte elastase inhibitor	SERPINB1	7	7	18	18	1.98776e+08	8.81948e+07	3.56593e+08	3.72101e+08	3.87471e+08	4.46329e+08	9.35533e+08	2.54216e+08	4.09031e+08	1.22678e+08	2.01265e+08	1.0068e+08	4.36822e+08	2.78203e+08	1.23249e+08	3.58379e+08	4.03585e+08	2.43335e+08	1.5599e+08	3.47212e+08	5.2865e+08	3.70653e+08	2.74924e+08	7.18268e+08	3.58975e+08
P31689;P31689-2;B7Z5C0	DnaJ homolog subfamily A member 1	DNAJA1	7	7	18	18	1.43733e+07	3.68831e+07	2.94438e+07	3.62866e+07	1.61122e+07	1.76157e+07	2.69612e+07	2.52977e+07	2.57676e+07	3.60794e+07	2.10477e+07	2.58924e+07	4.72555e+07	6.32046e+07	3.23626e+07	2.19243e+07	1.94008e+07	2.05146e+07	4.44914e+07	4.569e+07	3.91308e+07	2.36815e+07	2.5682e+07	4.29708e+07	9.74327e+06
P32119;A6NIW5;P32119-2	Peroxiredoxin-2	PRDX2	7	7	18	18	2.31436e+08	3.48275e+08	2.94224e+08	2.04332e+08	3.91433e+08	2.38069e+08	9.89078e+07	5.92827e+08	4.18899e+08	2.56824e+08	2.0125e+08	2.85684e+08	3.10049e+08	3.21213e+08	2.14478e+08	3.60918e+08	2.85146e+08	1.27222e+08	8.72288e+07	4.72306e+08	5.65004e+08	4.89755e+08	3.02921e+08	3.81343e+08	4.41102e+08
P33992;B1AHB1;B1AHB2	DNA replication licensing factor MCM5	MCM5	7	7	18	18	4.23539e+07	6.56174e+07	2.9688e+07	1.07895e+08	5.52463e+06	2.57269e+07	4.2512e+07	6.14026e+07	7.89383e+07	2.55027e+07	8.77412e+06	2.59808e+07	5.54561e+07	6.57639e+07	6.99527e+07	4.23486e+07	5.94591e+07	1.33052e+07	5.17465e+07	6.61132e+07	4.65106e+07	2.72199e+07	5.39001e+07	6.5034e+07	5.76242e+06
P35555;H0YND0;F6U495	Fibrillin-1	FBN1	7	7	18	18	1.51656e+09	8.3455e+08	4.40755e+08	1.56243e+09	7.88897e+08	5.64758e+08	2.56631e+08	5.27907e+08	2.29274e+08	2.63637e+09	8.45321e+08	2.89225e+09	1.24026e+09	6.9155e+08	1.0302e+09	1.27409e+09	5.97796e+08	3.97419e+09	1.89714e+09	6.54365e+08	9.78127e+07	2.11135e+08	9.3071e+08	6.50976e+07	7.79217e+08
P35579;P35579-2;Q5BKV1	Myosin-9	MYH9	7	7	18	18	2.01392e+09	2.15621e+09	2.28308e+09	2.44741e+09	3.84489e+09	2.43894e+09	8.24761e+09	1.46378e+09	1.54607e+09	3.63544e+09	2.87401e+09	2.59227e+09	3.46992e+09	3.29458e+09	2.71721e+09	1.10527e+09	1.43287e+09	1.11529e+10	5.14035e+09	5.67528e+09	4.15456e+09	1.73664e+09	1.95241e+09	2.86692e+09	4.64698e+08
P35613-3;R4GMX5;R4GN83	Basigin	BSG	7	7	18	18	2.45872e+07	9.61279e+07	2.62933e+07	7.86796e+07	4.73111e+07	2.78423e+07	1.63268e+07	2.54574e+07	2.34275e+07	3.2669e+07	2.87037e+07	2.53192e+07	4.32109e+07	3.67406e+07	6.75246e+07	4.41717e+07	2.85853e+07	1.82343e+07	4.76896e+07	1.54542e+07	1.99952e+07	4.12604e+07	6.218e+07	2.38022e+07	4.88884e+07
P35998;B7Z5E2;C9JLS9	26S protease regulatory subunit 7	PSMC2	7	7	18	18	9.03995e+07	1.00415e+08	9.53648e+07	1.66911e+08	6.0087e+07	5.98101e+07	2.94958e+07	6.74021e+07	6.79872e+07	7.25222e+07	4.5077e+07	5.57917e+07	6.77274e+07	8.85342e+07	1.00995e+08	6.28627e+07	9.49288e+07	2.62588e+07	5.55161e+07	1.03631e+08	5.81263e+07	8.96288e+07	9.4044e+07	1.13962e+08	2.8257e+07
P36406-2;P36406-3;P36406	E3 ubiquitin-protein ligase TRIM23	TRIM23	7	7	18	18	2.05555e+06	1.60769e+06	6.71465e+06	499425	2.47485e+06	2.06716e+06	2.05347e+06	260745	320334	212774	906821	1.09549e+06	1.23626e+06	1.70119e+06	370719	3.49601e+06	1.57567e+06	915919	1.37836e+06	308463	4.38571e+06	2.61721e+06	5.13254e+06	1.65772e+06	319238
P36507;G5E9C7;M0R1B6	Dual specificity mitogen-activated protein kinase kinase 2	MAP2K2	7	7	18	18	3.32652e+06	1.30948e+07	1.35477e+07	1.76273e+07	2.38099e+07	2.45194e+07	9.50687e+06	1.70513e+07	1.15192e+07	1.75016e+06	4.16552e+06	4.70223e+06	8.46818e+06	1.00994e+07	1.7545e+07	2.84822e+07	2.24606e+07	4.80029e+06	1.21993e+07	1.85155e+07	7.91987e+06	1.50642e+07	1.07523e+07	2.05938e+07	6.90875e+06
P36551;H0YA22;D6RER6	Oxygen-dependent coproporphyrinogen-III oxidase, mitochondrial	CPOX	7	7	18	18	4.40189e+07	1.85078e+07	2.18154e+07	9.09505e+06	2.2244e+07	2.66274e+07	3.15575e+07	1.02751e+07	1.45219e+07	1.32016e+07	1.17974e+07	2.89859e+07	1.64272e+07	3.05712e+07	3.62454e+07	4.56461e+07	1.42979e+07	9.52311e+06	5.01241e+07	2.34795e+07	1.62065e+07	3.9415e+07	2.98913e+07	5.43206e+06	8.59269e+06
P36871;P36871-2;P36871-3	Phosphoglucomutase-1	PGM1	7	7	18	18	5.52766e+07	1.09028e+07	1.70919e+08	3.83238e+07	1.4591e+08	1.90054e+08	2.50239e+07	1.0627e+08	1.97909e+08	1.61961e+07	2.39193e+07	5.93484e+07	7.42592e+07	5.57206e+07	7.70066e+07	1.05968e+08	1.42903e+08	7.78729e+07	6.60805e+07	4.1678e+07	1.04446e+08	5.04589e+07	3.86157e+07	2.28918e+07	1.42261e+08
P38646;H0YBG6;H0Y8S0	Stress-70 protein, mitochondrial	HSPA9	7	7	18	18	7.35367e+08	9.26091e+08	7.80473e+08	1.18409e+09	7.7579e+08	6.56414e+08	4.7216e+08	1.21743e+09	1.39436e+09	6.78418e+08	6.66058e+08	9.34875e+08	9.04514e+08	5.6236e+08	9.62135e+08	7.57028e+08	6.37028e+08	3.7189e+08	5.1092e+08	1.93014e+09	1.00919e+09	1.1049e+09	1.16299e+09	1.12831e+09	3.45133e+08
P39748;I3L3E9;F5H1Y3	Flap endonuclease 1	FEN1	7	7	18	18	2.83765e+07	2.74959e+07	1.74642e+07	3.96585e+07	1.44157e+07	1.65713e+07	1.26789e+07	1.8698e+07	4.32261e+07	1.96221e+07	1.8619e+07	2.1989e+07	2.42196e+07	1.79348e+07	3.87758e+07	2.83044e+07	2.34232e+07	9.30141e+06	2.85252e+07	2.62811e+07	1.44883e+07	4.84462e+07	2.80411e+07	4.38945e+07	8.26726e+06
P40306;J3QQN1;J3QL48	Proteasome subunit beta type-10	PSMB10	7	7	18	18	2.95493e+07	2.41887e+07	5.01408e+07	1.74576e+07	4.51528e+07	2.80123e+07	1.27429e+07	6.24603e+07	2.68033e+07	4.09548e+07	2.86258e+07	2.34811e+07	2.61893e+07	9.65612e+07	4.07273e+07	5.24325e+07	7.66446e+07	1.64037e+07	6.04109e+06	8.16775e+07	6.89767e+07	9.7043e+07	8.13514e+06	7.17403e+07	5.25681e+07
P40926;E9PDB2;G3XAL0	Malate dehydrogenase, mitochondrial;Malate dehydrogenase	MDH2	7	7	18	18	2.14998e+09	1.06958e+09	1.25337e+09	1.41201e+09	2.20793e+09	1.32038e+09	6.47323e+08	1.95836e+09	1.82932e+09	1.32959e+09	1.37522e+09	1.27357e+09	8.84275e+08	1.30262e+09	1.80417e+09	1.20359e+09	1.36734e+09	5.05327e+08	9.5739e+08	2.47436e+09	3.09769e+09	4.26371e+09	1.40614e+09	1.16677e+09	1.40191e+09
P40939;H0YFD6;B4DYP2	Trifunctional enzyme subunit alpha, mitochondrial;Long-chain enoyl-CoA hydratase;Long chain 3-hydroxyacyl-CoA dehydrogenase	HADHA	7	7	18	18	3.47554e+08	2.16741e+08	5.27788e+08	2.80904e+08	6.59319e+08	5.07769e+08	2.21257e+08	3.9716e+08	5.01838e+08	5.20322e+08	1.96313e+08	4.05347e+08	3.75894e+08	2.58669e+08	8.81273e+08	2.53198e+08	2.51526e+08	3.08511e+08	2.44542e+08	3.93204e+08	8.12725e+08	5.2283e+08	3.76413e+08	1.18843e+08	1.83708e+08
P41223;C9JNV2;C9JCD9	Protein BUD31 homolog	BUD31	7	7	18	18	2.63084e+06	3.29429e+06	617790	3.58296e+06	4.88576e+06	883990	2.63718e+06	1.79705e+06	1.95394e+06	1.61723e+06	2.62618e+06	1.96973e+06	2.09507e+06	6.43165e+06	6.69939e+06	2.40688e+06	2.37884e+06	4.10372e+06	2.01106e+06	7.24538e+06	1.87211e+06	5.39856e+06	549055	2.67365e+06	2.12405e+06
P41250;H7C443;F8WCK4	Glycine--tRNA ligase	GARS	7	7	18	18	2.94089e+07	3.48681e+07	1.07217e+08	1.51928e+08	1.12884e+08	1.03504e+08	5.29236e+07	5.06409e+07	6.37414e+07	3.93472e+07	2.19012e+07	8.88871e+07	1.21949e+08	1.72394e+08	1.32971e+08	1.09315e+08	9.59958e+07	3.66667e+07	8.2137e+07	2.53323e+08	1.47592e+08	1.70851e+08	1.14373e+08	1.23292e+08	7.51186e+07
P42167;G5E972;H0YJH7	Lamina-associated polypeptide 2, isoforms beta/gamma;Thymopoietin;Thymopentin	TMPO	7	7	18	18	9.52819e+07	6.56319e+07	4.85367e+07	4.21191e+07	4.93459e+07	6.18781e+07	6.74592e+07	4.22115e+07	4.89649e+07	5.4127e+07	8.2969e+07	6.34162e+07	6.67711e+07	6.02613e+07	7.00678e+07	7.64702e+07	6.89471e+07	4.9854e+07	8.38922e+07	3.73415e+07	5.92583e+07	8.19374e+07	8.89755e+07	1.12232e+08	3.51807e+07
P42574;C9JXR7;A8MVM1	Caspase-3;Caspase-3 subunit p17;Caspase-3 subunit p12	CASP3	7	7	18	18	1.84571e+06	833785	1.23363e+07	1.87957e+07	6.95418e+06	7.07474e+06	2.73875e+06	8.37278e+06	5.89732e+06	1.86583e+06	2.46357e+06	1.76696e+06	8.21966e+06	2.96204e+06	5.86325e+06	6.45595e+06	1.48329e+07	1.61858e+06	2.85592e+06	3.2016e+06	6.86164e+06	1.03093e+07	6.07804e+06	6.50295e+06	6.31879e+06
P42704;B8ZZ38;C9JCA9	Leucine-rich PPR motif-containing protein, mitochondrial	LRPPRC	7	7	18	18	7.21718e+08	5.86642e+08	8.73966e+08	1.02473e+09	1.0159e+09	4.43625e+08	5.39911e+08	9.06031e+08	9.1951e+08	1.02463e+09	5.94254e+08	7.71898e+08	7.54192e+08	7.4804e+08	1.14796e+09	5.80642e+08	3.83801e+08	2.9519e+08	1.10846e+09	1.2199e+09	9.08862e+08	7.71563e+08	9.89222e+08	1.04111e+09	2.53164e+08
P42766;H0Y3A0;F2Z388	60S ribosomal protein L35	RPL35	7	7	18	18	6.3103e+07	1.01612e+08	6.16907e+07	1.21712e+08	6.90084e+07	1.10179e+08	1.34238e+08	1.79805e+08	1.63921e+08	7.34402e+07	1.00218e+08	4.52449e+07	6.46723e+07	5.70021e+07	1.25277e+08	1.10125e+08	1.00857e+08	3.79964e+07	7.18527e+07	3.92592e+07	4.80801e+07	8.10907e+07	8.76306e+07	1.07075e+08	7.39912e+07
P45974-2;P45974;F5H571	Ubiquitin carboxyl-terminal hydrolase 5	USP5	7	7	18	18	2.43845e+07	1.66889e+07	6.81312e+07	6.52381e+07	5.32486e+07	5.47487e+07	3.3584e+07	2.48418e+07	3.47206e+07	2.91645e+07	1.58439e+07	5.77367e+07	6.13506e+07	5.46642e+07	7.51173e+07	7.28487e+07	7.13356e+07	2.47773e+07	4.84919e+07	9.95454e+07	1.41575e+08	6.70128e+07	4.19999e+07	1.11849e+08	2.71657e+07
P46783;F6U211;Q9NQ39	40S ribosomal protein S10	RPS10	7	7	18	18	2.49103e+08	1.97124e+08	2.04906e+08	1.90649e+08	2.56498e+08	1.81878e+08	2.05129e+08	2.26098e+08	1.75166e+08	1.43204e+08	3.46367e+08	9.64061e+07	1.03316e+08	3.6816e+08	2.69782e+08	2.61258e+08	3.48028e+08	1.13545e+08	9.26399e+07	2.58216e+08	2.92288e+08	3.67367e+08	1.01745e+08	2.19802e+08	2.37126e+08
P48637;B7Z514;B6F210	Glutathione synthetase	GSS	7	7	18	18	2.35158e+07	1.58937e+07	6.27662e+07	2.4721e+07	6.65263e+07	5.39587e+07	1.95316e+07	5.39879e+07	7.95313e+07	9.68302e+06	4.5365e+06	5.73377e+07	4.84587e+07	4.65943e+07	3.90111e+07	6.44887e+07	8.55917e+07	6.78415e+06	3.39163e+07	3.12642e+07	1.21352e+08	3.00285e+07	3.7727e+07	2.10611e+07	8.82495e+07
P50897;P50897-2;E9PSE5	Palmitoyl-protein thioesterase 1	PPT1	7	7	18	18	7.67017e+06	1.60124e+06	2.56873e+06	3.37583e+06	1.38426e+07	3.72306e+06	2.19e+06	1.68052e+07	2.0455e+07	1.1471e+07	6.882e+06	5.69324e+06	1.11498e+07	1.7533e+07	9.33181e+06	2.1679e+07	1.64965e+07	1.25128e+07	1.37696e+07	6.60994e+06	7.99344e+06	1.13819e+07	5.92791e+06	6.07655e+06	2.23866e+06
P51398-2;P51398-3;P51398	28S ribosomal protein S29, mitochondrial	DAP3	7	7	18	18	1.11875e+07	2.99608e+06	1.46241e+07	1.66015e+07	2.89072e+07	1.33718e+07	7.14382e+06	3.99089e+07	5.25676e+07	5.29941e+06	1.19629e+07	2.52361e+07	1.25089e+07	1.71482e+07	4.64911e+07	2.97581e+07	1.38792e+07	6.41052e+06	1.22354e+07	1.97272e+07	3.54716e+07	2.44549e+07	1.83481e+07	1.85545e+07	735808
P51571;H7C1C6;A6NLM8	Translocon-associated protein subunit delta	SSR4	7	7	18	18	6.26211e+07	1.67756e+07	9.94557e+07	4.73172e+07	6.01294e+07	8.04104e+07	7.58915e+07	5.41292e+07	4.63808e+07	4.52608e+07	8.16468e+07	6.00738e+07	4.75648e+07	8.79949e+07	6.68175e+07	1.13272e+08	1.05458e+08	3.6986e+07	3.592e+07	3.29196e+07	8.87948e+07	4.66081e+07	4.1455e+07	4.73323e+07	3.32679e+07
P52943;P52943-2;H0YHD8	Cysteine-rich protein 2	CRIP2	7	7	18	18	1.63283e+06	1.10038e+07	1.30716e+06	1.13418e+07	3.40003e+06	4.72451e+06	4.96931e+06	2.93775e+07	4.77708e+06	6.01669e+06	1.08312e+07	4.23857e+07	1.16452e+07	5.47436e+07	2.21581e+07	6.26479e+06	1.29174e+07	2.82562e+07	2.20699e+07	5.3617e+06	2.75881e+06	1.56116e+07	3.19836e+07	5.0144e+06	248025
P53634;P53634-2;P53634-3	Dipeptidyl peptidase 1;Dipeptidyl peptidase 1 exclusion domain chain;Dipeptidyl peptidase 1 heavy chain;Dipeptidyl peptidase 1 light chain	CTSC	7	7	18	18	2.54107e+07	1.78759e+07	1.97499e+07	3.12149e+07	1.17875e+07	4.68579e+07	1.96745e+07	6.36481e+07	5.94538e+07	8.41402e+06	1.5295e+07	2.24313e+07	2.80182e+07	3.61451e+07	2.0161e+07	3.33349e+07	4.01475e+07	1.95783e+07	1.35699e+07	1.56032e+07	1.47743e+07	2.64467e+07	3.56623e+07	1.854e+07	2.00128e+07
P55011;P55011-3;G3XAL9	Solute carrier family 12 member 2	SLC12A2	7	7	18	18	7.17274e+07	2.04735e+08	1.72157e+08	5.64425e+08	1.68016e+08	9.06922e+07	1.31961e+08	3.10304e+08	3.31897e+08	1.78308e+08	9.81436e+07	1.97358e+08	2.20879e+08	1.65253e+08	1.89537e+08	1.93753e+08	1.59678e+08	6.23672e+07	4.65442e+08	2.90584e+08	6.84882e+08	4.31086e+08	4.1919e+08	3.75584e+08	1.54053e+08
P56545-2;Q5SQP8;P56545	C-terminal-binding protein 2	CTBP2	7	7	18	18	2.45572e+07	2.97539e+07	3.12185e+07	6.47827e+07	3.14669e+07	2.31164e+07	2.75815e+07	5.02851e+07	5.02862e+07	3.3839e+07	1.2413e+07	8.2742e+07	4.73728e+07	2.94274e+07	5.73562e+07	3.56644e+07	3.04295e+07	9.32016e+06	2.88325e+07	3.58431e+07	2.56075e+07	3.91288e+07	5.25738e+07	2.36259e+07	5.2608e+06
P60174-1;P60174;P60174-4	Triosephosphate isomerase	TPI1	7	7	18	18	5.28264e+08	7.57845e+08	9.05005e+08	1.05491e+09	1.11628e+09	1.20351e+09	1.02728e+09	1.48037e+09	1.40629e+09	7.90072e+08	8.84164e+08	7.37993e+08	8.94534e+08	7.22352e+08	1.18573e+09	1.22616e+09	1.61179e+09	6.84954e+08	7.30513e+08	1.15989e+09	1.29269e+09	1.19258e+09	8.56852e+08	1.31803e+09	1.27696e+09
P60981;P60981-2;F6RFD5	Destrin	DSTN	7	7	18	18	3.4347e+07	6.18485e+07	7.19562e+07	9.22913e+07	4.09469e+07	6.4363e+07	2.73716e+07	2.27727e+07	2.60103e+07	6.17216e+07	7.78758e+07	4.17507e+07	5.1542e+07	7.44517e+07	1.00695e+08	1.13847e+08	8.42153e+07	5.60626e+07	6.7451e+07	4.54805e+07	5.18385e+07	4.10066e+07	4.85881e+07	8.74963e+07	1.04399e+08
P61020;P61020-2;F8VUA5	Ras-related protein Rab-5B	RAB5B	7	7	18	18	7.16362e+06	1.449e+06	1.0774e+07	4.96298e+06	1.31335e+07	7.88265e+06	9.96667e+06	1.43903e+07	8.22551e+06	2.06659e+06	5.0503e+06	2.30042e+06	4.81131e+06	1.46638e+07	2.72249e+06	9.26044e+06	9.65426e+06	1.05581e+07	5.64287e+06	9.15663e+06	1.03322e+07	1.69098e+07	3.81272e+06	4.51079e+06	7.57449e+06
P61081;M0QX69;M0QYI6	NEDD8-conjugating enzyme Ubc12	UBE2M	7	7	18	18	1.08466e+06	1.31298e+06	2.08157e+06	1.35568e+07	4.34144e+06	5.58602e+06	1.89549e+06	1.08164e+07	8.3582e+06	2.72625e+06	3.88216e+06	7.37322e+06	6.91269e+06	5.69394e+06	1.64932e+07	1.10783e+07	3.75669e+06	1.87263e+06	3.04013e+06	6.33426e+06	4.4781e+06	7.30067e+06	5.60246e+06	2.32513e+06	5.08143e+06
P61289;P61289-2;K7ENH2	Proteasome activator complex subunit 3	PSME3	7	7	18	18	5.47358e+07	1.47127e+07	1.59018e+07	3.87787e+07	2.60727e+07	1.64333e+07	6.1135e+07	4.0372e+07	3.51791e+07	2.11977e+07	3.74064e+07	3.12991e+07	1.89525e+07	1.21769e+08	8.70165e+07	5.81062e+07	2.59631e+07	2.33495e+07	1.49356e+07	9.07935e+07	3.80712e+07	4.48752e+07	2.96967e+07	7.56588e+07	708001
P61353;K7ELC7;K7EQQ9	60S ribosomal protein L27	RPL27	7	7	18	18	1.56885e+08	1.55712e+08	1.36477e+08	2.82726e+08	1.23508e+08	2.34843e+08	1.53632e+08	2.78109e+08	2.8694e+08	1.27009e+08	1.43726e+08	1.17283e+08	1.11057e+08	1.18373e+08	2.44202e+08	2.02188e+08	2.34362e+08	4.17145e+07	9.96719e+07	1.10581e+08	8.12696e+07	1.82945e+08	1.75308e+08	1.76174e+08	1.46072e+08
P61604;B8ZZL8;B8ZZ54	10 kDa heat shock protein, mitochondrial	HSPE1	7	7	18	18	7.60372e+08	5.53834e+08	2.61598e+08	3.58655e+08	4.41104e+08	3.18752e+08	1.96367e+08	5.4906e+08	4.72852e+08	3.66684e+08	4.30881e+08	3.21371e+08	3.97279e+08	2.55851e+08	4.31282e+08	4.18941e+08	3.96889e+08	1.60037e+08	2.62986e+08	3.28303e+08	2.11849e+08	5.02661e+08	3.97329e+08	4.2088e+08	3.72646e+08
P62191;B4DR63;G3V4X1	26S protease regulatory subunit 4	PSMC1	7	7	18	18	6.1501e+07	1.12375e+08	1.15237e+08	1.11186e+08	7.24587e+07	6.453e+07	7.69856e+07	7.35091e+07	6.40212e+07	1.02033e+08	5.5723e+07	7.96594e+07	7.90953e+07	9.16679e+07	1.06209e+08	7.30816e+07	8.56334e+07	4.31763e+07	8.9202e+07	9.08264e+07	5.78277e+07	6.79624e+07	8.34586e+07	1.39103e+08	3.80177e+07
P62263;H0YB22;E5RH77	40S ribosomal protein S14	RPS14	7	7	18	18	2.00753e+08	3.07689e+08	1.95437e+08	2.68282e+08	1.31183e+08	2.22492e+08	2.28699e+08	3.82953e+08	3.35567e+08	1.60239e+08	2.72208e+08	1.02427e+08	1.46653e+08	1.49679e+08	2.83379e+08	2.57388e+08	2.4247e+08	7.92431e+07	1.24312e+08	1.26042e+08	1.09715e+08	2.09666e+08	1.85658e+08	2.38467e+08	1.87025e+08
P62314;J3QLI9;J3QLR7	Small nuclear ribonucleoprotein Sm D1	SNRPD1	7	7	18	18	9.93197e+07	7.13836e+07	4.18127e+07	6.2158e+07	3.64022e+07	5.53593e+07	5.41308e+07	5.68267e+07	4.63921e+07	6.7013e+07	7.06384e+07	4.97332e+07	3.64445e+07	5.08133e+07	8.88359e+07	8.74686e+07	7.30989e+07	2.69846e+07	2.39326e+07	3.33661e+07	2.22794e+07	5.52988e+07	4.9885e+07	5.82693e+07	3.83163e+07
P62753;A2A3R5;A2A3R7	40S ribosomal protein S6	RPS6	7	7	18	18	1.73212e+08	2.24553e+08	1.60076e+08	3.29268e+08	1.81167e+08	2.44983e+08	2.29843e+08	3.17066e+08	3.36107e+08	1.3258e+08	1.46637e+08	1.7596e+08	1.74056e+08	2.57137e+08	2.85657e+08	2.76835e+08	2.7946e+08	1.14052e+08	2.01834e+08	1.43954e+08	1.55774e+08	2.47569e+08	2.48792e+08	2.92806e+08	1.70056e+08
P62942;Q5W0X3;Q1JUQ5	Peptidyl-prolyl cis-trans isomerase FKBP1A;Peptidyl-prolyl cis-trans isomerase	FKBP1A	7	7	18	18	1.68696e+07	5.85766e+06	8.64371e+06	1.79475e+07	1.34232e+07	1.04935e+07	9.52194e+06	1.60576e+07	1.92135e+07	1.0277e+06	2.02479e+07	1.61204e+07	3.88808e+07	1.12263e+07	1.83661e+07	1.11569e+07	2.768e+07	3.87359e+07	8.77255e+06	4.49062e+07	1.07388e+07	1.42192e+07	4.57974e+06	3.92331e+07	2.56838e+07
P67809;H0Y449;C9J5V9	Nuclease-sensitive element-binding protein 1	YBX1	7	7	18	18	1.33972e+08	1.34141e+08	1.28291e+08	3.74037e+08	1.67599e+08	1.40558e+08	1.21742e+08	3.23179e+08	3.95424e+08	1.1738e+08	8.59637e+07	2.70082e+08	2.73718e+08	2.74622e+08	3.41795e+08	2.63117e+08	2.06541e+08	1.22673e+08	3.47025e+08	2.34575e+08	1.27335e+08	3.00962e+08	2.55508e+08	3.58125e+08	9.95393e+07
Q5SRQ6;P67870;Q5SRQ3	Casein kinase II subunit beta	CSNK2B;CSNK2B-LY6G5B-1181	7	7	18	18	1.43156e+07	3.38411e+06	8.72468e+06	1.97241e+07	6.0111e+06	1.17933e+07	3.83444e+06	1.53286e+07	1.24624e+07	2.64627e+06	3.63622e+06	5.94152e+06	6.51865e+06	9.08555e+06	2.57668e+07	1.85131e+07	1.39078e+07	7.89064e+06	6.03638e+06	1.22431e+07	5.67776e+06	1.03005e+07	1.12155e+07	4.34109e+06	5.7413e+06
P68036-2;P68036;P68036-3	Ubiquitin-conjugating enzyme E2 L3	UBE2L3	7	7	18	18	2.47403e+06	3.7772e+06	2.99133e+07	1.95783e+07	2.64179e+07	1.25049e+07	1.23237e+07	1.88838e+07	1.65639e+07	1.77121e+06	2.66458e+06	1.17852e+07	1.93943e+07	4.679e+07	2.12922e+07	2.31714e+07	9.82983e+06	6.30961e+06	1.28313e+07	6.44542e+07	6.09213e+07	3.06762e+07	5.49454e+06	1.61245e+07	1.35115e+07
P82979;F8VZQ9;F8VS12	SAP domain-containing ribonucleoprotein	SARNP	7	7	18	18	3.07821e+07	7.92983e+07	4.50542e+07	8.48221e+07	4.06702e+07	4.04689e+07	4.39555e+07	1.34088e+08	1.25575e+08	4.28394e+07	5.08061e+07	6.48575e+07	6.11666e+07	3.55569e+07	5.45163e+07	6.3453e+07	4.7612e+07	2.74586e+07	3.50609e+07	2.91226e+07	2.82346e+07	4.81056e+07	3.54353e+07	6.52332e+07	3.32469e+07
P83111;P83111-2;H0YNN5	Serine beta-lactamase-like protein LACTB, mitochondrial	LACTB	7	7	18	18	1.09843e+07	1.05592e+07	3.51565e+07	1.04566e+07	1.40188e+07	1.01776e+07	9.94239e+06	4.31605e+06	4.00515e+06	2.94985e+07	9.17395e+06	1.93963e+07	1.0357e+07	2.04877e+07	7.13978e+06	6.38616e+06	1.13763e+07	3.08797e+06	1.96851e+07	9.15263e+06	2.1404e+07	2.07953e+07	8.10853e+06	3.61111e+06	8.02183e+06
Q00059;Q00059-2;H7BYN3	Transcription factor A, mitochondrial	TFAM	7	7	18	18	3.33072e+07	1.50175e+07	1.47931e+07	1.82855e+07	3.45578e+07	2.97402e+07	2.06225e+07	7.03844e+07	5.213e+07	1.90743e+07	2.80066e+07	3.6175e+07	3.62638e+07	7.54053e+06	2.73011e+07	2.5132e+07	3.40731e+07	1.28834e+07	1.56059e+07	2.09369e+07	2.34948e+07	3.13651e+07	1.78797e+07	1.31317e+07	3.2953e+07
Q00839;Q00839-2;Q5RI18	Heterogeneous nuclear ribonucleoprotein U	HNRNPU	7	7	18	18	1.05504e+09	1.51841e+09	8.51654e+08	8.66887e+08	7.74031e+08	7.04083e+08	9.3233e+08	9.43603e+08	9.30396e+08	1.12398e+09	8.73075e+08	1.06643e+09	1.17968e+09	9.22521e+08	9.30028e+08	8.4743e+08	5.32517e+08	6.77222e+08	1.05564e+09	8.55165e+08	6.66997e+08	6.92685e+08	1.22122e+09	1.17341e+09	3.74811e+08
Q01082;Q01082-2;F8W6C1	Spectrin beta chain, non-erythrocytic 1	SPTBN1	7	7	18	18	6.30227e+08	5.29248e+08	9.29122e+08	7.43171e+08	1.07159e+09	7.10639e+08	9.68357e+08	2.63242e+08	2.76848e+08	6.69677e+08	5.78413e+08	8.04758e+08	6.96236e+08	7.40541e+08	6.06034e+08	2.77473e+08	4.31648e+08	9.92215e+08	1.43246e+09	1.78944e+09	9.2273e+08	5.38843e+08	5.75234e+08	9.64318e+08	3.96647e+08
Q01469;I6L8B7;A8MUU1	Fatty acid-binding protein, epidermal	FABP5	7	7	18	18	1.1897e+08	1.45314e+08	1.21339e+08	1.95828e+08	1.10693e+08	1.87766e+08	4.92669e+07	8.88543e+07	1.00298e+08	7.53219e+07	1.16569e+08	3.55391e+07	4.82992e+07	5.58238e+07	9.37406e+07	1.66676e+08	2.00674e+08	2.92006e+07	3.45608e+07	6.05953e+07	7.81976e+07	7.46834e+07	1.17684e+08	1.44038e+08	6.53583e+07
Q01995;H0YCU9;E9PJ32	Transgelin	TAGLN	7	7	18	18	1.82909e+09	6.06401e+08	4.20366e+08	1.32649e+09	7.50379e+08	1.13044e+09	7.74126e+08	7.70828e+08	4.31484e+08	1.64269e+09	8.36583e+08	6.88573e+08	6.00321e+08	9.84251e+08	1.02995e+09	2.57653e+09	9.75426e+08	3.5059e+09	1.55564e+09	2.47526e+08	1.6906e+08	2.21218e+08	8.2771e+08	9.27797e+07	3.3914e+09
Q02750;Q02750-2;H3BRW9	Dual specificity mitogen-activated protein kinase kinase 1	MAP2K1	7	7	18	18	1.15623e+06	4.54042e+06	1.07504e+06	1.30912e+07	4.16688e+06	1.22203e+07	3.62234e+06	8.43966e+06	9.69882e+06	527368	2.74865e+06	1.3333e+06	3.06694e+06	1.12602e+06	5.02039e+06	1.10637e+07	4.84224e+06	3.55988e+06	2.20994e+06	4.16223e+06	1.45978e+06	7.57452e+06	6.71073e+06	2.23474e+06	4.05615e+06
Q02790;F5H1U3;F5H120	Peptidyl-prolyl cis-trans isomerase FKBP4;Peptidyl-prolyl cis-trans isomerase FKBP4, N-terminally processed	FKBP4	7	7	18	18	4.0872e+07	2.5326e+07	6.85233e+07	1.61579e+08	7.40178e+07	6.60753e+07	9.26249e+07	1.22504e+08	1.8548e+08	4.62948e+07	1.3671e+07	5.35733e+07	1.32604e+08	6.64599e+07	1.00263e+08	1.18368e+08	8.40792e+07	2.02756e+07	4.1848e+07	2.45266e+08	1.29914e+08	1.77556e+08	1.2071e+08	1.69205e+08	5.37217e+07
Q03135;E9PCT5;P56539	Caveolin-1;Caveolin	CAV1	7	7	18	18	5.45011e+07	3.43054e+07	2.1916e+07	3.30797e+07	3.75144e+07	6.37753e+07	1.81719e+07	2.29288e+07	1.25765e+07	3.98655e+07	3.81059e+07	4.729e+07	4.80222e+07	7.37171e+07	3.1557e+07	4.4053e+07	3.99114e+07	7.76821e+07	2.7661e+07	1.99997e+07	1.66627e+07	2.76925e+07	4.54656e+07	1.0321e+07	1.50044e+07
Q04917;F8WEB6;A2IDB1	14-3-3 protein eta	YWHAH	7	7	18	18	7.13557e+07	6.15982e+07	1.00992e+08	1.39275e+08	6.56544e+07	9.56699e+07	5.71849e+07	1.43896e+08	1.19458e+08	5.0783e+07	6.22579e+07	7.21644e+07	9.03101e+07	5.59981e+07	8.71651e+07	9.45422e+07	8.74505e+07	7.48038e+07	7.44916e+07	1.10461e+08	6.42823e+07	8.95007e+07	5.59847e+07	7.38513e+07	8.35454e+07
Q05682;Q05682-6;Q05682-2	Caldesmon	CALD1	7	7	18	18	1.01566e+09	6.00305e+08	1.93332e+08	6.2633e+08	2.52697e+08	3.46277e+08	5.50519e+08	6.38207e+08	4.03014e+08	1.01841e+09	8.60838e+08	1.04198e+09	3.64759e+08	7.11564e+08	4.65066e+08	6.33144e+08	2.30969e+08	1.89892e+09	1.29455e+09	1.45267e+08	4.24505e+07	9.05598e+07	4.8109e+08	1.36285e+08	1.83051e+08
Q07021;I3L3Q7;I3L3B0	Complement component 1 Q subcomponent-binding protein, mitochondrial	C1QBP	7	7	18	18	1.21144e+08	3.8007e+07	9.23771e+07	1.65379e+08	1.78145e+08	6.15946e+07	5.81808e+07	1.54805e+08	1.69576e+08	1.18374e+08	1.24587e+08	1.13944e+08	7.63364e+07	7.95963e+07	1.2757e+08	9.07336e+07	3.20454e+08	4.64281e+07	3.90102e+07	3.74493e+08	1.7237e+08	1.22413e+08	4.49871e+07	8.22262e+07	1.31103e+08
Q07666-2;Q07666;Q07666-3	KH domain-containing, RNA-binding, signal transduction-associated protein 1	KHDRBS1	7	7	18	18	8.42004e+07	1.00972e+08	6.91668e+07	6.45364e+07	5.04967e+07	3.74622e+07	4.40331e+07	1.09657e+08	8.48642e+07	6.07132e+07	4.69956e+07	8.81616e+07	8.55163e+07	8.31608e+07	7.53582e+07	6.5271e+07	5.97705e+07	4.44424e+07	6.74008e+07	6.18598e+07	3.65166e+07	5.16953e+07	9.16548e+07	6.73234e+07	4.20238e+07
Q07954;H0YJI8;Q6PJ72	Prolow-density lipoprotein receptor-related protein 1;Low-density lipoprotein receptor-related protein 1 85 kDa subunit;Low-density lipoprotein receptor-related protein 1 515 kDa subunit;Low-density lipoprotein receptor-related protein 1 intracellular domain	LRP1	7	7	18	18	1.17881e+08	1.65982e+08	7.54998e+07	3.35862e+07	2.82397e+07	4.10917e+07	4.57798e+07	4.0897e+07	2.20165e+07	2.06934e+08	7.6488e+07	1.34472e+08	5.94574e+07	1.51941e+08	1.27523e+08	1.25856e+08	2.7927e+07	1.66992e+08	1.91197e+08	1.42435e+07	5.78406e+06	1.8078e+07	1.22389e+08	8.8231e+06	1.581e+07
Q07960;H0YE29;E9PNR6	Rho GTPase-activating protein 1	ARHGAP1	7	7	18	18	2.61911e+08	1.13537e+08	1.93327e+08	1.68483e+08	1.79455e+08	1.68605e+08	1.73017e+08	1.56424e+08	2.12342e+08	1.5374e+08	1.89796e+08	1.59306e+08	1.58774e+08	2.94647e+08	2.68626e+08	3.6367e+08	1.57268e+08	4.01707e+08	2.23818e+08	1.43547e+08	2.00836e+08	1.30065e+08	1.81575e+08	4.83562e+07	1.84246e+08
Q08945;E9PPZ7;E9PMD4	FACT complex subunit SSRP1	SSRP1	7	7	18	18	3.34677e+07	4.14534e+07	3.35319e+07	7.26996e+07	3.90596e+07	2.1367e+07	3.68435e+07	4.42427e+07	5.90249e+07	5.22344e+07	5.02638e+07	1.13292e+08	5.21573e+07	5.47745e+07	6.48356e+07	2.66047e+07	4.55146e+07	1.67296e+07	6.88393e+07	5.40203e+07	3.83754e+07	4.39324e+07	4.05213e+07	1.33984e+08	1.4143e+07
Q10713;Q5SXN9;Q5SXN0	Mitochondrial-processing peptidase subunit alpha	PMPCA	7	7	18	18	2.2301e+07	1.66876e+07	2.01011e+07	2.73919e+07	2.57719e+07	1.73188e+07	8.52021e+06	4.9679e+07	4.82448e+07	8.99586e+06	6.29383e+06	2.14101e+07	3.72503e+07	1.26626e+07	2.8612e+07	1.50802e+07	3.32942e+07	6.08731e+06	7.51786e+06	3.7852e+07	2.8534e+07	3.87653e+07	2.36646e+07	1.31892e+07	7.64812e+06
Q12768;E7EQI7;E5RFU6	WASH complex subunit strumpellin	KIAA0196	7	7	18	18	9.22635e+06	6.46407e+06	1.23243e+07	1.54338e+07	1.27964e+07	1.00387e+07	1.66347e+07	2.0359e+06	5.87895e+06	6.63804e+06	3.39639e+06	2.11259e+07	1.37786e+07	2.775e+07	1.55197e+07	4.86211e+06	7.36268e+06	7.02252e+06	4.40867e+07	3.30669e+07	1.77957e+07	1.80998e+07	4.01723e+06	8.16195e+06	1.06643e+06
Q12846;C9JFM5;H3BMK2	Syntaxin-4	STX4	7	7	18	18	1.28918e+06	5.97136e+06	8.90497e+06	5.58172e+06	1.03439e+07	5.91942e+06	2.06602e+06	1.06039e+07	8.56011e+06	3.761e+06	1.78073e+07	3.14005e+06	9.86034e+06	4.63365e+06	8.00693e+06	5.03723e+06	6.72852e+06	2.04518e+06	4.75107e+06	2.37623e+06	2.67175e+06	7.38241e+06	9.81859e+06	1.95709e+06	8.23698e+06
Q12904;Q12904-2;D6R937	Aminoacyl tRNA synthase complex-interacting multifunctional protein 1;Endothelial monocyte-activating polypeptide 2	AIMP1	7	7	18	18	3.20087e+07	4.09491e+07	5.96489e+07	7.25861e+07	5.50176e+07	5.65075e+07	3.57631e+07	4.56142e+07	4.96449e+07	3.36373e+07	2.05723e+07	4.69434e+07	4.74087e+07	4.75463e+07	3.9842e+07	4.17979e+07	3.63949e+07	1.40792e+07	2.93257e+07	4.95458e+07	5.55356e+07	5.16429e+07	4.03318e+07	5.41221e+07	1.7802e+07
Q13011;M0R248;M0QZW4	Delta(3,5)-Delta(2,4)-dienoyl-CoA isomerase, mitochondrial	ECH1	7	7	18	18	6.27219e+07	8.22562e+07	1.85065e+08	9.96104e+07	2.99638e+08	2.12861e+08	6.24616e+07	2.00497e+08	1.63592e+08	9.98129e+07	3.31146e+07	8.59872e+07	6.794e+07	1.07062e+08	2.01224e+07	1.58246e+08	1.6373e+08	3.6975e+07	1.02522e+08	2.60226e+08	1.8404e+08	3.36734e+08	1.10661e+08	2.95084e+07	1.3359e+08
Q13131;Q13131-2;Q96E92	5-AMP-activated protein kinase catalytic subunit alpha-1	PRKAA1	7	7	18	18	1.58828e+07	2.21636e+07	3.65217e+07	1.87292e+07	2.23743e+07	2.11843e+07	2.57628e+07	7.42747e+06	5.30202e+06	1.152e+07	5.85753e+06	1.70158e+07	1.20728e+07	1.99844e+07	1.2265e+07	1.34481e+07	1.34979e+07	8.83953e+06	2.16975e+07	1.56583e+07	1.97923e+07	2.04906e+07	1.17114e+07	8.26966e+06	8.8754e+06
Q13162;H7C3T4;A6NG45	Peroxiredoxin-4	PRDX4	7	7	18	18	1.71633e+08	1.84616e+08	2.92693e+08	1.42411e+08	2.64824e+08	2.76825e+08	8.64867e+07	1.31911e+08	1.30484e+08	1.64372e+08	1.57802e+08	8.58265e+07	1.17742e+08	1.70344e+08	2.24905e+08	2.2999e+08	2.32698e+08	1.11675e+08	1.76099e+08	1.84867e+08	2.33096e+08	4.04062e+08	2.30968e+08	9.59672e+07	1.07468e+08
Q13185;C9JMM0;B8ZZ43	Chromobox protein homolog 3	CBX3	7	7	18	18	3.72084e+07	4.30238e+07	2.79653e+07	7.27102e+07	2.79412e+07	2.30153e+07	8.04027e+06	6.50119e+07	5.46684e+07	4.67369e+07	3.77431e+07	7.34969e+07	8.42805e+07	4.83172e+07	9.96317e+07	5.9459e+07	7.75524e+07	1.5187e+07	3.64414e+07	3.76597e+07	2.93169e+07	7.1395e+07	6.44595e+07	3.18938e+07	5.17315e+07
Q13247-3;Q13247;Q13247-2	Serine/arginine-rich splicing factor 6	SRSF6	7	7	18	18	2.27326e+07	6.99178e+07	3.51183e+07	2.78569e+07	1.74797e+07	1.97806e+07	2.80912e+07	3.68749e+07	4.0949e+07	2.50178e+07	2.87343e+07	4.18609e+07	4.95715e+07	2.35951e+07	4.20612e+07	3.7822e+07	3.178e+07	1.51178e+07	3.95144e+07	1.85715e+07	1.34448e+07	2.6179e+07	2.49775e+07	6.74532e+07	1.15194e+07
Q13445;K7EIN4;K7EQ63	Transmembrane emp24 domain-containing protein 1	TMED1	7	7	18	18	1.64082e+06	671519	613791	871819	3.5792e+06	2.04475e+06	660365	4.75186e+06	2.69897e+06	1.00529e+06	2.05098e+06	1.93246e+06	1.70339e+06	2.84043e+06	488734	967387	2.27713e+06	1.27087e+06	1.36155e+06	1.28512e+06	1.0429e+06	3.94946e+06	1.10764e+06	607385	681877
Q13547;F5GXM1;Q5TEE2	Histone deacetylase 1	HDAC1	7	7	18	18	5.39225e+07	7.42202e+07	5.32332e+07	7.50953e+07	5.33503e+07	5.00717e+07	3.79586e+07	4.96183e+07	5.84693e+07	5.39433e+07	3.20184e+07	5.59336e+07	6.85291e+07	5.74891e+07	9.33684e+07	5.42231e+07	4.26118e+07	3.6816e+07	4.98682e+07	5.44703e+07	3.68541e+07	5.95173e+07	7.939e+07	4.40398e+07	2.39173e+07
Q13813;A6NG51;Q13813-2	Spectrin alpha chain, non-erythrocytic 1	SPTAN1	7	7	18	18	8.39349e+08	6.39872e+08	1.08678e+09	7.54113e+08	1.39997e+09	8.94284e+08	1.28152e+09	3.32544e+08	3.78559e+08	7.08426e+08	8.11769e+08	9.68429e+08	9.99837e+08	1.00437e+09	8.60278e+08	4.58512e+08	6.19503e+08	1.35398e+09	1.87945e+09	2.17403e+09	1.20882e+09	6.50728e+08	7.0116e+08	1.21194e+09	4.95683e+08
Q14108;Q14108-2;D6RDG0	Lysosome membrane protein 2	SCARB2	7	7	18	18	5.46558e+07	6.12276e+07	6.86509e+07	4.34777e+07	5.69757e+07	5.2911e+07	4.65852e+07	6.07948e+07	5.24894e+07	4.25794e+07	5.34429e+07	3.66148e+07	4.40485e+07	6.0765e+07	4.8419e+07	5.98731e+07	5.60685e+07	5.5835e+07	3.98093e+07	2.95314e+07	4.06984e+07	4.07539e+07	9.23181e+07	3.12933e+07	2.75508e+07
Q14112-2;Q14112;H0YJV3	Nidogen-2	NID2	7	7	18	18	1.07249e+08	5.08432e+07	1.68989e+07	1.06162e+08	4.20101e+07	7.6747e+07	4.66457e+07	7.84932e+07	3.48806e+07	4.79973e+07	1.20353e+08	1.34889e+08	1.35089e+08	8.84668e+07	1.0647e+08	6.14354e+07	6.76706e+07	1.37061e+08	1.32592e+08	4.38592e+07	1.49551e+06	2.37107e+07	1.40031e+08	4.39997e+07	1.85646e+07
Q14683;G8JLG1;H0Y7K8	Structural maintenance of chromosomes protein 1A	SMC1A	7	7	18	18	5.65606e+07	4.67077e+07	3.6105e+07	6.63096e+07	6.64084e+07	3.51504e+07	9.60938e+07	2.92663e+07	3.11803e+07	1.06418e+08	8.30949e+07	7.51818e+07	1.09838e+08	5.82287e+07	1.08207e+08	3.75288e+07	2.23153e+07	5.8651e+07	8.77299e+07	6.23331e+07	5.87856e+07	3.70143e+07	7.14693e+07	1.08303e+08	2.46331e+07
Q14697-2;E9PKU7;E9PNH1	Neutral alpha-glucosidase AB	GANAB	7	7	18	18	8.93984e+08	6.58147e+08	1.11662e+09	6.75867e+08	8.80593e+08	1.14164e+09	5.825e+08	8.05031e+08	9.70611e+08	8.22681e+08	4.79954e+08	7.88708e+08	8.9858e+08	7.58928e+08	8.42618e+08	1.04207e+09	9.71768e+08	5.54216e+08	7.55609e+08	8.24415e+08	1.00333e+09	1.13972e+09	1.02355e+09	9.66036e+08	5.43027e+08
Q14802;Q14802-2;Q14802-3	FXYD domain-containing ion transport regulator 3	FXYD3	7	7	18	18	1.11712e+07	1.60411e+07	5.47057e+07	1.25169e+07	4.39841e+07	5.13379e+07	4.54978e+06	3.41099e+07	2.62915e+07	1.46841e+07	5.76767e+06	5.69879e+06	6.97813e+06	7.08525e+06	2.16211e+07	9.88499e+06	3.08918e+07	965186	1.16109e+07	2.49714e+07	3.05624e+07	3.16195e+07	2.34677e+07	3.02942e+06	2.31366e+07
Q14CX7-2;Q14CX7;F8W1S0	N-alpha-acetyltransferase 25, NatB auxiliary subunit	NAA25	7	7	18	18	3.14174e+07	5.29444e+06	2.09e+06	1.5157e+07	5.22733e+06	2.42313e+06	2.86234e+06	2.10894e+06	2.42688e+06	4.69459e+06	1.57792e+06	5.22873e+06	7.97155e+06	8.60822e+06	8.46368e+06	5.63458e+06	2.20236e+06	772698	1.0723e+07	8.93604e+06	3.14161e+06	1.04067e+07	5.4432e+06	2.77065e+07	998876
Q15293;B7Z1M1;E9PP27	Reticulocalbin-1	RCN1	7	7	18	18	6.03341e+07	8.39075e+06	5.338e+07	5.32392e+07	7.43984e+07	6.37046e+07	1.10384e+07	8.42417e+07	1.23833e+08	2.72213e+07	1.77285e+07	6.68154e+07	1.01999e+08	2.72593e+07	8.21606e+07	5.39467e+07	3.40304e+07	2.67001e+07	9.33006e+07	1.68379e+07	5.93315e+07	1.16926e+08	6.81138e+07	5.54411e+07	2.70956e+07
Q15363;F5GX39;E7EQ72	Transmembrane emp24 domain-containing protein 2	TMED2	7	7	18	18	1.15147e+07	2.38926e+06	1.82217e+07	1.55943e+07	3.33881e+07	3.73896e+07	1.11439e+07	8.10833e+06	4.73783e+06	1.97703e+06	1.56206e+06	4.8186e+06	6.92323e+06	1.70645e+07	1.60428e+07	1.55236e+07	2.23898e+07	5.78238e+06	2.66708e+06	1.06612e+07	1.05282e+07	3.98109e+07	5.19539e+06	5.02313e+06	1.36689e+07
Q15370;Q15370-2;B8ZZU8	Transcription elongation factor B polypeptide 2	TCEB2	7	7	18	18	1.27891e+06	1.53044e+06	5.74176e+06	1.11839e+07	3.93151e+06	4.88174e+06	1.24208e+06	1.47328e+07	1.18563e+07	2.42381e+06	4.60985e+06	2.9286e+06	3.62181e+06	2.8774e+06	3.33257e+07	1.74435e+07	2.30557e+07	256427	3.28734e+06	6.09591e+06	4.33759e+06	1.00866e+07	1.03277e+07	1.36219e+07	1.15552e+07
Q15437;Q5QPE2;Q5QPE1	Protein transport protein Sec23B	SEC23B	7	7	18	18	2.32176e+07	2.75976e+07	1.90619e+08	1.01191e+08	2.50189e+08	1.50939e+08	3.40203e+07	4.24974e+07	5.86922e+07	5.98538e+07	2.26915e+07	4.91135e+07	8.09637e+07	1.53543e+08	6.97141e+07	7.45754e+07	7.03215e+07	3.57035e+07	5.73769e+07	1.3237e+08	2.13763e+08	9.94255e+07	5.6656e+07	7.20406e+07	2.85771e+07
Q15907;B4DMK0;M0R2D0	Ras-related protein Rab-11B	RAB11B	7	7	18	18	2.21356e+08	4.01546e+08	2.82573e+08	2.74867e+08	1.92088e+08	2.48811e+08	3.53191e+08	3.20373e+08	2.1098e+08	1.80831e+08	1.79339e+08	1.12999e+08	1.36711e+08	1.80686e+08	1.9435e+08	2.74201e+08	2.58515e+08	1.26692e+08	1.58199e+08	1.4893e+08	1.39316e+08	2.54661e+08	2.07716e+08	2.21168e+08	2.09426e+08
Q16401;Q16401-2;Q4VXH0	26S proteasome non-ATPase regulatory subunit 5	PSMD5	7	7	18	18	5.72356e+07	3.00466e+07	6.73531e+07	8.14119e+07	9.92132e+07	5.04942e+07	3.11686e+07	6.3633e+07	8.98714e+07	3.79317e+07	4.14349e+07	5.26905e+07	7.71803e+07	7.0594e+07	1.02941e+08	7.11189e+07	6.49967e+07	3.42475e+07	6.73797e+07	8.24046e+07	1.45623e+08	6.46912e+07	6.20434e+07	6.4992e+07	3.46781e+07
Q16555-2;Q16555;E5RFU4	Dihydropyrimidinase-related protein 2	DPYSL2	7	7	18	18	2.73064e+08	3.67101e+08	1.35245e+08	2.52251e+08	3.83641e+08	2.50788e+08	2.43933e+08	1.89885e+08	1.67266e+08	1.82549e+08	2.10024e+08	3.82618e+08	3.08992e+08	4.92007e+08	3.50308e+08	3.62323e+08	2.36528e+08	3.80376e+08	2.99806e+08	1.14108e+08	9.54903e+07	2.48173e+08	4.09597e+08	5.27389e+07	1.19375e+08
Q16740;M0R208;M0QYV5	ATP-dependent Clp protease proteolytic subunit, mitochondrial;ATP-dependent Clp protease proteolytic subunit	CLPP	7	7	18	18	2.60903e+06	714430	5.68361e+06	8.7245e+06	1.49796e+07	1.54139e+07	1.1668e+06	2.88473e+07	1.04212e+07	2.78765e+06	2.88048e+06	2.186e+06	5.05265e+06	5.87647e+06	2.54997e+06	7.19389e+06	6.43646e+06	1.53266e+06	4.6905e+06	1.30315e+07	4.9745e+06	2.30311e+07	5.94652e+06	598905	3.66517e+06
Q16795;H3BRM9;F5H0J3	NADH dehydrogenase [ubiquinone] 1 alpha subcomplex subunit 9, mitochondrial	NDUFA9	7	7	18	18	2.68655e+07	5.1687e+07	9.81395e+07	3.07098e+07	2.0679e+08	9.26315e+07	3.01798e+07	9.82928e+07	9.01161e+07	6.03477e+07	2.72693e+07	3.81153e+07	1.5519e+07	9.02979e+07	3.9583e+07	6.82382e+07	5.77199e+07	3.40333e+07	1.70192e+07	5.09362e+07	1.00994e+08	2.5364e+07	1.82768e+07	4.80234e+07	1.60561e+07
Q52LJ0-2;Q52LJ0;H0YNA1	Protein FAM98B	FAM98B	7	7	18	18	5.85569e+06	5.41744e+06	8.39224e+07	1.39699e+07	1.98239e+07	1.9806e+07	1.31286e+07	1.45123e+07	2.34402e+07	1.14856e+07	1.30043e+07	4.19897e+07	2.61265e+07	4.18005e+07	2.65787e+07	2.19578e+07	1.75789e+07	1.50985e+07	5.40862e+07	8.5594e+06	2.47722e+07	2.49156e+07	3.09559e+07	1.19846e+07	1.1918e+07
Q53EL6-2;Q53EL6;Q5VZS7	Programmed cell death protein 4	PDCD4	7	7	18	18	2.20818e+07	7.98675e+06	1.4011e+08	8.51948e+06	1.24078e+08	1.63857e+08	9.81116e+06	4.21805e+07	7.61732e+07	7.31863e+06	9.38112e+06	4.20729e+07	5.67958e+07	7.93147e+06	3.40932e+07	6.48425e+07	1.01278e+08	1.42925e+07	2.43532e+07	2.76617e+07	1.46396e+08	4.17854e+07	1.2311e+07	4.16949e+06	4.29697e+07
Q53FA7;H7BZH6;Q53FA7-2	Quinone oxidoreductase PIG3	TP53I3	7	7	18	18	2.07578e+07	1.41358e+06	1.76912e+07	5.89965e+06	1.60075e+07	1.43192e+07	1.57726e+06	8.01107e+06	5.50656e+06	316985	725063	5.18302e+06	3.21e+06	6.2088e+06	4.41143e+06	5.02427e+06	1.15904e+07	2.17568e+06	8.8861e+06	2.4513e+06	6.69026e+06	8.2665e+06	1.29088e+06	2.09032e+06	2.28104e+06
Q53GQ0;E9PI21;Q96EA9	Estradiol 17-beta-dehydrogenase 12	HSD17B12	7	7	18	18	1.92741e+07	3.34449e+06	7.28999e+07	5.97109e+07	6.85439e+07	7.40222e+07	4.4605e+07	6.14374e+07	2.72269e+07	2.69104e+07	9.87041e+06	2.57093e+07	3.07195e+07	8.12004e+07	2.7489e+07	2.56861e+07	8.78612e+07	2.3638e+07	6.96696e+07	5.68699e+07	8.79393e+07	1.34387e+08	3.86942e+07	5.13365e+07	4.35859e+07
Q5T985;P19823;Q5T987	Inter-alpha-trypsin inhibitor heavy chain H2	ITIH2	7	7	18	18	8.5709e+06	4.64968e+06	1.33057e+07	4.2302e+06	3.09858e+06	1.17523e+07	8.47485e+06	937137	6.05798e+06	2.62924e+07	1.64936e+07	1.02705e+08	1.26201e+07	1.78499e+07	1.02425e+07	2.15278e+07	3.03886e+07	1.86219e+07	3.03509e+07	1.25051e+06	1.27642e+07	3.40748e+06	6.26651e+06	5.95939e+06	9.71501e+07
Q6IBS0;D6RG15;H7C5I2	Twinfilin-2	TWF2	7	7	18	18	4.52953e+07	3.32542e+07	3.36946e+07	4.71841e+07	5.57824e+07	4.13996e+07	3.24095e+07	4.51361e+07	4.89765e+07	3.28115e+07	4.16922e+07	5.3808e+07	6.2483e+07	7.52083e+07	5.50385e+07	7.11849e+07	5.5196e+07	6.18125e+07	4.36147e+07	5.97942e+07	3.17253e+07	4.16008e+07	5.36321e+07	2.65575e+07	1.18275e+07
Q6L8Q7-2;Q6L8Q7;F6T1Q0	2,5-phosphodiesterase 12	PDE12	7	7	18	18	8.38069e+06	8.58301e+06	1.61383e+07	2.53201e+07	1.20034e+07	1.64666e+07	1.50981e+07	1.54123e+07	2.52866e+07	1.10152e+07	4.40512e+06	2.08624e+07	1.92145e+07	2.86965e+07	1.32225e+07	2.66207e+07	9.25649e+06	6.14812e+06	7.51757e+06	2.8831e+07	1.73954e+07	1.86473e+07	1.8174e+07	1.94543e+07	5.15384e+06
Q6P2Q9;I3L3Z8;I3L1T8	Pre-mRNA-processing-splicing factor 8	PRPF8	7	7	18	18	1.89237e+08	1.50607e+08	2.61613e+08	2.16201e+08	1.49507e+08	1.16547e+08	2.28288e+08	8.03975e+07	9.84007e+07	3.1128e+08	1.38756e+08	3.82791e+08	2.71363e+08	5.58084e+08	2.95222e+08	1.03878e+08	1.05757e+08	1.41723e+08	3.45077e+08	3.45742e+08	2.66014e+08	1.9234e+08	2.10757e+08	2.52912e+08	4.78716e+07
Q6P587;Q6P587-2;Q6P587-3	Acylpyruvase FAHD1, mitochondrial	FAHD1	7	7	18	18	1.87507e+07	3.09435e+06	7.75913e+06	4.63488e+06	1.83842e+07	2.52095e+07	856382	1.36195e+07	1.43026e+07	1.95309e+06	4.37254e+06	7.87338e+06	4.34851e+06	1.49602e+07	1.95657e+07	7.22111e+06	6.1831e+06	3.75329e+06	1.96188e+06	1.28924e+07	1.4461e+07	1.2201e+07	6.16765e+06	2.05455e+07	6.03753e+06
Q6UXN9;C9J355;C9JBU3	WD repeat-containing protein 82	WDR82	7	7	18	18	922172	2.95305e+06	6.37613e+06	1.20712e+07	4.51758e+06	3.23301e+06	2.72056e+06	1.54479e+07	1.00894e+07	6.07385e+06	4.27972e+06	3.55453e+06	2.70664e+06	4.41663e+06	3.3595e+06	2.15694e+06	4.41149e+06	2.44314e+06	6.18221e+06	5.73672e+06	719534	3.22897e+06	4.25307e+06	2.43007e+06	1.05294e+06
Q7KZ85;Q7KZ85-2;Q7KZ85-3	Transcription elongation factor SPT6	SUPT6H	7	7	18	18	6.06915e+06	6.38116e+06	9.21902e+06	2.06263e+07	6.96149e+06	3.70694e+06	1.08398e+07	6.29899e+06	7.71173e+07	9.36903e+06	7.11471e+06	1.91548e+07	9.01796e+06	1.87558e+07	1.90296e+07	7.93373e+06	2.44128e+06	4.08464e+06	1.98441e+07	1.76299e+07	4.89469e+06	9.43858e+06	9.57445e+06	7.99046e+06	679249
Q7L014;D6RJA6;H0Y9U3	Probable ATP-dependent RNA helicase DDX46	DDX46	7	7	18	18	3.35701e+07	3.53944e+07	6.01905e+07	4.39943e+07	3.7276e+07	3.89554e+07	5.09404e+07	4.03207e+07	3.70564e+07	3.68599e+07	5.28547e+07	1.03329e+08	6.44263e+07	6.15845e+07	4.88481e+07	3.85879e+07	2.41881e+07	4.09854e+07	3.78956e+07	7.96926e+07	5.31795e+07	5.1387e+07	9.46852e+07	7.31801e+07	1.43456e+07
Q7Z5L9-2;Q7Z5L9;Q7Z5L9-3	Interferon regulatory factor 2-binding protein 2	IRF2BP2	7	7	18	18	1.00271e+07	4.27553e+07	1.08233e+07	3.08027e+07	1.39388e+07	2.00552e+07	1.16404e+07	2.3991e+07	4.54583e+07	2.14695e+07	2.90912e+07	1.37753e+07	4.72185e+07	3.33215e+07	6.86443e+07	7.857e+07	1.08359e+07	1.16266e+07	5.23014e+07	1.66313e+07	2.14454e+07	1.46306e+07	4.25784e+07	6.35868e+07	7.38398e+06
Q86TJ2-3;Q86TJ2-2;Q86TJ2	Transcriptional adapter 2-beta	TADA2B	7	7	18	18	4.93654e+07	7.01203e+07	2.46783e+07	3.90956e+07	1.6116e+07	2.88135e+07	9.67788e+07	1.58719e+07	1.08775e+07	3.30267e+07	9.48941e+07	9.81638e+06	1.26373e+07	1.24615e+07	3.432e+07	1.96044e+07	8.95787e+06	1.55808e+07	3.6007e+07	1.06057e+07	7.97004e+06	3.39099e+07	6.86575e+07	9.6988e+07	1.25543e+07
Q86UY0;Q8NBS9;Q8NBS9-2	Thioredoxin domain-containing protein 5	TXNDC5	7	7	18	18	2.23574e+08	1.84188e+08	1.11927e+09	3.11658e+08	5.60621e+08	7.93626e+08	2.48248e+08	2.1614e+08	5.64545e+08	2.11236e+08	1.63539e+08	2.7178e+08	2.74641e+08	4.7395e+08	3.30664e+08	5.45277e+08	7.61456e+08	2.8195e+08	3.22589e+08	2.69293e+08	6.85714e+08	3.24686e+08	1.95338e+08	2.48397e+08	2.01532e+08
Q86W42-3;Q86W42;Q86W42-2	THO complex subunit 6 homolog	THOC6	7	7	18	18	2.32043e+06	834431	2.91465e+06	6.01986e+06	7.61908e+06	2.691e+06	1.60543e+06	3.09705e+06	7.65296e+06	1.13815e+06	1.30783e+06	9.69904e+06	9.04268e+06	5.46449e+06	2.97421e+06	4.04738e+06	7.20393e+06	2.47267e+06	3.27381e+06	5.49198e+06	2.93581e+06	4.59642e+06	2.84665e+06	2.64905e+06	366724
Q86YV0-2;Q86YV0;M0QX12	RAS protein activator like-3	RASAL3	7	7	18	18	1.06724e+07	5.76732e+06	2.86334e+06	6.26764e+06	2.22229e+06	8.57477e+06	11341000	1.39334e+07	6.30829e+06	2.29915e+07	2.54896e+07	1.39668e+07	2.27819e+06	1.07375e+07	3.69774e+06	1.46243e+07	9.33013e+06	3.18771e+07	4.92528e+06	3.82628e+06	2.27954e+06	4.05241e+06	3.51681e+06	5.85737e+06	5.69045e+06
Q8IW45-2;Q8IW45;Q8IW45-4	ATP-dependent (S)-NAD(P)H-hydrate dehydratase	CARKD	7	7	18	18	3.06876e+06	958467	3.85908e+06	3.20266e+06	8.58604e+06	1.45381e+07	2.12042e+06	6.59829e+06	4.16903e+06	9.51683e+06	866526	1.76151e+06	4.37768e+06	3.91682e+06	8.72225e+06	1.48239e+07	1.39927e+07	4.57105e+06	345922	1.88986e+06	1.79161e+07	8.1792e+06	4.92e+06	1.8641e+06	1.14106e+07
Q8N1F7;Q8N1F7-2;H3BV15	Nuclear pore complex protein Nup93	NUP93	7	7	18	18	1.96338e+07	4.10767e+07	2.28519e+07	7.26026e+07	3.12622e+07	2.17922e+07	3.62047e+07	1.94985e+07	2.37346e+07	4.50587e+07	2.73067e+07	5.6666e+07	5.61447e+07	5.43533e+07	4.13622e+07	3.1182e+07	1.55891e+07	2.08509e+07	5.53168e+07	2.44869e+07	2.88574e+07	4.56581e+07	5.46571e+07	5.96727e+07	6.97908e+06
Q8N5K1;I3L1N9;D6RCF4	CDGSH iron-sulfur domain-containing protein 2	CISD2	7	7	18	18	1.62509e+06	1.17462e+07	3.24573e+07	1.14813e+07	3.24659e+07	3.21012e+07	2.00458e+07	1.92817e+07	2.13278e+07	1.49497e+07	2.005e+07	1.6047e+07	1.58086e+07	2.4834e+07	1.43576e+07	3.10639e+07	1.98935e+07	1.40518e+07	1.79465e+07	1.20824e+07	2.44702e+07	2.34798e+07	1.81788e+07	7.92707e+06	1.25951e+07
Q8NBJ5;M0QYH0;M0QX72	Procollagen galactosyltransferase 1	COLGALT1	7	7	18	18	4.13337e+07	1.17839e+08	3.75906e+07	5.8319e+07	2.20319e+07	2.52119e+07	5.08726e+07	4.5669e+07	5.50209e+07	5.90974e+07	5.34182e+07	6.19624e+07	6.77396e+07	1.06938e+08	6.39654e+07	3.9784e+07	1.84693e+07	4.66157e+07	8.09828e+07	6.70081e+07	1.62289e+07	3.2327e+07	8.81255e+07	5.53329e+07	8.8226e+06
Q8NE86-3;Q8NE86;Q8NE86-2	Calcium uniporter protein, mitochondrial	MCU	7	7	18	18	2.68779e+07	1.71464e+07	8.44231e+07	4.20937e+07	4.50906e+07	5.85586e+07	4.23471e+07	5.28771e+07	3.83357e+07	4.61145e+07	8.73332e+06	3.15602e+07	1.25667e+07	2.73231e+07	2.32609e+07	2.66205e+07	3.34918e+07	1.96394e+07	2.30872e+07	1.90452e+07	6.87301e+07	6.85544e+07	2.95885e+07	6.78073e+06	2.20732e+07
Q8NI36;D6R922;D6RFM8	WD repeat-containing protein 36	WDR36	7	7	18	18	4.79596e+06	1.51429e+06	1.53108e+06	1.23833e+07	3.59907e+06	3.32586e+06	4.06188e+06	705380	2.49116e+06	1.02893e+06	494085	6.05512e+06	1.19993e+07	1.5987e+07	2.11732e+06	3.81711e+06	1.91726e+06	644968	5.26728e+06	4.6269e+06	3.63804e+06	2.72519e+06	1.78779e+06	7.20842e+06	2.24358e+06
Q8TCS8;H7BXF6;F8WBI3	Polyribonucleotide nucleotidyltransferase 1, mitochondrial	PNPT1	7	7	18	18	4.13027e+07	2.89926e+07	9.79758e+06	6.11109e+07	2.33549e+07	1.65777e+07	2.24431e+07	3.10273e+07	2.04432e+07	1.26103e+07	1.31e+07	3.35275e+07	1.92034e+07	2.00474e+07	8.03717e+07	3.55621e+07	1.45412e+07	6.04437e+06	3.27168e+07	3.58776e+07	1.57073e+07	4.04867e+07	5.73933e+07	2.84425e+07	2.258e+07
Q8TD08-3;Q8TD08-2;Q8TD08	Mitogen-activated protein kinase 15	MAPK15	7	7	18	18	4.01389e+06	9.29238e+06	1.2009e+07	1.88731e+07	7.46768e+06	1.06388e+07	1.36807e+06	6.25783e+06	4.53703e+06	3.56008e+06	3.91052e+06	1.18385e+07	6.07039e+06	4.79541e+06	1.93734e+07	1.25566e+07	1.12506e+07	1.51364e+06	2.49831e+06	6.41989e+06	7.6769e+06	7.21262e+06	1.3541e+07	1.03898e+06	6.04715e+06
Q8WU90;B4DMW2;F8WB26	Zinc finger CCCH domain-containing protein 15	ZC3H15	7	7	18	18	1.06328e+06	6.04094e+06	9.24915e+06	9.68489e+06	4.70922e+06	3.50335e+06	5.79438e+06	8.15599e+06	9.2124e+06	4.89709e+06	4.14496e+06	1.73673e+07	1.24111e+07	2.66551e+07	2.33808e+07	1.72746e+07	2.82796e+06	2.1652e+06	1.20168e+07	1.54971e+07	9.35508e+06	6.39755e+06	1.43281e+07	8.48184e+06	908284
Q8WW12;Q8WW12-2;Q8WW12-3	PEST proteolytic signal-containing nuclear protein	PCNP	7	7	18	18	1.01219e+07	1.03392e+07	7.37755e+06	1.32494e+07	4.46784e+06	1.08192e+07	4.77335e+06	2.18015e+07	1.53544e+07	1.16945e+07	1.01376e+07	4.11486e+06	1.17684e+07	3.93867e+06	1.82448e+07	1.50388e+07	1.56506e+07	6.12621e+06	1.38564e+07	7.55628e+06	1.57135e+06	1.37983e+07	1.11864e+07	1.29323e+07	5.9464e+06
Q92526;Q92526-2;Q92526-3	T-complex protein 1 subunit zeta-2	CCT6B	7	7	18	18	1.22752e+07	2.38518e+07	1.5529e+07	1.92061e+07	2.5037e+07	1.14543e+07	5.57139e+06	2.21706e+07	4.12592e+07	1.96554e+07	2.04546e+07	2.52795e+07	1.1885e+07	2.18384e+07	2.86953e+07	4.4486e+07	2.29412e+07	1.33872e+07	961943	3.28151e+07	3.24134e+07	3.90339e+07	1.85693e+07	2.42743e+07	8.70385e+06
Q92544;F8WCN2;F2Z2L1	Transmembrane 9 superfamily member 4	TM9SF4	7	7	18	18	3.79185e+07	6.69441e+07	8.83584e+07	3.88934e+07	5.51769e+07	4.29642e+07	3.96287e+07	1.98113e+07	3.03957e+07	4.65542e+07	2.035e+07	2.52301e+07	8.03979e+07	8.56822e+07	4.49686e+07	4.02193e+07	2.98599e+07	3.07034e+07	4.89208e+07	8.32721e+07	8.97672e+07	5.49042e+07	3.76578e+07	3.38129e+07	1.23549e+07
Q92621;F2Z2D0;E7ET25	Nuclear pore complex protein Nup205	NUP205	7	7	18	18	1.61388e+09	2.46609e+07	2.13312e+08	2.8436e+08	2.6215e+07	4.5983e+08	2.50352e+07	1.75207e+08	1.57708e+07	6.16362e+08	9.4133e+08	8.49431e+08	1.83064e+08	8.48782e+08	1.3949e+09	2.01396e+07	1.08378e+07	1.66819e+08	5.93248e+07	9.83153e+07	1.95873e+08	1.36173e+09	4.48692e+07	5.07799e+07	4.61216e+06
Q92688-2;Q92688;Q5T6W8	Acidic leucine-rich nuclear phosphoprotein 32 family member B	ANP32B	7	7	18	18	2.53507e+07	2.12512e+07	1.33533e+07	3.52262e+07	2.76711e+07	2.39284e+07	2.83485e+06	4.21511e+07	3.39999e+07	1.24474e+07	1.45732e+07	9.00797e+06	2.91236e+07	1.13274e+07	6.44924e+07	1.97454e+07	6.82382e+07	8.61925e+06	1.10717e+07	3.33645e+07	2.24671e+07	3.89668e+07	1.66643e+07	6.16048e+07	4.32017e+07
Q92692-2;Q92692;K7EKE8	Nectin-2	PVRL2	7	7	18	18	1.77715e+06	9.25523e+06	8.63482e+06	3.56692e+06	1.76066e+06	5.66622e+06	2.36549e+06	1.9614e+06	5.26101e+06	1.7883e+06	1.01896e+07	7.3681e+06	5.42397e+06	5.91868e+06	9.71318e+06	3.64564e+06	2.38989e+06	3.68655e+06	3.3381e+06	1.14478e+06	745464	2.26713e+06	2.61361e+06	4.2633e+06	743342
Q96DI7;B4DQJ1;Q9NSS8	U5 small nuclear ribonucleoprotein 40 kDa protein	SNRNP40	7	7	18	18	1.19681e+07	9.30457e+06	6.71273e+06	2.59385e+07	9.88897e+06	1.42208e+07	1.2911e+07	1.92756e+07	1.55473e+07	1.60751e+07	1.08874e+07	2.44051e+07	1.58278e+07	2.23166e+07	3.11345e+07	1.74583e+07	1.66713e+07	5.05399e+06	1.33697e+07	1.44628e+07	9.99394e+06	1.80899e+07	2.26808e+07	1.3872e+07	4.64001e+06
Q96HJ9-2;Q9Y383-3;C9JWT3	UPF0562 protein C7orf55;Putative RNA-binding protein Luc7-like 2	C7orf55;LUC7L2	7	7	18	18	1.44123e+07	2.15516e+07	8.62658e+06	3.20458e+07	1.84038e+07	1.40608e+07	1.13817e+07	2.66033e+07	2.02049e+07	2.4153e+07	1.39664e+07	2.00122e+07	3.761e+07	2.60515e+07	3.889e+07	2.47164e+07	2.9907e+07	5.35546e+06	2.25171e+07	3.55265e+07	3.63972e+07	3.76249e+07	2.43719e+07	2.68962e+07	7.64634e+06
Q96HS1;Q96HS1-2;F5GXG4	Serine/threonine-protein phosphatase PGAM5, mitochondrial	PGAM5	7	7	18	18	3.84849e+07	4.90826e+07	2.50959e+07	1.08028e+08	2.11291e+07	2.25989e+07	2.17194e+07	7.49776e+07	5.34315e+07	3.5988e+07	1.29351e+07	2.98964e+07	2.48216e+07	2.92594e+07	4.39606e+07	2.9842e+07	2.48076e+07	5.71478e+06	3.7159e+07	6.76831e+07	1.34136e+07	2.86048e+07	5.2277e+07	9.57362e+07	1.28371e+07
Q96QK1;I3L4S0;I3L4P4	Vacuolar protein sorting-associated protein 35	VPS35	7	7	18	18	1.84473e+08	1.41058e+08	2.53325e+08	2.35566e+08	2.45576e+08	1.97745e+08	1.38143e+08	1.5514e+08	2.09293e+08	1.83663e+08	1.71479e+08	1.87468e+08	1.91301e+08	2.66045e+08	2.05486e+08	2.06356e+08	2.23332e+08	1.78872e+08	2.21673e+08	2.59125e+08	2.33773e+08	2.5679e+08	2.17448e+08	1.37526e+08	8.64179e+07
Q96S19;Q96S19-3;Q96S19-5	UPF0585 protein C16orf13	C16orf13	7	7	18	18	3.81195e+06	1.06118e+06	722686	2.66451e+06	2.02023e+06	3.78027e+06	3.21992e+06	3.58664e+06	3.98696e+06	345023	2.34581e+06	1.0764e+06	1.308e+06	854666	3.65171e+06	2.77511e+06	1.63884e+06	415900	1.35901e+06	858640	833590	938112	843001	2.9807e+06	1.20383e+06
Q99436;Q5TBG5;B4E0P1	Proteasome subunit beta type-7	PSMB7	7	7	18	18	1.18199e+07	1.05806e+07	1.13347e+07	3.04672e+07	1.06028e+07	1.69486e+07	1.75714e+07	3.70658e+07	2.63373e+07	2.92557e+06	5.60344e+06	5.74514e+06	7.70443e+06	7.31171e+06	2.73358e+07	1.20713e+07	1.91364e+07	4.97353e+06	7.02679e+06	9.64877e+06	9.49546e+06	2.5517e+07	2.38728e+07	1.79198e+07	1.40537e+07
Q99497;K7ELW0;K7EN27	Protein DJ-1	PARK7	7	7	18	18	5.02373e+07	8.06192e+07	9.86807e+07	1.37052e+08	1.12008e+08	1.55452e+08	4.4184e+07	1.16594e+08	1.47579e+08	5.72671e+07	4.18122e+07	8.27952e+07	1.11472e+08	7.36515e+07	1.37248e+08	1.10672e+08	2.11865e+08	5.62726e+07	4.58486e+07	8.22937e+07	1.23363e+08	1.42716e+08	1.23981e+08	4.65612e+07	1.11313e+08
Q99714;Q99714-2;Q5H928	3-hydroxyacyl-CoA dehydrogenase type-2	HSD17B10	7	7	18	18	3.20467e+08	3.09512e+08	1.72989e+08	1.02401e+08	5.76529e+08	1.70035e+08	7.86522e+07	2.58129e+08	2.03043e+08	2.39247e+08	1.78121e+08	2.19394e+08	3.04266e+08	3.61795e+08	3.69099e+08	2.27893e+08	3.10929e+08	1.58679e+08	2.44701e+08	2.54632e+08	3.11544e+08	5.62812e+08	4.21543e+08	1.55745e+08	1.46545e+08
Q99986;H0YJ50;H0YJJ9	Serine/threonine-protein kinase VRK1	VRK1	7	7	18	18	2.59727e+06	1.22574e+06	1.4293e+06	5.66301e+06	1.04314e+06	1.01111e+06	5.37993e+06	3.92926e+06	5.03257e+06	1.03748e+06	3.23759e+06	5.20573e+06	2.34247e+06	3.58831e+06	2.03409e+06	5.85152e+06	3.45204e+06	365246	2.70619e+06	4.16719e+06	522541	2.17027e+06	1.21822e+06	1.48553e+07	2.69229e+06
Q9BPW8;H7C2U6;C9JDV8	Protein NipSnap homolog 1	NIPSNAP1	7	7	18	18	2.77303e+07	2.34205e+06	2.27499e+07	1.51311e+07	3.42032e+07	2.37506e+07	7.05919e+06	8.55407e+07	9.79936e+07	3.08528e+06	6.7281e+06	1.06549e+07	2.83786e+07	1.15468e+07	2.43228e+07	2.39319e+07	6.53898e+07	1.32217e+07	2.2326e+07	2.63337e+07	1.80849e+07	3.74379e+07	2.55396e+07	5.9758e+06	1.31512e+07
Q9BQA1;H0Y711;B4DP38	Methylosome protein 50	WDR77	7	7	18	18	2.66566e+06	4.66645e+06	7.54653e+06	1.83824e+07	9.84191e+06	6.68879e+06	3.869e+06	5.15495e+06	8.60038e+06	4.84747e+06	627839	9.28816e+06	7.05259e+06	4.34328e+06	1.83969e+07	8.15545e+06	1.65381e+07	1.04278e+06	4.03831e+06	3.79948e+06	5.85904e+06	7.54311e+06	2.81557e+06	1.47227e+07	5.40026e+06
Q9BSJ8;Q9BSJ8-2;F8VZB1	Extended synaptotagmin-1	ESYT1	7	7	18	18	1.18001e+08	1.45403e+08	1.58786e+08	2.07068e+08	1.74314e+08	1.17537e+08	1.37333e+08	1.03688e+08	1.38288e+08	2.39825e+08	1.40682e+08	1.30246e+08	1.19885e+08	2.42971e+08	1.29032e+08	1.57478e+08	8.12266e+07	1.37022e+08	1.75323e+08	1.57924e+08	1.98766e+08	2.00068e+08	1.68654e+08	9.44022e+07	5.25483e+07
Q9BUP3;Q9BUP3-3;E9PI87	Oxidoreductase HTATIP2	HTATIP2	7	7	18	18	1.90224e+07	5.36975e+06	3.55786e+07	2.43098e+07	1.75715e+07	1.49764e+07	8.9631e+06	1.7899e+07	1.30999e+07	3.65745e+06	2.12826e+06	5.28773e+06	1.14712e+07	5.59007e+06	4.50589e+07	1.74949e+07	5.45038e+07	5.51969e+06	7.03346e+06	2.6303e+07	2.69285e+07	3.5821e+07	1.6951e+07	1.25719e+07	1.66071e+07
Q9BUQ8;H0YI52;F8VVA2	Probable ATP-dependent RNA helicase DDX23	DDX23	7	7	18	18	1.23527e+07	2.23356e+07	2.24892e+07	3.40457e+07	1.20344e+07	1.10593e+07	2.09758e+07	1.3554e+07	1.43848e+07	2.51161e+07	1.13226e+07	3.67948e+07	2.08516e+07	4.56969e+07	2.38576e+07	1.95664e+07	9.93389e+06	7.13537e+06	2.44269e+07	1.16171e+07	2.02912e+07	2.29284e+07	2.46643e+07	2.60676e+07	3.03658e+06
Q9BV20;Q9BV20-2;K7EM59	Methylthioribose-1-phosphate isomerase	MRI1	7	7	18	18	7.43556e+06	5.37302e+06	5.75824e+06	3.87314e+06	1.79148e+07	2.86571e+06	1.04762e+06	8.92393e+06	1.25658e+07	122553	1.76226e+06	9.45309e+06	1.26377e+07	6.81651e+06	2.34655e+07	6.71593e+06	7.14562e+06	2.29463e+06	1.01576e+07	3.29514e+06	1.54984e+07	1.06396e+07	1.10573e+07	530506	9.17529e+06
Q9BV40;C9JXZ5;B8ZZT4	Vesicle-associated membrane protein 8	VAMP8	7	7	18	18	1.82753e+07	5.01075e+06	7.17615e+06	1.24197e+07	6.03141e+06	1.28589e+07	3.74998e+06	1.32692e+07	1.01495e+07	4.79381e+06	8.8532e+06	3.25298e+06	6.47045e+06	4.05176e+06	8.53255e+06	1.00878e+07	1.45728e+07	792071	2.89678e+06	4.99486e+06	2.31467e+06	8.55864e+06	8.43489e+06	7.13134e+06	7.89989e+06
Q9BXW7;Q9BXW7-2;A8MYZ9	Cat eye syndrome critical region protein 5	CECR5	7	7	18	18	3.35041e+07	8.92987e+06	4.15265e+07	2.35635e+07	7.36644e+07	3.50696e+07	8.77115e+06	6.11977e+07	6.8368e+07	1.61269e+07	1.9244e+07	2.6781e+07	3.19774e+07	1.47633e+07	5.10418e+07	3.39655e+07	2.34921e+07	1.46267e+07	2.17109e+07	2.08081e+07	3.97269e+07	2.35075e+07	2.67403e+07	1.65897e+07	2.47903e+07
Q9H0D6;B4DZC3;Q9H0D6-2	5-3 exoribonuclease 2	XRN2	7	7	18	18	3.95524e+07	3.27514e+07	4.40349e+07	3.30723e+07	4.28736e+07	1.88333e+07	2.15357e+07	2.80923e+07	2.10461e+07	7.85758e+07	3.35168e+07	4.96319e+07	7.37497e+07	7.54453e+07	9.94957e+07	2.31591e+07	3.20549e+07	2.52684e+07	4.9437e+07	6.53462e+07	3.39076e+07	2.88171e+07	3.19695e+07	8.53684e+07	1.32454e+07
Q9H0S4;Q9H0S4-2;F5H1N9	Probable ATP-dependent RNA helicase DDX47	DDX47	7	7	18	18	2.01098e+06	2.24618e+06	913191	1.2364e+07	2.37958e+06	1.183e+06	9.96436e+06	841191	4.0104e+06	756906	1.3228e+07	2.95682e+06	6.01149e+06	1.92264e+07	1.00601e+07	5.89973e+06	4.24489e+06	2.08483e+06	8.19582e+06	7.1649e+06	872490	6.61162e+06	3.41802e+06	1.86237e+07	3.49451e+06
Q9H307;Q9H307-2;G3V5F0	Pinin	PNN	7	7	18	18	3.02039e+07	2.52567e+07	1.39952e+07	3.70284e+07	1.42123e+07	1.81199e+07	9.5531e+06	3.72184e+07	2.379e+07	2.63828e+07	2.05382e+07	4.12395e+07	2.62857e+07	2.2438e+07	4.99289e+07	2.31713e+07	1.66622e+07	1.44225e+07	3.46745e+07	9.38129e+06	2.28698e+07	1.38369e+07	4.03849e+07	4.81341e+07	9.18081e+06
Q9H3S7;B4DST5;C9JD91	Tyrosine-protein phosphatase non-receptor type 23	PTPN23	7	7	18	18	9.15858e+06	5.34992e+06	1.05824e+07	1.27798e+07	8.48601e+06	1.01927e+07	4.37755e+06	3.36842e+06	5.19936e+06	5.49984e+06	4.15325e+06	6.4595e+06	6.49649e+06	4.87907e+06	2.97055e+06	6.22991e+06	7.86716e+06	5.58665e+06	1.24073e+07	9.82015e+06	1.06467e+07	1.68858e+07	5.5482e+06	6.31113e+06	2.25436e+06
Q9H488;B4DUV4;Q9H488-2	GDP-fucose protein O-fucosyltransferase 1	POFUT1	7	7	18	18	3.04152e+07	6.12174e+06	7.21328e+06	3.11303e+06	1.62833e+07	6.70773e+06	2.78187e+06	5.04557e+07	4.25539e+07	1.87588e+07	2.18177e+06	2.60568e+07	3.14921e+07	4.1067e+07	4.06539e+07	2.35075e+07	3.61236e+06	3.0675e+06	4.22426e+07	2.98337e+07	1.01128e+07	9.30573e+06	1.19997e+07	1.81376e+07	2.25068e+06
Q9H4A4;A6NKB8;C9JMZ3	Aminopeptidase B	RNPEP	7	7	18	18	6.58748e+07	5.51801e+07	1.87519e+08	1.17034e+08	1.63191e+08	1.51472e+08	1.98542e+07	1.00563e+08	1.41458e+08	1.59141e+07	3.33808e+07	7.64659e+07	1.54781e+08	5.6669e+07	7.27974e+07	1.03545e+08	1.59165e+08	5.93343e+07	7.91418e+07	1.06617e+08	2.12143e+08	6.74782e+07	5.77211e+07	5.855e+07	7.76293e+07
Q9H583;Q5T3Q7;Q6P664	HEAT repeat-containing protein 1;HEAT repeat-containing protein 1, N-terminally processed	HEATR1	7	7	18	18	1.11021e+06	1.12637e+07	5.29668e+06	2.37865e+07	1.51184e+07	2.55947e+06	1.86509e+07	1.75036e+06	6.45047e+06	1.02068e+07	9.18012e+06	1.14301e+07	2.49151e+07	4.78262e+07	2.66392e+07	3.54972e+06	3.10474e+06	1.07497e+07	3.57261e+07	3.79644e+07	1.7552e+07	8.98196e+06	3.8087e+06	3.08362e+07	2.53987e+06
Q9H7B2;Q5VXM9;Q5VXN0	Ribosome production factor 2 homolog	RPF2	7	7	18	18	3.21939e+06	3.71121e+06	3.45686e+06	1.09229e+07	1.03042e+07	1.52396e+06	9.30246e+06	6.15073e+06	6.34171e+06	659413	1.05403e+07	7.29788e+06	8.70053e+06	1.46604e+07	9.53292e+06	8.20825e+06	4.0455e+06	4.53591e+06	3.67179e+06	768179	4.98387e+06	7.61486e+06	6.79405e+06	1.68665e+07	1.28967e+06
Q9HDC9;H0Y512;Q9HDC9-2	Adipocyte plasma membrane-associated protein	APMAP	7	7	18	18	9.8959e+07	1.3183e+08	1.02243e+08	1.69269e+08	1.14805e+08	1.3037e+08	1.65327e+08	9.98197e+07	1.20276e+08	1.78355e+08	1.42965e+08	8.77487e+07	2.51452e+08	1.88723e+08	3.56644e+08	1.47547e+08	1.07193e+08	1.19524e+08	2.31295e+08	1.48236e+08	7.06608e+07	2.35827e+08	2.4696e+08	1.04891e+08	1.01234e+08
Q9NQR4;H7C579;F8WF70	Omega-amidase NIT2	NIT2	7	7	18	18	3.77741e+07	9.17461e+06	1.62982e+07	3.05052e+07	7.27177e+07	3.11115e+07	2.32559e+07	3.57449e+07	3.69976e+07	1.97443e+07	1.89179e+07	2.33893e+07	4.38683e+07	3.03053e+07	5.41961e+07	4.52069e+07	3.01833e+07	1.11983e+08	5.63952e+07	4.25758e+07	3.83691e+07	5.15879e+07	2.67381e+07	7.71704e+06	2.55958e+07
Q9NR45;Q5TBR1;Q5TBR0	Sialic acid synthase	NANS	7	7	18	18	3.851e+07	2.48238e+07	1.7764e+08	5.41802e+07	2.61932e+08	2.87763e+08	2.09261e+07	9.47815e+07	1.62425e+08	2.9183e+07	2.37904e+07	4.79587e+07	4.7786e+07	5.01844e+07	7.52391e+07	9.20514e+07	1.34776e+08	4.14422e+07	5.47983e+07	1.27416e+08	3.72065e+08	1.52182e+08	5.74322e+07	6.69092e+07	1.30333e+08
Q9NRV9;F5GWX2;H0YG71	Heme-binding protein 1	HEBP1	7	7	18	18	4.56877e+06	3.57016e+06	6.47433e+06	1.89105e+07	3.9677e+06	2.83714e+06	7.7275e+06	1.16237e+07	2.18325e+06	3.20485e+06	7.39886e+06	1.53758e+06	1.18706e+07	5.07478e+06	1.01118e+07	1.1582e+07	1.34168e+07	5.97453e+06	1.14788e+07	5.65877e+06	1.29595e+06	6.15781e+06	3.97274e+06	9.83103e+06	1.59511e+07
Q9NU22;Q5T795;M0QXR3	Midasin	MDN1	7	7	18	18	2.71005e+07	2.01295e+07	2.07139e+07	1.34915e+07	2.2117e+07	2.60889e+07	1.92378e+07	3.39192e+07	1.09369e+07	591956	6.71384e+06	3.10845e+07	4.03314e+07	6.49724e+07	6.77923e+06	3.35866e+07	3.69126e+07	2.42056e+07	5.14206e+07	7.7808e+06	2.69797e+06	2.07741e+07	8.85371e+06	2.86375e+07	1.08226e+07
Q9NYK5;Q9NYK5-2;C9JG87	39S ribosomal protein L39, mitochondrial	MRPL39	7	7	18	18	1.00808e+07	4.92571e+06	6.72523e+06	1.07452e+07	2.21706e+07	8.57626e+06	5.94106e+06	2.12668e+07	1.98863e+07	5.48887e+06	2.88276e+06	6.39658e+06	4.93535e+06	8.34353e+06	2.40833e+06	1.11346e+07	8.53044e+06	5.36026e+06	6.45106e+06	9.96692e+06	1.83215e+07	1.06251e+07	7.36729e+06	3.42275e+06	2.83292e+06
Q9NYL9;H0YKU1;H0YNJ8	Tropomodulin-3	TMOD3	7	7	18	18	479331	1.8843e+06	5.96647e+06	1.77672e+07	1.26854e+07	1.86434e+07	7.26008e+06	1.41179e+07	1.96172e+07	8.94246e+06	2.78161e+06	9.09807e+06	1.21204e+07	1.69525e+07	1.42423e+07	2.033e+07	1.79051e+07	1.01962e+07	1.18184e+07	8.26785e+06	1.08682e+07	1.13766e+07	1.73301e+07	1.85526e+06	3.45887e+06
Q9NZJ9-2;Q9NZJ9-3;Q8NFP7	Diphosphoinositol polyphosphate phosphohydrolase 2;Diphosphoinositol polyphosphate phosphohydrolase 3-alpha	NUDT4;NUDT10	7	7	18	18	1.26808e+08	7.99679e+07	1.44864e+08	1.2277e+08	7.03233e+07	9.89377e+07	1.76566e+08	7.82041e+07	7.40183e+07	1.32955e+08	8.69624e+07	9.12705e+07	1.39371e+08	9.69175e+07	9.6916e+07	1.01535e+08	6.85012e+07	5.88137e+07	1.00539e+08	1.40646e+08	6.45942e+07	1.09839e+08	1.01802e+08	1.5749e+08	2.7695e+06
Q9P0L0;Q9P0L0-2;J3QKM9	Vesicle-associated membrane protein-associated protein A	VAPA	7	7	18	18	5.12029e+07	4.05811e+07	4.67143e+07	4.56071e+07	2.12247e+07	4.20462e+07	2.44969e+07	3.91801e+07	2.48259e+07	3.5059e+07	4.64321e+07	2.44112e+07	2.67753e+07	4.17074e+07	3.0807e+07	5.88358e+07	2.33068e+07	1.32122e+07	1.86388e+07	2.95291e+07	1.74575e+07	4.40007e+07	3.4897e+07	2.38033e+07	2.66446e+07
Q9UBU9;E9PIN3;H0YDU0	Nuclear RNA export factor 1	NXF1	7	7	18	18	2.28933e+06	1.55614e+06	1.20242e+06	5.87408e+06	6.41675e+06	3.02032e+06	4.75863e+06	2.03516e+06	2.47581e+06	1.80388e+06	5.03447e+06	1.26603e+07	9.24216e+06	8.66732e+06	1.82171e+06	3.39402e+06	1.09747e+06	2.80846e+06	2.03924e+06	5.12055e+06	1.74777e+06	1.37954e+06	4.56276e+06	5.63161e+06	6.76931e+06
Q9UH65;E7EMB1;E9PJM7	Switch-associated protein 70	SWAP70	7	7	18	18	2.78655e+07	1.08279e+07	1.24336e+07	2.93451e+07	4.3705e+07	3.0591e+07	4.30487e+07	1.16893e+07	1.41385e+07	6.95852e+06	1.67392e+07	2.32322e+07	1.76458e+07	5.32086e+07	5.39413e+07	3.38867e+07	2.96967e+07	6.62129e+07	3.70284e+07	2.8536e+07	2.38284e+07	1.87866e+07	3.5426e+07	1.05875e+07	7.76083e+07
Q9UIJ7;Q9UIJ7-3;Q9UIJ7-2	GTP:AMP phosphotransferase AK3, mitochondrial	AK3	7	7	18	18	2.80451e+07	3.78976e+07	4.45346e+07	2.93607e+07	8.84466e+07	5.25332e+07	1.40972e+07	5.87495e+07	3.0633e+07	1.90371e+07	3.92523e+07	5.36682e+07	7.24165e+07	3.95526e+07	7.21286e+07	5.2899e+07	3.9129e+07	3.43001e+07	5.04377e+07	5.53107e+07	7.90284e+07	9.15606e+07	8.59355e+07	5.28958e+07	5.89038e+07
Q9UIQ6-3;Q9UIQ6-2;Q9UIQ6	Leucyl-cystinyl aminopeptidase;Leucyl-cystinyl aminopeptidase, pregnancy serum form	LNPEP	7	7	18	18	1.45514e+07	3.11627e+07	1.80618e+07	2.59326e+07	3.33106e+07	1.70136e+07	1.8973e+07	1.15527e+07	1.18734e+07	1.47445e+07	2.07552e+07	1.62536e+07	1.03702e+07	3.08467e+07	1.86181e+07	1.52171e+07	1.67367e+07	1.41172e+07	1.86869e+07	3.66222e+07	1.41261e+07	1.31427e+07	1.52012e+07	1.02378e+07	4.11225e+06
Q9UJU6;H0Y5J4;B4DEM2	Drebrin-like protein	DBNL	7	7	18	18	2.24818e+07	3.27237e+07	3.92209e+07	4.4147e+07	4.22674e+07	5.00365e+07	3.13648e+07	4.68782e+07	7.82328e+07	3.14576e+07	4.91619e+07	9.71119e+07	1.02044e+08	8.06181e+07	7.5275e+07	5.55305e+07	5.23498e+07	6.78211e+07	6.50494e+07	3.7169e+07	9.56165e+07	4.51305e+07	4.70652e+07	4.35481e+07	1.92229e+07
Q9UJZ1;B4E1K7;F2Z2I8	Stomatin-like protein 2, mitochondrial	STOML2	7	7	18	18	2.3615e+07	3.30344e+07	6.95053e+07	8.18724e+07	1.2978e+08	4.30186e+07	2.79095e+07	1.13408e+08	7.94717e+07	4.94601e+07	3.39262e+07	1.16153e+08	6.84997e+07	1.38141e+08	7.97433e+07	9.53756e+07	6.79231e+07	1.85293e+07	7.04989e+07	1.97864e+08	2.13964e+08	9.60001e+07	8.19244e+07	8.47261e+07	2.38416e+07
[truncated: 4,265 more rows]
